# Supplementary material for: Gene expression asymmetry in Parkinson’s disease: variation of CCT gene expression is correlated with hemisphere specific severity
Source: Front Mol Neurosci. 2026 Jan 13;18:1743557. doi: 10.3389/fnmol.2025.1743557 (PMC12835222; doi:10.3389/fnmol.2025.1743557)
Supplement: Supplementary file 2 [file Table_1.xlsx]

## Sheet: demographic and sample data
columns M and N represent the inclusion for subsetting as described in figures 2,S2 and in figure 3 respectively												averager of all	average of all	76.954		13.8749			1.90506	10.6322	1741.92	44811.3		4.62874	0.838966		5.67882	7.01571	6.29011	6.76356	6.39529	6.70372	6.47471	6.76271	2.16307	3.73995	7.28605	6.73548	7.49262	6.50771	4.80192	2.70325	0.514157	4.71461	4.4136
samples used in testing after filtering, some samples e.g. donor tissue HJR have replicates												average of untreated control	average of untreated control	73.9565		19.0757			0	0	1888.16	44800		4.56087	0.916957		5.54072	6.79973	6.0814	6.55541	6.27656	6.55685	6.35088	6.45016	2.5649	4.37377	7.48402	6.96873	7.73274	6.77084	5.15767	2.71922	0.828818	4.21446	4.69805
most PD cases were unilateral onset, a few were bilateral, "Both" in several columns												average _of cluster similarity	average _of cluster similarity	78.9032		14.0852			2.53226	13.0645	1825.17	44776.1		4.2	0.849355		5.43162	6.90796	6.04727	6.55392	6.15287	6.42388	6.3412	6.55555	1.88409	3.42041	6.91664	6.3447	7.18779	6.17696	4.43449	2.87584	0.406492	5.24428	4.50826
specific gene expression (cct ect.) are in log2CPM												average of CCT_up_moderate	average of CCT_up_moderate	64.4091		12.8545			1.59091	11.0909	1288.05	38690		4.37727	0.850909		4.97064	6.07622	5.48557	5.87977	5.57393	5.71473	5.71393	5.94344	1.9456	3.15741	5.87628	5.58397	6.098	5.2445	3.78554	2.29921	0.130661	4.18474	3.71134
Sample ID names												average of CCT_up_severe	average of CCT_up_severe	80		10.71			2.91667	13.5833	1763.21	44824.8		4.60833	0.722083		5.66884	7.06013	6.37232	6.79555	6.43766	6.75664	6.46612	6.79163	2.1463	3.76766	7.27639	6.6323	7.43782	6.54161	4.81177	2.66427	0.44064	4.69499	4.3905
Useful_name	Tissue	Tissue_Code	Comb_Con	XRNA_ID	RNA_ID	num_ID	Treatment	Sex	Hemisphere	PD onset side	Matched (to side of onset)	cluster_11_30_23_rank_correlation_average_dist_top_2500_high_exp_Level_high_stdev	CCT_category	Age	Race	PMI	COD	Category clinical onset side	PD_Braak_Stage	Duration_Illness_yrs	pos_nuclei_per_mg	sort.date	Who_prepped	RIN	RNA_pg_per_nuclei	replication	CCT2	CCT3	CCT4	CCT5	CCT6A	CCT7	CCT8	TCP1	CCT6B	NLRP3	BEX1	BEX2	BEX3	BEX4	BEX5	ODAD1	ODAD2	ODAD3	ODAD4
PD_m_ma_L_F_76	HBEV	HBEV_18_45_BA46,9_LT	PD_F_L_matched	X35	35	35	PD	F	Left	severe	matched	cluster	CCT_up_moderate	76	W	20.4	Parkinson's Disease	Right	1.5	14	3107.11	2022-06-06	Liz	3.2	0.84	single	5.0155	6.08353	5.37334	5.78976	5.56622	5.42403	6.1366	6.04703	3.21168	4.72914	5.49688	5.69564	6.32558	5.45222	4.07789	3.01786	-0.152064	4.28795	4.88201
PD_k_ma_L_F_75	HBBG	HBBG_18_132_BA46,9_LT	PD_F_L_matched	X49	49	49	PD	F	Left	severe	matched	cluster	CCT_up_moderate	75	W	25	Parkinson's Disease	Right	4	15	1228.43	2022-05-31	Liz	2.3	0.66	single	5.55135	6.43546	5.90355	6.15968	6.08626	6.17833	6.20927	6.30786	2.92373	4.55938	6.42769	6.19446	6.7948	5.86377	4.44849	2.61692	1.33876	4.25557	4.81021
PD_l_ma_L_F_75	HFM	HFM_18_146_BA46,9_LT	PD_F_L_matched	X57	57	57	PD	F	Left	severe	matched	cluster	CCT_up_moderate	75	W	5	Infection	Right	1.5	13	1526.3	2022-07-14	Liz	4.4	1.43	single	6.05202	7.82663	7.25481	7.65492	7.089	6.90324	6.79882	7.44901	0.737328	1.62745	7.38291	6.93608	7.51746	6.55256	4.45542	3.21241	0.81229	6.72616	3.47718
PD_m_u_RT_F_76	HBEV	HBEV_18_46_BA46,9_RT	PD_F_RT_un	X36	36	36	PD	F	RT	moderate	unmatched	cluster	CCT_up_moderate	76	W	20.4	Parkinson's Disease	Right	1.5	14	3903.31	2022-06-06	Liz	4.4	0.64	single	5.25558	6.5757	5.88148	6.40388	6.03664	6.21065	6.33889	6.42811	2.73247	4.30353	6.45037	6.20505	6.78157	5.96998	3.97547	2.79344	0.657922	4.21715	4.6661
PD_k_u_RT_F_75	HBBG	HBBG_18_133_BA46,9_RT	PD_F_RT_un	X50	50	50	PD	F	RT	moderate	unmatched	cluster	CCT_up_moderate	75	W	25	Parkinson's Disease	Right	4	15	1474.48	2022-05-31	Liz	4.3	0.71	single	5.73392	6.82855	6.3133	6.60516	6.26792	6.60005	6.47781	6.65326	2.47021	4.18976	7.32687	6.84533	7.36271	6.2381	4.787	2.67324	0.489322	4.22058	4.68019
PD_l_u_RT_F_75	HFM	HFM_18_147_BA46,9_RT	PD_F_RT_un	X58	58	58	PD	F	RT	moderate	unmatched	cluster	CCT_up_moderate	75	W	5	Infection	Right	1.5	13	2002.5	2022-07-14	Liz	5.2	1.15	single	5.99798	7.8782	7.27601	7.67266	7.17298	6.92395	6.8724	7.45968	0.460347	1.79915	7.41432	7.01162	7.5999	6.64629	4.5872	3.12331	-0.688516	6.66865	3.6918
PD_b_ma_L_M_63	HPL	HPL_18_11_BA46,9__LT	PD_M_L_matched	X11	11	11	PD	M	Left	severe	matched	cluster	CCT_up_moderate	63	W	4	Parkinson's Disease; Ischemic Heart Disease	Right		21	1132.2	2022-06-06	Liz	4	1.29	single	5.6614	7.00589	6.06792	6.79729	6.35763	6.32631	6.69569	6.96699	2.10423	3.0601	6.70718	5.73901	6.79326	5.90785	4.07348	2.94835	-0.363923	5.9568	3.96281
PD_aa_ma_L_M_88	HQK	HQK_18_13_BA46,9__LT	PD_M_L_matched	X13	13	13	PD	M	Left	severe	matched	cluster	CCT_up_moderate	88	W	20.5	Aspiration Pneumonia; Parkinson's Disease	Right	3	11	826.95	2022-06-21	JC	3.9	0.38	rep	5.22617	6.10401	5.57213	5.9145	5.76684	5.68692	6.29016	6.36103	3.5058	5.00673	4.99919	5.85515	5.75345	4.96087	3.22455	2.02356	-1.11692	4.16174	4.63067
PD_aa_ma_L_M_88	HQK	HQK_18_13_BA46,9__LT	PD_M_L_matched	X13dounce	13dounce	13	PD	M	Left	severe	matched	cluster	CCT_up_moderate	88	W	20.5	Aspiration Pneumonia; Parkinson's Disease	Right	3	11	481.4	2022-05-16	Liz	6.4	0.37	rep	5.90896	7.07802	6.489	6.90156	6.51662	6.88841	7.05466	7.19733	3.22794	4.86038	6.20901	6.39662	6.57581	5.48842	4.35833	1.55098	-1.08843	4.31179	4.14482
PD_n_ma_L_M_77	HSS	HSS_18_17_BA46,9__LT	PD_M_L_matched	X17	17	17	PD	M	Left	severe	matched	cluster	CCT_up_moderate	77	W	3.5	Cardiopulmonary Arrest	Right		10	868.05	2022-05-23	Liz	2.7	1.51	single	5.19268	7.19033	5.64674	6.63829	6.0663	6.31125	6.25503	5.96479	1.13065	2.42081	7.03014	6.43497	7.62171	5.95877	4.08162	3.06863	0.2538	6.93622	3.88395
PD_u_ma_L_M_82	HFQ	HFQ_18_148_BA46,9__LT	PD_M_L_matched	X59	59	59	PD	M	Left	severe	matched	cluster	CCT_up_moderate	82	W	4.5	Pneumonia	Right	1.5	31	5243.84	2022-07-14	Liz	6.5	1.02	single	5.82287	7.2154	6.44826	6.95776	6.38278	6.80435	6.60786	7.10456	0.530266	1.61566	7.3843	6.74778	7.57119	6.46331	4.70993	3.42538	-0.579358	5.97442	4.55426
PD_u_u_RT_M_82	HFQ	HFQ_18_149_BA46,9__RT	PD_M_RT_un	X60	60	60	PD	M	RT	moderate	unmatched	cluster	CCT_up_moderate	82	W	4.5	Pneumonia	Right	1.5	31	1906.84	2022-07-14	Liz	6.8	1.89	single	6.19262	7.68881	6.92395	7.59235	6.88887	7.55141	6.7782	7.43257	-0.0559172	1.32974	8.27486	7.26281	8.27254	7.23752	5.44213	2.7246	-0.762186	5.30163	3.63734
PD_x_ma_L_F_85	HBAW	HBAW_18_23_BA46,9__LT	PD_F_L_matched	X23	23	23	PD	F	Left	severe	matched	cluster	CCT_up_severe	85	W	13.5	Failure to Thrive	Right	6	14	1917.21	2022-05-24	JC	2.7	0.3	single	5.43264	6.89983	5.85582	6.45043	6.09093	6.14891	6.36656	6.50769	1.55349	2.6315	6.6945	5.80383	6.90769	6.02019	4.20192	3.12311	1.59858	5.87885	4.37387
PD_s_ma_L_F_81	HBCX	HBCX_18_37_BA46,9_LT	PD_F_L_matched	X29	29	29	PD	F	Left	severe	matched	cluster	CCT_up_severe	81	W	32.4	Hypoxic Hypercapnic respiratory failure; Sepsis; Aspiration pneumonia; Parkinson's Disease	Right	1.5	16	2518.92	2023-05-25	Liz	3.7	1.1	single	4.90667	6.44679	5.42108	6.22069	5.8397	6.30804	5.96462	5.89956	0.741466	4.48055	7.36968	6.39715	7.57063	6.45436	4.79866	3.05203	0.0232372	5.14184	4.83888
PD_x_u_RT_F_85	HBAW	HBAW_18_24_BA46,9__RT	PD_F_RT_un	X24	24	24	PD	F	RT	moderate	unmatched	cluster	CCT_up_severe	85	W	13.5	Failure to Thrive	Right	6	14	1141.73	2022-05-24	JC	3.1	0.47	single	5.30539	6.9821	5.82946	6.49688	6.12676	5.93047	6.49835	6.33435	1.85595	2.42254	6.43252	5.72335	6.68467	5.84334	3.83294	3.17422	2.09133	6.53588	4.51507
PD_s_u_RT_F_81	HBCX	HBCX_18_38_BA46,9_RT	PD_F_RT_un	X30	30	30	PD	F	RT	moderate	unmatched	cluster	CCT_up_severe	81	W	32.4	Hypoxic Hypercapnic respiratory failure; Sepsis; Aspiration pneumonia; Parkinson's Disease	Right	1.5	16	1159.06	2023-05-25	Liz	5.5	1.1	single	5.15317	6.62292	5.814	6.28505	6.02078	6.50983	6.19598	6.11699	2.08394	4.14348	7.87001	7.00748	8.11922	6.9475	5.22108	2.42839	0.466188	4.7036	4.89592
PD_w_ma_RT_M_82	HTC	HTC_18_26_BA46,9__RT	PD_M_RT_matched	X26	26	26	PD	M	RT	severe	matched	cluster	CCT_up_severe	82	W	4	Cardiovascular/Respiratory Arrest	Left	5	8	2351.07	2022-05-24	JC	2.5	0.4	rep	5.21867	6.94816	6.28133	6.65761	6.26779	6.78949	6.36764	6.83886	1.5923	3.85026	7.42275	6.65033	7.65423	6.78664	5.16124	2.65189	-0.695276	5.11964	4.57701
PD_w_ma_RT_M_82	HTC	HTC_18_26_BA46,9__RT	PD_M_RT_matched	X26rep	26rep	26	PD	M	RT	severe	matched	cluster	CCT_up_severe	82	W	4	Cardiovascular/Respiratory Arrest	Left	5	8	1689.14	2022-06-01	Liz	7.4	1.06	rep	6.36193	7.67788	7.25411	7.317	7.16894	7.80091	6.86733	7.5005	1.3741	2.80649	8.50327	7.69894	8.58973	7.54553	6.20509	1.82363	-0.410169	4.54403	3.84896
PD_t_ma_RT_M_81	HDT	HDT_18_04_BA46,9__RT	PD_M_RT_matched	X4	4	4	PD	M	RT	severe	matched	cluster	CCT_up_severe	81	W	13	Cancer	Left	3	1	480.86	2022-05-19	Liz	3.4	0.53	single	4.91998	6.36891	5.33723	5.94484	5.62473	5.61747	5.76601	6.1117	1.47814	4.16121	6.50691	5.88565	6.83099	6.06711	4.3037	3.08432	0.84427	4.612	4.70397
PD_e_ma_RT_M_69	HBX	HBX_18_137_BA46,9_RT	PD_M_RT_matched	X52	52	52	PD	M	RT	severe	matched	cluster	CCT_up_severe	69	W	9.5	Aspiration Pneumonia	Left	1.5	14	1018.4	2022-06-16	JC	4.5	0.26	single	5.73416	7.10666	6.44649	6.84818	6.3955	6.79061	6.60818	6.73366	2.60763	3.78434	7.33967	6.78483	7.33374	6.69097	4.60982	2.67594	1.7491	4.02594	4.25533
PD_w_u_L_M_82	HTC	HTC_18_25_BA46,9__LT	PD_M_L_un	X25	25	25	PD	M	Left	moderate	unmatched	cluster	CCT_up_severe	82	W	4	Cardiovascular/Respiratory Arrest	Left	5	8	1577.6	2022-05-24	JC	2.6	0.74	rep	5.8077	7.26526	6.6276	6.96632	6.56561	7.13144	6.40932	6.99048	2.32836	3.75142	7.83646	6.95521	8.06354	7.11954	5.3747	2.32836	-0.718334	4.8808	4.49112
PD_w_u_L_M_82	HTC	HTC_18_25_BA46,9__LT	PD_M_L_un	X25rep	25rep	25	PD	M	Left	moderate	unmatched	cluster	CCT_up_severe	82	W	4	Cardiovascular/Respiratory Arrest	Left	5	8	1987.46	2022-06-01	Liz	7.4	0.75	rep	5.61086	6.87227	6.44731	6.5521	6.36685	6.676	6.49856	6.85926	2.38285	3.83232	7.33939	6.43713	7.36952	6.58935	4.64538	2.11738	-1.34205	4.57284	4.41581
PD_t_u_L_M_81	HDT	HDT_18_03_BA46,9__LT	PD_M_L_un	X3	3	3	PD	M	Left	moderate	unmatched	cluster	CCT_up_severe	81	W	13	Cancer	Left	3	1	1245.69	2022-05-19	Liz	3.2	0.98	single	4.91865	6.23863	5.60279	5.88751	5.50685	5.59063	5.71904	6.00821	2.96648	4.55978	6.09683	5.70407	6.51008	5.71531	4.02185	2.86245	1.90235	4.55978	4.76123
PD_e_u_L_M_69	HBX	HBX_18_136_BA46,9_LT	PD_M_L_un	X51	51	51	PD	M	Left	moderate	unmatched	cluster	CCT_up_severe	69	W	9.5	Aspiration Pneumonia	Left	1.5	14	2575.46	2023-07-13	Liz	4.6	1.66	single	5.51642	6.79237	6.16421	6.50672	6.11617	6.19292	6.37002	6.4086	2.59898	4.31353	6.58099	6.25574	6.8402	6.0245	3.95482	2.62418	1.45893	4.18817	4.78226
PD_z_ma_RT_M_88	HBCW	HBCW_18_36_BA46,9_RT	PD_M_RT_matched	X28	28	28	PD	M	RT	severe	matched	cluster	none	88	W	26.5	Parkinson's Disease	Left	3.5	6	1780.31	2023-05-26	JC	1.1	0.9	single	3.95055	6.35097	4.43006	5.50767	4.87355	5.17294	5.63217	5.05765	0.955713	2.6968	6.79149	6.01996	7.21714	5.67035	4.12564	3.88713	1.60779	6.47838	5.94667
PD_g_ma_RT_M_73	HBEH	HBEH_18_42_BA46,9_RT	PD_M_RT_matched	X32	32	32	PD	M	RT	severe	matched	cluster	none	73	W	23.92	Parkinson's Disease	Left	1.5	15	1111.91	2022-05-31	Liz	2.7	1.27	single	5.1553	7.2386	5.81609	6.5544	5.8312	6.20965	6.07503	6.21734	0.959792	1.99601	6.65882	5.76277	6.95788	5.6891	3.97499	4.33218	-0.399289	7.16891	4.87967
PD_h_ma_RT_M_74	HBEO	HBEO_18_44_BA46,9_RT	PD_M_RT_matched	X34	34	34	PD	M	RT	severe	matched	cluster	none	74	W	17.7	Severe Aortic Stenosis; Left Ischial Tuberosity and Inferior Pubic Ramus Fractures; Advanced Stage Parkinson's Disease	Left	1.5	24	3434.12	2022-06-07	JC	3.5	0.45	single	4.93429	6.39624	5.34986	5.92252	5.59602	5.71243	5.96068	6.04599	1.87113	3.5369	6.41621	5.82934	6.72295	5.75165	4.17152	3.06266	1.14599	5.5411	4.75769
PD_p_ma_RT_M_79	HJC	HJC_18_08_BA46,9__RT	PD_M_RT_matched	X8comb	8comb	8	PD	M	RT	severe	matched	cluster	none	79	W	3.5	Respiratory Failure	Left		9	1450.38	2022-05-19	Liz	6.4	0.46	rep	6.12842	7.54547	6.62228	7.22298	6.73882	7.51796	6.7717	7.3705	2.75919	3.40967	7.35323	6.49681	7.36692	5.98812	4.44543	2.59254	1.37015	4.61928	4.11054
PD_z_u_L_M_88	HBCW	HBCW_18_35_BA46,9_LT	PD_M_L_un	X27	27	27	PD	M	Left	moderate	unmatched	cluster	none	88	W	26.5	Parkinson's Disease	Left	3.5	6	1978.21	2023-05-26	JC	3.5	0.65	single	4.59582	6.25422	4.94831	5.33429	5.0118	5.78446	5.41336	5.43458	3.0033	3.85382	6.37985	5.89267	7.04183	5.84592	3.63667	3.91548	2.72886	5.41763	5.46789
PD_g_u_L_M_73	HBEH	HBEH_18_41_BA46,9_LT	PD_M_L_un	X31	31	31	PD	M	Left	moderate	unmatched	cluster	none	73	W	23.92	Parkinson's Disease	Left	1.5	15	1629.7	2022-05-31	Liz	3.3	0.83	single	5.16582	6.91694	5.68305	6.34423	5.83821	6.26034	6.06634	6.20666	0.601034	2.96668	6.70849	5.72396	6.86204	5.87883	4.18908	3.5683	0.173613	6.76736	4.90996
PD_p_u_L_M_79	HJC	HJC_18_07_BA46,9__LT	PD_M_L_un	X7comb	7comb	7	PD	M	Left	moderate	unmatched	cluster	none	79	W	3.5	Respiratory Failure	Left		9	1831.61	2022-05-19	Liz	5	0.53	rep	5.95263	7.31194	6.38393	7.06423	6.56059	7.18697	6.51095	7.20732	1.71431	3.33352	7.011	6.33193	7.20847	6.11772	4.37316	2.66809	0.205296	4.79794	4.20298
PD_q_ma_RT_F_80	HSM	HSM_18_20_BA46,9__RT	PD_F_RT_matched	X20	20	20	PD	F	RT	severe	matched	no	CCT_up_moderate	80	W	8	Parkinson's Disease	Left	3	17	655.5	2023-06-02	Liz	8	1.08	single	6.2397	7.35456	6.85847	7.22702	6.89782	7.2134	6.908	7.34009	2.52847	3.5529	7.76207	7.05448	7.78655	6.97279	5.26368	2.16187	-0.396121	3.71627	3.82341
PD_q_u_L_F_80	HSM	HSM_18_19_BA46,9__LT	PD_F_L_un	X19	19	19	PD	F	Left	moderate	unmatched	no	CCT_up_moderate	80	W	8	Parkinson's Disease	Left	3	17	1250.53	2023-06-02	Liz	7.8	0.93	single	6.30115	7.52446	6.97676	7.28295	6.92005	7.49554	6.91227	7.46194	2.22645	3.98105	7.76718	6.97733	7.77742	6.80594	5.30069	2.59244	0.0371061	4.06972	4.04369
PD_c_ma_RT_M_63	HUG	HUG_18_22_BA46,9__RT	PD_M_RT_matched	X22	22	22	PD	M	RT	severe	matched	no	CCT_up_moderate	63	W	26	Parkinson's Disease	Left		8	3036.2	2022-06-07	JC	3.7	0.12	single	5.65051	6.64356	5.9752	6.34897	6.0249	6.26356	6.42729	6.404	3.87544	4.62051	6.42034	6.24795	6.46828	5.78999	3.82021	2.85498	2.1631	3.86183	4.49388
PD_a_ma_RT_M_62	HBFI	HBFI_18_50_BA46,9_RT	PD_M_RT_matched	X38	38	38	PD	M	RT	severe	matched	no	CCT_up_moderate	62	W	10.25	Parkinson's Disease	Left	1.5	7	1150.65	2023-07-13	Liz	4.7	2.46	single	5.81739	7.45085	6.64557	7.1516	6.47699	7.0636	6.60199	7.09261	0.697046	2.49882	7.36296	6.60977	7.45374	6.36947	4.50718	2.62714	0.531987	5.31255	4.56173
PD_c_u_L_M_63	HUG	HUG_18_21_BA46,9__LT	PD_M_L_un	X21	21	21	PD	M	Left	moderate	unmatched	no	CCT_up_moderate	63	W	26	Parkinson's Disease	Left		8	1264.93	2022-06-07	JC	3.6	0.22	single	4.9949	6.4283	5.70344	6.08029	5.99373	5.73749	6.17237	6.07142	3.18167	4.73889	6.03538	5.81925	6.33687	5.44985	3.8442	2.60083	0.588442	4.57908	5.08581
PD_a_u_L_M_62	HBFI	HBFI_18_49_BA46,9_LT	PD_M_L_un	X37	37	37	PD	M	Left	moderate	unmatched	no	CCT_up_moderate	62	W	10.25	Parkinson's Disease	Left	1.5	7	1013.2	2023-07-13	Liz	6.3	2.99	single	6.12359	7.72468	6.97914	7.52611	6.90464	7.38575	6.95382	7.44341	0.999167	1.9561	7.8093	7.02935	7.82035	6.57763	4.81257	2.44568	-0.585796	4.9903	4.55796
PD_b_u_RT_M_63	HPL	HPL_18_12_BA46,9__RT	PD_M_RT_un	X12	12	12	PD	M	RT	moderate	unmatched	no	CCT_up_moderate	63	W	4	Parkinson's Disease; Ischemic Heart Disease	Right		21	2641.41	2022-06-06	Liz	4	1.19	single	5.5486	7.0192	6.22797	6.69069	6.39594	6.49795	6.51933	7.0106	1.55601	2.78514	6.77311	5.93929	6.9101	6.04839	4.0888	2.95619	-0.674287	5.86009	3.81015
PD_aa_u_RT_M_88	HQK	HQK_18_14_BA46,9__RT	PD_M_RT_un	X14	14	14	PD	M	RT	moderate	unmatched	no	CCT_up_moderate	88	W	20.5	Aspiration Pneumonia; Parkinson's Disease	Right	3	11	931.34	2022-05-23	Liz	5.3	0.65	rep	5.72882	6.76121	5.96745	6.52123	6.35806	6.36303	6.51677	6.78488	3.44742	4.62082	5.83289	6.09453	6.30906	5.18626	3.99228	2.92659	2.6291	4.17688	4.67516
PD_aa_u_RT_M_88	HQK	HQK_18_14_BA46,9__RT	PD_M_RT_un	X14dounce	14dounce	14	PD	M	RT	moderate	unmatched	no	CCT_up_moderate	88	W	20.5	Aspiration Pneumonia; Parkinson's Disease	Right	3	11	257.25	2022-05-16	Liz	8.1	0.3	rep	6.30215	7.25516	6.57282	7.01235	6.73582	6.96245	7.10926	7.25516	2.82634	4.82473	6.54361	6.67155	6.82998	5.59625	4.20286	2.69078	-1.06766	4.69964	4.61228
PD_n_u_RT_M_77	HSS	HSS_18_18_BA46,9__RT	PD_M_RT_un	X18	18	18	PD	M	RT	moderate	unmatched	no	CCT_up_moderate	77	W	3.5	Cardiopulmonary Arrest	Right		10	453.39	2022-05-23	Liz	6.7	1.31	single	6.24431	7.69877	6.64406	7.6144	7.05841	7.59944	6.71105	7.02127	0.0914377	1.74855	8.55685	7.52478	8.95903	7.50235	5.46157	2.76604	-0.239768	5.99153	3.03966
PD_d_ma_RT_F_66	HIG	HIG_18_06_BA46,9__RT	PD_F_RT_matched	X6comb	6comb	6	PD	F	RT	severe	matched	no	CCT_up_severe	66	W	4	Respiratory Failure; Parkinson's Disease	Left	3	15	1492.87	2023-05-25	Liz	7.3	0.95	rep	6.58348	7.87332	7.5215	7.98797	7.24419	7.64808	7.17546	7.70156	1.53908	2.81154	7.78594	7.38556	7.8996	6.85084	5.45674	1.6332	-0.84919	5.26179	3.66697
PD_d_u_L_F_66	HIG	HIG_18_05_BA46,9__LT	PD_F_L_un	X5comb	5comb	5	PD	F	Left	moderate	unmatched	no	CCT_up_severe	66	W	4	Respiratory Failure; Parkinson's Disease	Left	3	15	2188.06	2023-05-25	Liz	6.8	0.89	rep	6.58196	7.8937	7.64396	7.89084	7.34132	7.6967	7.26114	7.79305	1.9938	2.48166	7.98644	7.45962	8.08765	6.9524	5.55654	2.39382	-0.652192	4.80845	3.35779
PD_ab_ma_L_M_91	HBFS	HBFS_18_51_BA46,9_LT	PD_M_L_matched	X39	39	39	PD	M	Left	severe	matched	no	CCT_up_severe	91	W	16.06	Hypotension; Autonomic Dysfunction; Parkinson's Disease	Right	1.5	22	1919.06	2022-06-01	Liz	7.5	0.59	rep	6.15526	7.53461	6.8263	7.3298	6.93826	7.54818	6.80707	7.20944	2.34971	4.42732	7.86743	7.13759	7.90624	6.99923	5.69025	2.63369	-0.378839	4.24066	4.5314
PD_ab_ma_L_M_91	HBFS	HBFS_18_51_BA46,9_LT	PD_M_L_matched	X39rep	39rep	39	PD	M	Left	severe	matched	no	CCT_up_severe	91	W	16.06	Hypotension; Autonomic Dysfunction; Parkinson's Disease	Right	1.5	22	2979.24	2022-06-21	JC	3.2	0.24	rep	5.23846	6.19024	5.72025	6.00957	6.0375	5.84823	5.79916	6.14715	3.21707	5.08	5.96063	5.77007	6.33762	5.60637	4.21419	3.21707	2.34356	3.87852	4.74338
PD_f_ma_L_M_72	HAAW	HAAW_18_55_BA46,9_LT	PD_M_L_matched	X41	41	41	PD	M	Left	severe	matched	no	CCT_up_severe	72	W	2.5	Cardiopulmonary arrest	Right	1.5	26	728.92	2022-06-16	JC	4.3	0.29	single	5.67065	7.10982	6.44863	6.85757	6.5982	7.08336	6.38721	6.80832	2.69969	4.41772	6.86535	6.53808	7.19819	6.47228	4.00339	2.31909	0.787567	3.61723	4.34383
PD_r_ma_L_M_81	HABN	HABN_18_57_BA46,9_LT	PD_M_L_matched	X43	43	43	PD	M	Left	severe	matched	no	CCT_up_severe	81	W	7.5	Parkinson's Disease	Right	4	13	2161.35	2023-06-02	Liz	5.4	0.56	single	5.73819	7.38383	6.37947	6.87493	6.46876	6.69458	6.65136	7.10641	0.83926	1.97931	7.52766	6.47045	7.28027	6.4069	4.29614	2.76378	-1.45492	6.29646	4.14853
PD_o_ma_L_M_79	HEN	HEN_18_144_BA46,9_LT	PD_M_L_matched	X55	55	55	PD	M	Left	severe	matched	no	CCT_up_severe	79	W	6	Cardiopulmonary Arrest, Myocardial Infarction	Right	1.5	4	1838.98	2022-07-14	Liz	4	1.07	single	6.46817	7.93035	7.28989	7.74934	7.20325	7.80831	7.05562	7.78608	2.20443	3.76399	8.26759	7.58755	8.16725	7.33242	5.58917	2.23433	-0.0875963	4.21759	4.04274
PD_ab_u_RT_M_91	HBFS	HBFS_18_52_BA46,9_RT	PD_M_RT_un	X40	40	40	PD	M	RT	moderate	unmatched	no	CCT_up_severe	91	W	16.06	Hypotension; Autonomic Dysfunction; Parkinson's Disease	Right	1.5	22	1870.1	2022-06-01	Liz	8.6	0.57	rep	6.28094	7.56264	6.97532	7.4402	7.02738	7.66349	6.88544	7.23673	2.31244	4.54666	8.14206	7.35845	8.2447	7.22	5.84838	2.68532	-0.925548	4.18933	4.50072
PD_ab_u_RT_M_91	HBFS	HBFS_18_52_BA46,9_RT	PD_M_RT_un	X40rep	40rep	40	PD	M	RT	moderate	unmatched	no	CCT_up_severe	91	W	16.06	Hypotension; Autonomic Dysfunction; Parkinson's Disease	Right	1.5	22	2804.37	2022-06-21	JC	3.2	0.11	rep	5.47484	6.48885	5.98327	6.44894	6.26769	6.2848	6.29046	6.44387	3.67986	5.17796	6.21512	5.8969	6.61896	5.76495	4.43283	2.9657	2.42256	3.69131	4.55694
PD_f_u_RT_M_72	HAAW	HAAW_18_56_BA46,9_RT	PD_M_RT_un	X42	42	42	PD	M	RT	moderate	unmatched	no	CCT_up_severe	72	W	2.5	Cardiopulmonary arrest	Right	1.5	26	1418.45	2022-06-16	JC	2.6	0.25	single	4.96518	6.22032	5.60576	5.9771	5.75315	5.95824	5.79911	5.99326	3.61462	4.88487	6.2944	6.11637	6.59399	5.7429	4.01594	3.04723	2.23868	3.71993	4.79132
PD_r_u_RT_M_81	HABN	HABN_18_58_BA46,9_RT	PD_M_RT_un	X44	44	44	PD	M	RT	moderate	unmatched	no	CCT_up_severe	81	W	7.5	Parkinson's Disease	Right	4	13	1331.33	2023-06-02	Liz	3.5	0.52	single	5.61662	7.2917	6.29017	6.81711	6.41096	6.72871	6.48121	6.8859	0.640801	2.30538	7.46424	6.60732	7.49852	6.50248	4.35065	2.9991	-2.59186	6.22384	4.11688
PD_o_u_RT_M_79	HEN	HEN_18_145_BA46,9_RT	PD_M_RT_un	X56	56	56	PD	M	RT	moderate	unmatched	no	CCT_up_severe	79	w	6	Cardiopulmonary Arrest, Myocardial Infarction	Right	1.5	4	1921.69	2022-07-14	Liz	3.6	1.94	single	6.39223	7.74195	7.16971	7.57662	7.12262	7.71003	6.96212	7.57755	2.85671	3.80992	8.26343	7.54363	8.20042	7.34351	5.69701	3.10431	2.75498	3.77136	4.11205
PD_i_nap_L_F_74	HJR	HJR_18_09_BA46,9__LT	PD_F_L_Both	X9	9	9	PD	F	Left	Both	Both	no	none	74	W	10	Respiratory Failure; Pneumonia	Both	4	10	2440.02	2023-05-26	JC	2.4	0.09	rep	6.41945	7.36544	6.99494	7.21558	6.70916	7.28425	6.89549	8.00958	1.00644	2.63795	8.49869	7.55776	8.51463	6.81675	5.10223	1.34249	-0.280437	5.27169	3.04725
PD_i_nap_L_F_74	HJR	HJR_18_09_BA46,9__LT	PD_F_L_Both	X9dounce	9dounce	9	PD	F	Left	Both	Both	no	none	74	W	10	Respiratory Failure; Pneumonia	Both	4	10	1139.12	2023-05-17	Liz	2	0.08	rep	6.01116	7.10084	6.50533	7.00897	6.40744	7.10988	6.36415	7.42499	0.819145	2.81111	8.10804	7.21794	8.1765	7.37203	4.7388	2.64017	0.999717	5.63677	3.55129
PD_i_nap_RT_F_74	HJR	HJR_18_10_BA46,9__RT	PD_F_RT_Both	X10comb	10comb	10	PD	F	RT	Both	Both	no	none	74	W	10	Respiratory Failure; Pneumonia	Both	4	10	1233.68	2023-07-13	Liz	6.4	0.66	rep	6.21447	7.34424	6.94492	7.32849	6.69628	7.04166	6.55522	7.95549	1.06337	2.77118	8.3399	7.64666	8.42346	7.04978	5.25626	2.64833	-1.25856	5.25626	3.99358
PD_i_nap_RT_F_74	HJR	HJR_18_10_BA46,9__RT	PD_F_RT_Both	X10dounce	10dounce	10	PD	F	RT	Both	Both	no	none	74	W	10	Respiratory Failure; Pneumonia	Both	4	10	985.63	2023-05-17	Liz	2.2	0.09	rep	6.25339	7.34392	6.90058	7.43105	6.76957	7.22755	6.58727	7.69878	0.215325	2.17468	8.76265	7.83542	8.7165	7.6851	5.29428	2.0722	1.26263	5.56818	3.46156
PD_y_ma_RT_F_85	HCTCB	HCTCB_18_139_BA46,9_RT	PD_F_RT_matched	X54	54	54	PD	F	RT	severe	matched	no	none	85	W	14	Blunt Head Trauma	Left	1.5	30	2793.67	2022-06-15	JC	3.7	0.7	single	5.26269	6.3521	5.88822	6.25804	6.17161	6.24197	6.06301	6.45674	3.13656	4.47805	6.13148	6.11393	6.67889	5.6754	3.96119	3.23725	2.56026	4.06225	4.36885
PD_y_u_L_F_85	HCTCB	HCTCB_18_138_BA46,9_LT	PD_F_L_un	X53	53	53	PD	F	Left	moderate	unmatched	no	none	85	W	14	Blunt Head Trauma	Left	1.5	30	2065.05	2022-06-15	JC	3.3	0.16	single	5.1705	6.37951	5.90627	6.16221	6.13933	6.09405	6.19067	6.20543	3.05302	4.91078	6.25309	6.12388	6.64395	5.83402	3.98279	2.20763	1.19585	4.02334	4.58479
PD_v_nap_L_F_82	HRM	HRM_18_15_BA46,9__LT	PD_F_L_Both	X15dounce	15dounce	15	PD	M	Left	Both	Both	no	none	82	W	3.5	Cerebrovascular Disease	Both	3	23	1090.53	2022-05-16	Liz	4.6	1.01	rep	6.47672	7.51548	7.1133	7.68177	7.13851	7.6401	7.04617	7.5716	2.60173	3.55124	8.05508	7.48321	7.94919	7.21597	5.37153	1.90985	1.01677	3.68695	3.63568
PD_j_nap_L_M_75	HAAU	HAAU_18_124_BA46,9_LT	PD_M_L_Both	X47	47	47	PD	M	Left	Both	Both	no	none	75	W	6	Failure to Thrive	Both	1.5	15	1135.92	2022-06-06	Liz	5.6	0.77	single	6.23344	7.39904	6.89949	7.3321	6.91732	7.40245	6.72433	7.35291	2.77072	4.01706	7.99252	7.43614	8.07458	7.09596	5.70353	2.54933	0.651213	4.24272	4.41095
PD_v_nap_RT_F_82	HRM	HRM_18_16_BA46,9__RT	PD_F_RT_Both	X16	16	16	PD	M	RT	Both	Both	no	none	82	W	3.5	Cerebrovascular Disease	Both	3	23	1259.62	2022-05-23	Liz	8.4	0.95	rep	7.0039	8.33486	7.78974	8.23795	7.71885	8.3918	7.58103	8.17466	1.85768	2.93228	8.8032	8.19633	8.62808	7.78895	5.95648	1.55377	0.256507	3.85566	3.31931
PD_v_nap_RT_F_82	HRM	HRM_18_16_BA46,9__RT	PD_F_RT_Both	X16dounce	16dounce	16	PD	M	RT	Both	Both	no	none	82	W	3.5	Cerebrovascular Disease	Both	3	23	654.3	2022-05-16	Liz	5.4	0.65	rep	6.8183	8.19162	7.60279	8.02063	7.57284	8.14904	7.43061	7.90825	2.34934	3.22447	8.72229	8.02518	8.49746	7.76512	5.99407	2.29015	-0.242886	3.6405	3.6523
PD_j_nap_RT_M_75	HAAU	HAAU_18_125_BA46,9_RT	PD_M_RT_Both	X48	48	48	PD	M	RT	Both	Both	no	none	75	W	6	Failure to Thrive	Both	1.5	15	1432.72	2022-06-06	Liz	5.4	1.18	single	6.25929	7.4168	6.95085	7.39132	6.86997	7.43805	6.8268	7.4473	2.53769	4.224	8.16698	7.54378	8.19521	7.16379	5.86527	2.41958	0.313192	4.2473	4.52979
W_i_hcnt_L_F_90	HCT15HAC	HCT15HAC_18_76_BA46,9_LT	Un_Cont_F_L_hcnt	X85	85	85	Un_Cont	F	Left	hcnt	hcnt	Un_Cont	Un_Cont	90	W	31.5	Shock; Aortic Stenosis; Left Ventricle Injury; Cardiac Surgery	N/A	0	0	2449.1	2022-05-25	Liz	6.1	1.15	single	5.73338	6.82304	6.21723	6.68721	6.29868	6.61191	6.45793	6.59119	3.24952	4.89513	7.40576	6.96497	7.55471	6.89038	5.1583	2.84733	0.661977	4.28647	5.02142
W_f_hcnt_L_F_72	3406	3406L	Un_Cont_F_L_hcnt	X91	91	91	Un_Cont	F	Left	hcnt	hcnt	Un_Cont	Un_Cont	72	W	20.1		N/A	0	0	948.19	2022-05-19	Liz	4.7	0.44	rep	5.64871	6.77264	6.12482	6.41007	6.30647	6.3698	6.79484	6.55583	2.85292	4.81825	6.89707	7.12691	7.2189	6.31528	4.92943	3.28199	1.39147	3.11729	4.72004
W_f_hcnt_L_F_72	3406	3406L	Un_Cont_F_L_hcnt	X91rep	91rep	91	Un_Cont	F	Left	hcnt	hcnt	Un_Cont	Un_Cont	72	W	20.1		N/A	0	0	1135.68	2023-07-13	Liz	5.6	2.64	rep	5.68065	6.74606	6.39807	6.6075	6.34152	6.44211	6.59663	6.65018	2.77596	4.71121	6.87247	7.16197	7.29088	6.3891	4.92989	3.42202	2.51072	3.335	4.80593
W_g_hcnt_L_F_82	HCTZZC	HCTZZC_18_70_BA46,9_LT	Un_Cont_F_L_hcnt	X93	93	93	Un_Cont	F	Left	hcnt	hcnt	Un_Cont	Un_Cont	82	W	14.2	Metastatic Anal Cancer	N/A	0	0	2422.43	2022-06-15	JC	3.1	0.11	single	5.18743	6.65665	5.86122	6.45785	6.3162	6.31495	6.23914	6.29351	2.47532	4.50853	7.04035	6.21921	7.0051	6.29224	4.43672	1.88587	1.71425	3.97412	4.72372
W_h_hcnt_L_F_87	HCT15HAA	HCT15HAA_18_80_BA46,9_LT	Un_Cont_F_L_hcnt	X95	95	95	Un_Cont	F	Left	hcnt	hcnt	Un_Cont	Un_Cont	87	W	5.2	Cardiopulmonary arrest; Generalized Atherosclerosis; Diabetes mellitus	N/A	0	0	3107.73	2022-06-14	JC	2.3	0.1	rep	5.50765	6.62183	5.94814	6.27075	6.03793	6.47273	5.99701	6.31697	3.06423	4.73026	7.19232	6.50841	7.44458	6.52669	4.75113	3.26622	2.76915	4.61544	4.75113
W_a_hcnt_L_F_60	HCTYR	HCTYR_18_61_BA46,9_LT	Un_Cont_F_L_hcnt	X97	97	97	Un_Cont	F	Left	hcnt	hcnt	Un_Cont	Un_Cont	60	W	20.5	Hypertensive Heart Disease; Obesity	N/A	0	0	3528.05	2022-06-01	Liz	4.7	0.93	single	5.58852	6.58448	5.85916	6.48491	6.26468	6.62526	6.08822	6.17557	2.75035	4.44635	7.72182	7.04084	8.03575	7.16929	5.53555	1.78206	-0.308541	3.86435	4.44635
W_i_hcnt_RT_F_90	HCT15HAC	HCT15HAC_18_77_BA46,9_RT	Un_Cont_F_RT_hcnt	X86	86	86	Un_Cont	F	RT	hcnt	hcnt	Un_Cont	Un_Cont	90	W	31.5	Shock; Aortic Stenosis; Left Ventricle Injury; Cardiac Surgery	N/A	0	0	1421.84	2022-05-25	Liz	5.2	1.34	single	5.42753	6.72585	6.08568	6.50215	6.224	6.40483	6.41266	6.57831	2.90429	4.92085	7.66738	7.03379	7.71824	6.93947	5.2899	3.34681	0.851553	4.41331	5.10271
W_f_hcnt_RT_F_72	3406	3406R	Un_Cont_F_RT_hcnt	X92	92	92	Un_Cont	F	RT	hcnt	hcnt	Un_Cont	Un_Cont	72	W	20.1		N/A	0	0	1448.79	2022-05-19	Liz	3.6	0.64	rep	5.44547	6.45931	5.90721	6.28646	6.30524	6.02842	6.61149	6.36144	3.03887	4.67011	6.81052	7.19484	7.212	6.45691	4.75061	3.21945	1.79495	3.0643	4.56717
W_f_hcnt_RT_F_72	3406	3406R	Un_Cont_F_RT_hcnt	X92rep	92rep	92	Un_Cont	F	RT	hcnt	hcnt	Un_Cont	Un_Cont	72	W	20.1		N/A	0	0	420.31	2023-07-13	Liz	6.6	1.99	rep	5.88541	6.9138	6.46215	6.60921	6.72277	6.53138	6.93555	6.86931	2.89061	4.67488	7.22466	7.51583	7.51775	6.75166	4.94451	3.12062	0.392065	3.46165	4.54888
W_g_hcnt_RT_F_82	HCTZZC	HCTZZC_18_71_BA46,9_RT	Un_Cont_F_RT_hcnt	X94	94	94	Un_Cont	F	RT	hcnt	hcnt	Un_Cont	Un_Cont	82	W	14.2	Metastatic Anal Cancer	N/A	0	0	3444.2	2022-07-14	Liz	7.2	1.02	single	6.42204	7.85765	7.28634	7.75537	7.24092	7.91089	7.19501	7.51858	2.02037	3.28564	8.57352	7.7584	8.52993	7.57076	5.68168	1.06449	-0.0251479	4.45929	3.85687
W_h_hcnt_RT_F_87	HCT15HAA	HCT15HAA_18_81_BA46,9_RT	Un_Cont_F_RT_hcnt	X96	96	96	Un_Cont	F	RT	hcnt	hcnt	Un_Cont	Un_Cont	87	W	5.2	Cardiopulmonary arrest; Generalized Atherosclerosis; Diabetes mellitus	N/A	0	0	2323.83	2022-06-14	JC	3.1	0.16	rep	5.69052	6.67902	6.19051	6.5212	6.23306	6.54793	6.17812	6.5419	3.25756	4.45791	7.19782	6.64679	7.47984	6.67241	5.08081	2.68724	0.993343	4.71966	4.52793
W_h_hcnt_RT_F_87	HCT15HAA	HCT15HAA_18_81_BA46,9_RT	Un_Cont_F_RT_hcnt	X96rep	96rep	96	Un_Cont	F	RT	hcnt	hcnt	Un_Cont	Un_Cont	87	W	5.2	Cardiopulmonary arrest; Generalized Atherosclerosis; Diabetes mellitus	N/A	0	0	863.87	2023-06-02	Liz	7.4	1.53	rep	6.94405	8.05791	7.59657	8.12148	7.57509	8.24825	7.33305	7.91149	2.0721	3.37596	9.07196	8.26586	8.98372	8.09152	6.53832	1.19263	-1.19693	4.33289	4.21042
W_a_hcnt_RT_F_60	HCTYR	HCTYR_18_62_BA46,9_RT	Un_Cont_F_RT_hcnt	X98	98	98	Un_Cont	F	RT	hcnt	hcnt	Un_Cont	Un_Cont	60	W	20.5	Hypertensive Heart Disease; Obesity	N/A	0	0	1906.51	2022-06-01	Liz	4.2	0.9	single	4.82807	6.3909	5.01083	5.79693	5.6716	5.56217	5.86694	5.62289	2.72874	5.1685	7.02621	6.58227	7.6654	6.70202	5.10843	2.50327	-0.289797	4.90343	5.49337
W_c_hcnt_L_M_62	HCT17HEZ	HCT17HEZ_18_160_BA46,9_LT	Un_Cont_M_L_hcnt	X101	101	101	Un_Cont	M	Left	hcnt	hcnt	Un_Cont	Un_Cont	62	W	24.1	Atherosclerotic Cardiovascular Disease	N/A	0	0	2126.91	2022-05-31	Liz	5	1.93	single	6.0082	7.00723	6.60789	7.02795	6.65056	7.02299	6.60278	6.84206	2.212	4.08744	8.18928	7.60316	8.28208	7.25346	5.88242	2.3932	-0.501913	4.13347	4.48594
W_j_hcnt_L_M_90	HCTYY	HCTYY_18_86_BA46,9_LT	Un_Cont_M_L_hcnt	X103	103	103	Un_Cont	M	Left	hcnt	hcnt	Un_Cont	Un_Cont	90	W	7.16	Prostate Cancer	N/A	0	0	1630.31	2022-07-14	Liz	4.9	1.95	single	5.22925	6.73547	5.78894	5.89492	5.89307	6.66423	5.88934	5.72767	2.00833	4.05895	8.02816	7.03766	8.41707	6.87009	4.86204	3.01518	0.248279	4.75556	4.8196
W_e_hcnt_L_M_67	HCT17HFP	HCT17HFP_18_88_BA46,9_LT	Un_Cont_M_L_hcnt	X87	87	87	Un_Cont	M	Left	hcnt	hcnt	Un_Cont	Un_Cont	67	W	21.56	Coronary Artery Disease	N/A	0	0	1042.86	2022-05-24	JC	4.5	0.89	single	6.38839	7.65882	7.19501	7.6646	7.13019	7.69543	7.07453	7.59647	2.10462	3.46769	8.23636	7.54265	8.27719	7.28983	6.00058	2.33863	0.00118662	3.86587	4.02775
W_b_hcnt_L_M_61	HCT17HET	HCT17HET_18_174_BA46,9_LT	Un_Cont_M_L_hcnt	X89	89	89	Un_Cont	M	Left	hcnt	hcnt	Un_Cont	Un_Cont	61	W	27.1	Drowning	N/A	0	0	1242	2023-05-26	JC	2.4	0.33	single	4.36882	5.99255	4.87026	5.50911	5.17287	4.90248	5.52989	5.59487	2.24305	5.20193	6.02543	5.62736	6.69586	5.69433	4.20624	3.05837	0.0898069	4.92357	5.34166
W_d_hcnt_L_M_64	HCT16HEE	HCT16HEE_18_63_BA46,9_LT	Un_Cont_M_L_hcnt	X99	99	99	Un_Cont	M	Left	hcnt	hcnt	Un_Cont	Un_Cont	64	AA	25.25	Idiopathic Pulmonary Fibrosis, Respiratory Failure	N/A	0	0	2101.88	2022-06-16	JC	2.3	0.17	single	4.45144	6.19687	4.85464	5.60486	5.41483	5.73966	5.31126	5.43405	2.88521	4.41966	7.0073	6.10195	7.49288	6.23571	4.68858	2.94001	3.0603	5.07466	5.29033
W_d_hcnt_RT_M_64	HCT16HEE	HCT16HEE_18_64_BA46,9_RT	Un_Cont_M_RT_hcnt	X100	100	100	Un_Cont	M	RT	hcnt	hcnt	Un_Cont	Un_Cont	64	AA	25.25	Idiopathic Pulmonary Fibrosis, Respiratory Failure	N/A	0	0	2873.55	2022-06-16	JC	3.8	0.16	single	4.96315	6.20135	5.21746	6.03271	5.41847	5.98214	5.63031	5.55389	3.23196	4.54695	7.16629	6.48414	7.36487	6.31739	4.83223	3.97354	3.161	4.49018	5.07675
W_c_hcnt_RT_M_62	HCT17HEZ	HCT17HEZ_18_161_BA46,9_RT	Un_Cont_M_RT_hcnt	X102	102	102	Un_Cont	M	RT	hcnt	hcnt	Un_Cont	Un_Cont	62	W	24.1	Atherosclerotic Cardiovascular Disease	N/A	0	0	1518.62	2022-05-31	Liz	5.6	1.07	single	6.43131	7.46404	7.02575	7.45567	6.99582	7.61078	6.91984	7.20683	1.57274	3.246	8.78869	8.06108	8.7289	7.80928	6.24566	2.1434	-0.618689	3.84251	4.00949
W_j_hcnt_RT_M_90	HCTYY	HCTYY_18_87_BA46,9_RT	Un_Cont_M_RT_hcnt	X104	104	104	Un_Cont	M	RT	hcnt	hcnt	Un_Cont	Un_Cont	90	W	7.16	Prostate Cancer	N/A	0	0	2301.4	2022-06-07	JC	4.2	0.13	single	4.53477	6.17183	5.0148	5.85712	5.6152	6.01556	5.67342	5.34123	1.44626	4.15898	7.79619	6.94601	8.23586	6.82537	4.85963	3.58619	0.887772	4.70818	4.78413
W_e_hcnt_RT_M_67	HCT17HFP	HCT17HFP_18_89_BA46,9_RT	Un_Cont_M_RT_hcnt	X88	88	88	Un_Cont	M	RT	hcnt	hcnt	Un_Cont	Un_Cont	67	W	21.56	Coronary Artery Disease	N/A	0	0	2013.27	2022-05-24	JC	2.1	0.7	single	5.82043	7.1773	6.47003	7.03215	6.54907	7.02471	6.59583	6.87005	2.46592	4.07988	7.26146	6.62071	7.59896	6.50074	5.10948	2.88279	0.516294	4.41562	4.46409
W_b_hcnt_RT_M_61	HCT17HET	HCT17HET_18_175_BA46,9_RT	Un_Cont_M_RT_hcnt	X90	90	90	Un_Cont	M	RT	hcnt	hcnt	Un_Cont	Un_Cont	61	W	27.1	Drowning	N/A	0	0	1156.24	2023-05-26	JC	6.3	0.81	single	5.25142	6.49925	5.87945	6.18431	5.98263	6.07891	6.13647	6.19929	2.74172	4.66556	6.9314	6.23607	7.10251	6.16536	4.80429	2.59085	0.959716	4.17581	4.97937

## Sheet: 20231130_clusteredlPD_v_cntrl
		positive means mat is morel ike cntrl than unmat									2.30509	2.43358										0.368218							0.498602					0.209716						0.471562						0.199628
		negative mean unmat is more expressed than mat							comb	comb	2.13327	2.32929										0.0350852		4.1381					0.059867					-0.0144783						0.0572902						0.032694
ensembl_gene_id		diff unmat v cntrl minus mat v cntrl							m. v unm	pd v wt	is -log ma v unmat	is -log pd v wt				ensembl_gene_id		name	symbol	abs		logFC_PD_match_v_unmatched	z-score	AveExpr_PD_match_v_unmatched	F_PD_match_v_unmatched	P.Value_PD_match_v_unmatched	adj.P.Val_PD_match_v_unmatched	B_match_v_unmatched	logFC_M_match_v_unmatched	F_M_match_v_unmatched	P.Value_M_match_v_unmatched	adj.P.Val_M_match_v_unmatched	B_M_match_v_unmatched	logFC_F_match_v_unmatched	F_F_match_v_unmatched	P.Value_F_match_v_unmatched	adj.P.Val_F_match_v_unmatched	B_F_match_v_unmatched	abs	logFC_PD_v_WT	z-score	F_PD_v_WT	P.Value_PD_v_WT	adj.P.Val_PD_v_WT	B_PD_v_WT	logFC_WT_L_v_R	F_WT_L_v_R	P.Value_WT_L_v_R	adj.P.Val_WT_L_v_R
ENSG00000138175	174	-0.528085	0	0	0	0	0	0	-8.53782	-1.07734	16.1675	4.92805	1	1	0	ENSG00000138175	1.07734	ADP ribosylation factor like GTPase 3	ARL3	0.528085	0.528085	-0.528	-1.529	5.618	-13.816	0	0	37.441	-0.662	-13.526	0	0	36.494	-0.26	-4.226	0	0.037	1.435	0.219	-0.219	-0.585	-5.263	0	0	4.512	-0.195	-5.574	0	0
ENSG00000159658	85	-0.424187	0	0	0	0	0	0	-6.84638	-0.460597	16.14	3.33988	0	0	0	ENSG00000159658	0.460597	EF-hand calcium binding domain 14	EFCAB14	0.424187	0.424187	-0.424	-1.247	6.207	-13.605	0	0	36.901	-0.532	-13.023	0	0	34.86	-0.209	-4.631	0	0.026	2.791	0.138	-0.138	-0.414	-4.094	0	0	0.258	-0.21	-6.969	0	0
ENSG00000100030	196	-0.552178	0	0	0	0	0	0	-8.25576	-2.17589	14.9512	6.96446	1	1	0	ENSG00000100030	2.17589	mitogen-activated protein kinase 1	MAPK1	0.552178	0.552178	-0.552	-1.595	8.322	-12.744	0	0	33.949	-0.724	-12.74	0	0	33.934	-0.209	-3.279	0.002	0.11	-1.37	0.312	-0.312	-0.784	-6.661	0	0	9.696	-0.235	-5.64	0	0
ENSG00000127526	94	-0.43375	0	0	0	0	0	0	-5.9432	-1.98626	13.7019	7.28932	0	0	0	ENSG00000127526	1.98626	solute carrier family 35 member E1	SLC35E1	0.43375	0.43375	-0.434	-1.273	6.153	-11.903	0	0	30.763	-0.53	-11.212	0	0	28.182	-0.241	-4.375	0	0.032	1.95	0.272	-0.272	-0.699	-6.883	0	0	10.759	-0.189	-5.476	0	0
ENSG00000175216	35	-0.333973	0	0	0	0	0	0	-4.54688	-1.66566	13.6145	7.6561	0	0	0	ENSG00000175216	1.66566	cytoskeleton associated protein 5	CKAP5	0.333973	0.333973	-0.334	-1.002	8.319	-11.666	0	0	29.948	-0.421	-11.158	0	0	28.012	-0.16	-3.917	0	0.06	0.48	0.218	-0.218	-0.583	-7.13	0	0	11.595	-0.166	-6.35	0	0
ENSG00000138293	148	-0.494818	0	0	0	0	0	0	-6.7367	-3.94602	13.6145	9.81956	0	0	0	ENSG00000138293	3.94602	NA	NA	0.494818	0.494818	-0.495	-1.439	6.197	-11.638	0	0	29.807	-0.643	-11.518	0	0	29.356	-0.199	-3.196	0.002	0.12	-1.522	0.402	-0.402	-0.974	-8.608	0	0	17.756	-0.123	-2.861	0.006	0.044
ENSG00000112640	175	-0.530658	0	0	0	0	0	0	-7.22464	-0.626015	13.6145	3.20433	1	1	0	ENSG00000112640	0.626015	protein phosphatase 2 regulatory subunit B'delta	PPP2R5D	0.530658	0.530658	-0.531	-1.536	6.955	-11.696	0	0	30.046	-0.708	-11.9	0	0	30.812	-0.176	-2.676	0.009	0.214	-2.854	0.195	-0.195	-0.536	-3.986	0	0.001	-0.175	-0.194	-4.458	0	0.002
ENSG00000164091	253	-0.6417	0	0	0	0	0	0	-8.73642	-1.36083	13.6145	4.56535	1	1	0	ENSG00000164091	1.36083	WD repeat domain 82	WDR82	0.6417	0.6417	-0.642	-1.838	7.443	-11.726	0	0	30.167	-0.836	-11.631	0	0	29.812	-0.254	-3.162	0.002	0.126	-1.661	0.298	-0.298	-0.754	-5.005	0	0	3.33	-0.281	-5.281	0	0
ENSG00000269343	7	0.680922	0	0	0	0	0	0	9.27041	3.81334	13.6145	8.51595	1	1	0	ENSG00000269343	3.81334	zinc finger protein 587B	ZNF587B	0.680922	-0.680922	0.681	1.754	4.948	11.664	0	0	29.641	1.002	12.629	0	0	33.051	0.038	0.512	0.61	0.921	-5.817	0.448	0.448	0.828	7.722	0	0	14.26	0.279	5.815	0	0
ENSG00000253719	272	-0.726778	0	0	0	0	0	0	-9.82296	-0.18766	13.5158	1.24489	1	1	0	ENSG00000253719	0.18766	ataxin 7 like 3B	ATXN7L3B	0.726778	0.726778	-0.727	-2.069	7.444	-11.552	0	0	29.51	-0.895	-10.802	0	0	26.643	-0.391	-4.299	0	0.032	1.699	0.151	-0.151	-0.441	-2.201	0.031	0.057	-5.038	-0.274	-4.468	0	0.002
ENSG00000095139	211	-0.571826	0	0	0	0	0	0	-7.62239	-0.0814534	13.3299	0.862163	1	1	0	ENSG00000095139	0.0814534	archain 1	ARCN1	0.571826	0.571826	-0.572	-1.648	6.711	-11.416	0	0	28.984	-0.698	-10.608	0	0	25.885	-0.319	-4.409	0	0.031	2.064	0.094	-0.094	-0.322	-1.737	0.087	0.137	-5.854	-0.284	-5.755	0	0
ENSG00000171150	101	-0.438717	0	0	0	0	0	0	-5.83103	-2.39729	13.2911	7.80827	0	0	0	ENSG00000171150	2.39729	suppressor of cytokine signaling 5	SOCS5	0.438717	0.438717	-0.439	-1.287	5.697	-11.371	0	0	28.749	-0.562	-11.168	0	0	27.989	-0.191	-3.312	0.002	0.108	-1.17	0.307	-0.307	-0.773	-7.235	0	0	12.224	-0.227	-5.8	0	0
ENSG00000054965	72	-0.404205	0	0	0	1	1	0	-5.36507	0.00096055	13.2731	0.0844782	0	0	0	ENSG00000054965	0.00096055	family with sequence similarity 168 member A	FAM168A	0.404205	0.404205	-0.404	-1.193	8.476	-11.298	0	0	28.55	-0.517	-11.021	0	0	27.486	-0.179	-3.405	0.001	0.096	-1.008	0.011	0.011	-0.097	0.295	0.769	0.823	-7.39	-0.159	-4.827	0	0.001
ENSG00000124209	230	-0.598281	0	0	0	0	0	0	-7.94107	-1.25414	13.2731	4.41508	1	1	0	ENSG00000124209	1.25414	RAB22A, member RAS oncogene family	RAB22A	0.598281	0.598281	-0.598	-1.72	6.221	-11.286	0	0	28.477	-0.758	-10.941	0	0	27.163	-0.279	-3.548	0.001	0.085	-0.551	0.284	-0.284	-0.724	-4.899	0	0	3.042	-0.264	-5.059	0	0.001
ENSG00000136238	186	-0.539289	0	0	0	1	1	0	-7.15806	0.0329373	13.2731	0.517279	1	1	0	ENSG00000136238	0.0329373	Rac family small GTPase 1	RAC1	0.539289	0.539289	-0.539	-1.56	7.085	-11.328	0	0	28.653	-0.645	-10.36	0	0	24.92	-0.329	-4.577	0	0.026	2.614	0.064	0.064	0.014	1.225	0.225	0.304	-6.603	-0.229	-4.952	0	0.001
ENSG00000172667	229	-0.595618	0	0	0	0	0	0	-7.90572	-2.26687	13.2731	6.31192	1	1	0	ENSG00000172667	2.26687	zinc finger matrin-type 3	ZMAT3	0.595618	0.595618	-0.596	-1.713	6.628	-11.32	0	0	28.617	-0.776	-11.163	0	0	28.019	-0.236	-3.15	0.002	0.128	-1.675	0.359	-0.359	-0.883	-6.215	0	0	8.027	-0.211	-4.012	0	0.005
ENSG00000196715	220	-0.584556	0	0	0	0	0	0	-7.60809	-2.51145	13.0152	6.72165	1	1	0	ENSG00000196715	2.51145	vitamin K epoxide reductase complex subunit 1 like 1	VKORC1L1	0.584556	0.584556	-0.585	-1.683	5.659	-11.118	0	0	27.813	-0.71	-10.307	0	0	24.697	-0.333	-4.344	0	0.032	1.856	0.374	-0.374	-0.914	-6.493	0	0	9.206	-0.22	-4.228	0	0.003
ENSG00000213614	20	0.467687	0	0	0	0	0	0	6.08134	7.31605	13.003	14.2984	1	0	1	ENSG00000213614	7.31605	hexosaminidase subunit alpha	HEXA	0.467687	-0.467687	0.468	1.175	5.45	11.094	0	0	27.657	0.661	11.634	0	0	29.655	0.08	1.477	0.145	0.614	-5.008	0.512	0.512	0.964	11.828	0	0	30.546	0.21	5.742	0	0
ENSG00000131263	180	-0.534987	0	0	0	0	0	0	-6.95645	-0.551299	13.003	2.85561	1	1	0	ENSG00000131263	0.551299	ring finger protein, LIM domain interacting	RLIM	0.534987	0.534987	-0.535	-1.548	7.365	-11.082	0	0	27.72	-0.65	-10.235	0	0	24.432	-0.304	-4.344	0	0.032	1.848	0.193	-0.193	-0.531	-3.707	0	0.001	-1.093	-0.253	-5.46	0	0
ENSG00000119318	218	-0.583241	0	0	0	0	0	0	-7.56158	-1.29515	12.9648	4.53883	1	1	0	ENSG00000119318	1.29515	RAD23 homolog B, nucleotide excision repair protein	RAD23B	0.583241	0.583241	-0.583	-1.679	7.28	-11.046	0	0	27.583	-0.767	-11.066	0	0	27.659	-0.217	-2.822	0.006	0.182	-2.522	0.285	-0.285	-0.727	-4.987	0	0	3.272	-0.215	-4.178	0	0.004
ENSG00000119335	267	-0.693061	0	0	0	0	0	0	-8.89768	-0.457254	12.8382	2.13525	1	1	0	ENSG00000119335	0.457254	SET nuclear proto-oncogene	SET	0.693061	0.693061	-0.693	-1.977	7.102	-10.96	0	0	27.248	-0.851	-10.256	0	0	24.515	-0.376	-4.053	0	0.046	0.928	0.214	-0.214	-0.576	-3.09	0.003	0.007	-2.871	-0.293	-4.676	0	0.001
ENSG00000171490	215	-0.580458	0	0	0	0	0	0	-7.44325	-2.25546	12.8231	6.27049	1	1	0	ENSG00000171490	2.25546	ribosomal L1 domain containing 1	RSL1D1	0.580458	0.580458	-0.58	-1.672	6.204	-10.939	0	0	27.155	-0.725	-10.443	0	0	25.24	-0.29	-3.7	0	0.069	-0.116	0.36	-0.36	-0.884	-6.186	0	0	7.935	-0.284	-5.391	0	0
ENSG00000139644	163	-0.515115	0	0	0	0	0	0	-6.4726	-3.19538	12.5653	8.23748	1	1	0	ENSG00000139644	3.19538	transmembrane BAX inhibitor motif containing 6	TMBIM6	0.515115	0.515115	-0.515	-1.494	7.205	-10.774	0	0	26.532	-0.646	-10.256	0	0	24.514	-0.253	-3.667	0	0.07	-0.249	0.388	-0.388	-0.944	-7.523	0	0	13.243	-0.186	-4.088	0	0.004
ENSG00000161551	16	0.520305	0	0	0	0	0	0	6.53782	2.03428	12.5653	6.41388	1	1	0	ENSG00000161551	2.03428	zinc finger protein 577	ZNF577	0.520305	-0.520305	0.52	1.318	5.738	10.766	0	0	26.436	0.711	11.09	0	0	27.665	0.138	2.07	0.042	0.386	-4.029	0.317	0.317	0.551	6.284	0	0	8.392	0.164	3.777	0	0.008
ENSG00000002834	135	-0.487592	0	0	0	0	0	0	-6.12651	-0.0492706	12.5648	0.682652	0	0	0	ENSG00000002834	0.0492706	LIM and SH3 protein 1	LASP1	0.487592	0.487592	-0.488	-1.419	7.205	-10.755	0	0	26.458	-0.615	-10.273	0	0	24.583	-0.233	-3.596	0.001	0.077	-0.453	0.072	-0.072	-0.275	-1.485	0.142	0.208	-6.29	-0.111	-2.652	0.01	0.063
ENSG00000136819	178	-0.533899	0	0	0	0	0	0	-6.65762	-1.9961	12.4698	6.0696	1	1	0	ENSG00000136819	1.9961	chromosome 9 open reading frame 78	C9orf78	0.533899	0.533899	-0.534	-1.545	5.723	-10.69	0	0	26.179	-0.665	-10.197	0	0	24.273	-0.272	-3.693	0	0.069	-0.125	0.329	-0.329	-0.819	-6.049	0	0	7.439	-0.152	-3.098	0.003	0.029
ENSG00000156735	249	-0.635571	0	0	0	0	0	0	-7.90999	-1.62887	12.4455	4.83572	1	1	0	ENSG00000156735	1.62887	BAG cochaperone 4	BAG4	0.635571	0.635571	-0.636	-1.821	6.713	-10.666	0	0	26.11	-0.813	-10.399	0	0	25.071	-0.28	-3.238	0.002	0.115	-1.428	0.337	-0.337	-0.836	-5.198	0	0	4.103	-0.252	-4.297	0	0.003
ENSG00000104643	130	-0.478845	0	0	0	0	0	0	-5.94485	-1.99305	12.415	6.45437	0	0	0	ENSG00000104643	1.99305	myotubularin related protein 9	MTMR9	0.478845	0.478845	-0.479	-1.396	6.439	-10.639	0	0	26.005	-0.675	-11.408	0	0	28.952	-0.087	-1.338	0.186	0.669	-5.267	0.309	-0.309	-0.776	-6.314	0	0	8.414	-0.181	-4.088	0	0.004
ENSG00000138443	29	-0.269629	0	0	0	0	0	0	-3.34383	-0.421642	12.4016	3.5994	0	0	0	ENSG00000138443	0.421642	abl interactor 2	ABI2	0.269629	0.269629	-0.27	-0.828	8.52	-10.622	0	0	25.943	-0.34	-10.204	0	0	24.306	-0.128	-3.526	0.001	0.085	-0.678	0.117	-0.117	-0.37	-4.294	0	0	0.781	-0.14	-5.915	0	0
ENSG00000182768	271	-0.709764	0	0	0	0	0	0	-8.76228	-2.4762	12.3454	5.76612	1	1	0	ENSG00000182768	2.4762	neugrin, neurite outgrowth associated	NGRN	0.709764	0.709764	-0.71	-2.023	6.005	-10.581	0	0	25.763	-0.901	-10.304	0	0	24.69	-0.328	-3.255	0.002	0.114	-1.337	0.429	-0.429	-1.032	-5.844	0	0	6.639	-0.212	-3.277	0.002	0.021
ENSG00000164902	195	-0.551795	0	0	0	0	0	0	-6.80303	-7.07348	12.3289	12.1299	2	1	1	ENSG00000164902	7.07348	phosphorylated adaptor for RNA export	PHAX	0.551795	0.551795	-0.552	-1.594	5.855	-10.563	0	0	25.693	-0.67	-9.82	0	0	22.793	-0.315	-4.087	0	0.045	1.052	0.583	-0.583	-1.358	-10.266	0	0	24.466	-0.281	-5.54	0	0
ENSG00000085433	198	-0.557218	0	0	0	0	0	0	-6.83942	-2.44657	12.2742	6.60126	1	1	0	ENSG00000085433	2.44657	WD repeat domain 47	WDR47	0.557218	0.557218	-0.557	-1.609	7.633	-10.523	0	0	25.558	-0.717	-10.272	0	0	24.574	-0.239	-3.147	0.002	0.128	-1.727	0.371	-0.371	-0.907	-6.411	0	0	8.723	-0.198	-3.745	0	0.009
ENSG00000132824	142	-0.4903	0	0	0	0	0	0	-5.97924	-0.526168	12.1951	2.82428	0	0	0	ENSG00000132824	0.526168	serine incorporator 3	SERINC3	0.4903	0.4903	-0.49	-1.427	7.441	-10.47	0	0	25.35	-0.61	-9.879	0	0	23.024	-0.25	-3.739	0	0.068	-0.045	0.186	-0.186	-0.517	-3.681	0	0.001	-1.182	-0.242	-5.325	0	0
ENSG00000084623	187	-0.541115	0	0	0	0	0	0	-6.5825	-1.41268	12.1647	4.7868	1	1	0	ENSG00000084623	1.41268	eukaryotic translation initiation factor 3 subunit I	EIF3I	0.541115	0.541115	-0.541	-1.565	5.289	-10.423	0	0	25.135	-0.692	-10.267	0	0	24.536	-0.24	-3.057	0.003	0.142	-1.826	0.295	-0.295	-0.747	-5.162	0	0	4.096	-0.2	-3.836	0	0.007
ENSG00000116983	258	-0.663333	0	0	0	0	0	0	-8.06925	-1.07466	12.1647	3.63817	1	1	0	ENSG00000116983	1.07466	hippocalcin like 4	HPCAL4	0.663333	0.663333	-0.663	-1.897	8.309	-10.434	0	0	25.205	-0.844	-10.081	0	0	23.816	-0.303	-3.277	0.002	0.11	-1.381	0.295	-0.295	-0.748	-4.323	0	0	0.86	-0.24	-4.08	0	0.004
ENSG00000119396	157	-0.507323	0	0	0	0	0	0	-6.17144	-0.575097	12.1647	2.89579	1	1	0	ENSG00000119396	0.575097	RAB14, member RAS oncogene family	RAB14	0.507323	0.507323	-0.507	-1.473	6.479	-10.439	0	0	25.225	-0.655	-10.267	0	0	24.557	-0.211	-2.992	0.004	0.151	-2.063	0.199	-0.199	-0.543	-3.739	0	0.001	-0.914	-0.335	-6.891	0	0
ENSG00000006451	138	-0.489049	0	0	0	0	0	0	-5.94914	-0.183561	12.1647	1.46504	0	0	0	ENSG00000006451	0.183561	RAS like proto-oncogene A	RALA	0.489049	0.489049	-0.489	-1.423	4.962	-10.426	0	0	25.102	-0.605	-9.936	0	0	23.214	-0.258	-3.68	0	0.07	-0.15	0.125	-0.125	-0.387	-2.441	0.017	0.034	-4.242	-0.159	-3.437	0.001	0.015
ENSG00000105323	58	-0.376329	0	0	0	0	0	0	-4.57511	-0.331239	12.1572	2.50756	0	0	0	ENSG00000105323	0.331239	heterogeneous nuclear ribonucleoprotein U like 1	HNRNPUL1	0.376329	0.376329	-0.376	-1.117	7.476	-10.412	0	0	25.126	-0.446	-9.322	0	0	20.813	-0.237	-4.647	0	0.026	2.846	0.132	-0.132	-0.402	-3.416	0.001	0.003	-1.951	-0.133	-4.105	0	0.004
ENSG00000198780	137	-0.488938	0	0	0	0	0	0	-5.91916	-6.55728	12.1062	12.371	1	0	1	ENSG00000198780	6.55728	family with sequence similarity 169 member A	FAM169A	0.488938	0.488938	-0.489	-1.423	7.361	-10.37	0	0	24.959	-0.588	-9.481	0	0	21.442	-0.29	-4.301	0	0.032	1.702	0.53	-0.53	-1.246	-10.43	0	0	25.024	-0.214	-4.643	0	0.001
ENSG00000157954	34	-0.332851	0	0	0	0	0	0	-4.02955	-0.974895	12.1062	5.17645	0	0	0	ENSG00000157954	0.974895	WD repeat domain, phosphoinositide interacting 2	WIPI2	0.332851	0.332851	-0.333	-0.999	7	-10.375	0	0	24.981	-0.405	-9.507	0	0	21.553	-0.188	-4.219	0	0.037	1.443	0.188	-0.188	-0.521	-5.437	0	0	4.971	-0.185	-5.893	0	0
ENSG00000179918	254	-0.642368	0	0	0	0	0	0	-7.75523	-0.194189	12.0729	1.27686	1	1	0	ENSG00000179918	0.194189	selenophosphate synthetase 2	SEPHS2	0.642368	0.642368	-0.642	-1.84	4.961	-10.345	0	0	24.792	-0.8	-9.981	0	0	23.396	-0.327	-3.45	0.001	0.094	-0.782	0.152	-0.152	-0.444	-2.237	0.029	0.053	-4.688	-0.145	-2.455	0.017	0.085
ENSG00000152684	176	-0.531235	0	0	0	0	0	0	-6.38959	-1.78631	12.0278	5.4929	1	1	0	ENSG00000152684	1.78631	pelota mRNA surveillance and ribosome rescue factor	PELO	0.531235	0.531235	-0.531	-1.538	4.16	-10.312	0	0	24.537	-0.754	-11.568	0	0	29.283	-0.085	-1.022	0.311	0.78	-5.208	0.325	-0.325	-0.811	-5.657	0	0	6.15	-0.17	-3.323	0.001	0.019
ENSG00000196230	279	-0.830755	0	0	0	0	0	0	-9.98636	-0.00452883	12.0208	0.125018	1	1	0	ENSG00000196230	0.00452883	tubulin beta class I	TUBB	0.830755	0.830755	-0.831	-2.351	7.675	-10.308	0	0	24.695	-1.024	-9.668	0	0	22.17	-0.445	-3.8	0	0.066	0.137	0.036	-0.036	-0.198	-0.415	0.68	0.75	-7.337	-0.143	-1.884	0.064	0.196
ENSG00000115159	209	-0.570195	0	0	0	0	0	0	-6.84448	-2.45288	12.0038	6.43678	1	1	0	ENSG00000115159	2.45288	glycerol-3-phosphate dehydrogenase 2	GPD2	0.570195	0.570195	-0.57	-1.644	5.205	-10.278	0	0	24.564	-0.774	-10.738	0	0	26.343	-0.162	-1.96	0.054	0.429	-4.179	0.381	-0.381	-0.93	-6.3	0	0	8.483	-0.243	-4.524	0	0.002
ENSG00000138593	49	-0.366197	0	0	0	0	0	0	-4.39574	-2.09592	12.0038	7.7005	0	0	0	ENSG00000138593	2.09592	SECIS binding protein 2 like	SECISBP2L	0.366197	0.366197	-0.366	-1.09	8.475	-10.278	0	0	24.59	-0.474	-10.081	0	0	23.812	-0.151	-2.991	0.004	0.151	-2.166	0.272	-0.272	-0.699	-7.161	0	0	11.692	-0.172	-5.152	0	0
ENSG00000100138	243	-0.625873	0	0	0	0	0	0	-7.51283	-0.061768	12.0038	0.645943	1	1	0	ENSG00000100138	0.061768	small nuclear ribonucleoprotein 13	SNU13	0.625873	0.625873	-0.626	-1.795	5.796	-10.27	0	0	24.548	-0.765	-9.721	0	0	22.4	-0.349	-3.729	0	0.068	-0.01	0.096	-0.096	-0.324	-1.431	0.157	0.226	-6.194	-0.25	-4.241	0	0.003
ENSG00000175073	166	-0.519386	0	0	0	0	0	0	-6.23459	-2.55878	12.0038	7.01972	1	1	0	ENSG00000175073	2.55878	valosin containing protein interacting protein 1	VCPIP1	0.519386	0.519386	-0.519	-1.506	6.875	-10.273	0	0	24.582	-0.638	-9.651	0	0	22.126	-0.283	-3.84	0	0.064	0.282	0.365	-0.365	-0.894	-6.699	0	0	9.928	-0.22	-4.56	0	0.002
ENSG00000047315	40	-0.341689	0	0	0	0	0	0	-4.08839	-3.08989	11.9653	9.82542	0	0	0	ENSG00000047315	3.08989	RNA polymerase II subunit B	POLR2B	0.341689	0.341689	-0.342	-1.023	6.794	-10.238	0	0	24.441	-0.43	-9.752	0	0	22.531	-0.165	-3.49	0.001	0.09	-0.74	0.314	-0.314	-0.788	-8.615	0	0	17.773	-0.109	-3.238	0.002	0.022
ENSG00000104388	234	-0.60769	0	0	0	0	0	0	-7.27117	-0.0542084	11.9653	0.608222	1	1	0	ENSG00000104388	0.0542084	RAB2A, member RAS oncogene family	RAB2A	0.60769	0.60769	-0.608	-1.746	6.693	-10.241	0	0	24.454	-0.759	-9.737	0	0	22.467	-0.306	-3.527	0.001	0.085	-0.634	0.089	-0.089	-0.31	-1.373	0.174	0.246	-6.406	-0.261	-4.4	0	0.002
ENSG00000258441	246	-0.633956	0	0	0	0	0	0	-7.57399	-2.35671	11.9472	5.87423	1	1	0	ENSG00000258441	2.35671	long intergenic non-protein coding RNA 641	LINC00641	0.633956	0.633956	-0.634	-1.817	6.964	-10.222	0	0	24.381	-0.834	-10.203	0	0	24.304	-0.234	-2.637	0.01	0.225	-2.966	0.401	-0.401	-0.972	-5.916	0	0	6.809	-0.27	-4.334	0	0.003
ENSG00000184900	261	-0.670584	0	0	0	0	0	0	-7.99097	-1.85655	11.9164	4.87512	1	1	0	ENSG00000184900	1.85655	small ubiquitin like modifier 3	SUMO3	0.670584	0.670584	-0.671	-1.916	5.376	-10.2	0	0	24.266	-0.854	-10.041	0	0	23.655	-0.303	-3.011	0.004	0.15	-1.937	0.381	-0.381	-0.929	-5.226	0	0	4.34	-0.186	-2.82	0.006	0.047
ENSG00000175806	13	0.566323	0	0	0	0	0	0	6.7463	1.88795	11.9125	5.67354	1	1	0	ENSG00000175806	1.88795	methionine sulfoxide reductase A	MSRA	0.566323	-0.566323	0.566	1.443	6.772	10.192	0	0	24.263	0.811	10.846	0	0	26.796	0.077	1.05	0.297	0.768	-5.655	0.333	0.333	0.584	5.781	0	0	6.3	0.218	4.345	0	0.003
ENSG00000113575	242	-0.625071	0	0	0	0	0	0	-7.43061	-0.263772	11.8876	1.54914	1	1	0	ENSG00000113575	0.263772	protein phosphatase 2 catalytic subunit alpha	PPP2CA	0.625071	0.625071	-0.625	-1.793	6.492	-10.173	0	0	24.19	-0.839	-10.407	0	0	25.104	-0.198	-2.206	0.031	0.342	-3.843	0.17	-0.17	-0.483	-2.53	0.014	0.028	-4.242	-0.325	-5.279	0	0
ENSG00000112079	18	0.515884	0	0	0	0	0	0	6.10763	0.08247	11.8392	0.887527	1	1	0	ENSG00000112079	0.08247	serine/threonine kinase 38	STK38	0.515884	-0.515884	0.516	1.306	5.609	10.138	0	0	24.013	0.782	11.337	0	0	28.572	-0.016	-0.239	0.812	0.971	-6.043	0.093	0.093	0.076	1.77	0.081	0.13	-5.674	0.225	4.976	0	0.001
ENSG00000187189	277	-0.796299	0	0	0	0	0	0	-9.4275	-0.323942	11.8392	1.51541	1	1	0	ENSG00000187189	0.323942	TSPY like 4	TSPYL4	0.796299	0.796299	-0.796	-2.258	7.896	-10.141	0	0	24.036	-0.959	-9.311	0	0	20.734	-0.472	-4.079	0	0.045	0.989	0.214	-0.214	-0.575	-2.495	0.015	0.031	-4.438	-0.338	-4.406	0	0.002
ENSG00000132604	165	-0.518039	0	0	0	0	0	0	-6.10294	-0.0800457	11.7808	0.847388	1	1	0	ENSG00000132604	0.0800457	telomeric repeat binding factor 2	TERF2	0.518039	0.518039	-0.518	-1.502	6.527	-10.098	0	0	23.892	-0.681	-10.155	0	0	24.117	-0.192	-2.561	0.013	0.24	-3.068	0.094	-0.094	-0.322	-1.717	0.091	0.142	-5.853	-0.168	-3.685	0	0.01
ENSG00000111276	247	-0.63493	0	0	0	0	0	0	-7.46146	-3.96188	11.7516	7.90267	2	1	1	ENSG00000111276	3.96188	cyclin dependent kinase inhibitor 1B	CDKN1B	0.63493	0.63493	-0.635	-1.82	6.335	-10.077	0	0	23.809	-0.743	-8.974	0	0	19.429	-0.419	-4.542	0	0.026	2.5	0.501	-0.501	-1.185	-7.298	0	0	12.41	-0.144	-2.365	0.021	0.099
ENSG00000169933	155	-0.504533	0	0	0	0	0	0	-5.89605	-0.264988	11.6862	1.7857	1	1	0	ENSG00000169933	0.264988	FERM and PDZ domain containing 4	FRMPD4	0.504533	0.504533	-0.505	-1.465	8.131	-10.035	0	0	23.637	-0.637	-9.606	0	0	21.93	-0.24	-3.363	0.001	0.101	-1.153	0.148	-0.148	-0.436	-2.763	0.007	0.016	-3.809	-0.209	-4.48	0	0.002
ENSG00000073464	222	-0.587498	0	0	0	0	0	0	-6.85985	-2.98404	11.6764	7.00822	1	1	0	ENSG00000073464	2.98404	chloride voltage-gated channel 4	CLCN4	0.587498	0.587498	-0.587	-1.691	7.702	-10.025	0	0	23.599	-0.74	-9.587	0	0	21.856	-0.283	-3.354	0.001	0.101	-1.165	0.426	-0.426	-1.024	-6.691	0	0	9.836	-0.277	-4.821	0	0.001
ENSG00000181191	252	-0.641166	0	0	0	0	0	0	-7.48403	-0.733122	11.6725	2.86888	1	1	0	ENSG00000181191	0.733122	praja ring finger ubiquitin ligase 1	PJA1	0.641166	0.641166	-0.641	-1.837	6.778	-10.019	0	0	23.582	-0.765	-9.114	0	0	19.985	-0.394	-4.239	0	0.036	1.519	0.256	-0.256	-0.663	-3.717	0	0.001	-1.017	-0.208	-3.483	0.001	0.014
ENSG00000081019	71	-0.40275	0	0	0	0	0	0	-4.69225	-3.26288	11.6505	9.20552	0	0	0	ENSG00000081019	3.26288	round spermatid basic protein 1	RSBN1	0.40275	0.40275	-0.403	-1.189	6.407	-10.002	0	0	23.516	-0.466	-8.878	0	0	19.042	-0.277	-4.599	0	0.026	2.685	0.354	-0.354	-0.873	-8.178	0	0	15.988	-0.173	-4.561	0	0.002
ENSG00000140280	146	-0.493117	0	0	0	0	0	0	-5.74287	-0.0825925	11.6461	0.870574	0	0	0	ENSG00000140280	0.0825925	LysM domain containing 2	LYSMD2	0.493117	0.493117	-0.493	-1.434	5.14	-9.995	0	0	23.457	-0.658	-10.229	0	0	24.37	-0.163	-2.218	0.03	0.341	-3.69	0.095	-0.095	-0.323	-1.748	0.085	0.135	-5.646	-0.158	-3.234	0.002	0.022
ENSG00000071537	77	-0.413639	0	0	0	0	0	0	-4.80633	-1.88186	11.6196	6.58664	0	0	0	ENSG00000071537	1.88186	SEL1L adaptor subunit of ERAD E3 ubiquitin ligase	SEL1L	0.413639	0.413639	-0.414	-1.219	7.037	-9.976	0	0	23.414	-0.496	-9.058	0	0	19.755	-0.249	-4.183	0	0.038	1.334	0.286	-0.286	-0.727	-6.401	0	0	8.724	-0.264	-6.722	0	0
ENSG00000127955	66	-0.392729	0	0	0	0	0	0	-4.55266	-4.26052	11.5924	10.7506	0	0	0	ENSG00000127955	4.26052	G protein subunit alpha i1	GNAI1	0.392729	0.392729	-0.393	-1.162	6.819	-9.957	0	0	23.338	-0.465	-8.979	0	0	19.45	-0.247	-4.331	0	0.032	1.816	0.396	-0.396	-0.962	-9.273	0	0	20.449	-0.264	-6.995	0	0
ENSG00000108946	201	-0.563885	0	0	0	0	0	0	-6.51564	-0.026734	11.5549	0.418509	1	1	0	ENSG00000108946	0.026734	protein kinase cAMP-dependent type I regulatory subunit alpha	PRKAR1A	0.563885	0.563885	-0.564	-1.627	7.754	-9.932	0	0	23.233	-0.662	-8.923	0	0	19.199	-0.368	-4.394	0	0.032	2.01	0.064	-0.064	-0.257	-1.053	0.296	0.381	-6.87	-0.262	-5.055	0	0.001
ENSG00000149557	115	-0.461303	0	0	0	0	0	0	-5.32864	-0.285172	11.5513	1.95939	0	0	0	ENSG00000149557	0.285172	fasciculation and elongation protein zeta 1	FEZ1	0.461303	0.461303	-0.461	-1.348	7.756	-9.926	0	0	23.208	-0.612	-9.994	0	0	23.479	-0.159	-2.407	0.019	0.282	-3.507	0.146	-0.146	-0.43	-2.929	0.005	0.011	-3.357	-0.138	-3.148	0.002	0.026
ENSG00000166197	239	-0.618663	0	0	0	0	0	0	-7.14469	-0.302578	11.5486	1.69224	1	1	0	ENSG00000166197	0.302578	nucleolar and coiled-body phosphoprotein 1	NOLC1	0.618663	0.618663	-0.619	-1.775	7.225	-9.917	0	0	23.177	-0.761	-9.245	0	0	20.5	-0.335	-3.755	0	0.068	0.009	0.179	-0.179	-0.501	-2.672	0.009	0.02	-3.974	-0.308	-5.261	0	0
ENSG00000204514	10	0.625233	0	0	0	0	0	0	7.22057	1.2547	11.5486	4.18935	1	1	0	ENSG00000204514	1.2547	zinc finger protein 814	ZNF814	0.625233	-0.625233	0.625	1.603	5.155	9.919	0	0	23.111	0.897	10.4	0	0	24.933	0.082	1.071	0.288	0.761	-5.481	0.299	0.299	0.514	4.732	0	0	2.571	0.302	5.635	0	0
ENSG00000178662	133	-0.480271	0	0	0	0	0	0	-5.54103	-1.87163	11.5373	5.9994	0	0	0	ENSG00000178662	1.87163	cysteine and serine rich nuclear protein 3	CSRNP3	0.480271	0.480271	-0.48	-1.4	8.202	-9.907	0	0	23.125	-0.604	-9.438	0	0	21.256	-0.233	-3.353	0.001	0.101	-1.182	0.312	-0.312	-0.783	-6	0	0	7.057	-0.25	-5.504	0	0
ENSG00000169230	169	-0.525974	0	0	0	0	0	0	-6.03826	-0.892927	11.4802	3.53056	1	1	0	ENSG00000169230	0.892927	PRELI domain containing 1	PRELID1	0.525974	0.525974	-0.526	-1.524	4.933	-9.87	0	0	22.952	-0.682	-9.868	0	0	22.951	-0.214	-2.652	0.01	0.22	-2.758	0.253	-0.253	-0.658	-4.241	0	0	0.916	-0.108	-1.972	0.053	0.174
ENSG00000107372	89	-0.427915	0	0	0	0	0	0	-4.91052	-0.0344252	11.4755	0.562971	0	0	0	ENSG00000107372	0.0344252	zinc finger AN1-type containing 5	ZFAND5	0.427915	0.427915	-0.428	-1.257	7.626	-9.864	0	0	22.964	-0.521	-9.164	0	0	20.167	-0.241	-3.814	0	0.064	0.182	0.061	-0.061	-0.251	-1.299	0.198	0.274	-6.579	-0.149	-3.499	0.001	0.014
ENSG00000242265	282	-0.98278	0	0	0	0	0	0	-11.2732	-5.71779	11.4707	7.50086	2	1	1	ENSG00000242265	5.71779	paternally expressed 10	PEG10	0.98278	0.98278	-0.983	-2.764	7.853	-9.891	0	0	22.943	-1.184	-9.184	0	0	20.135	-0.58	-3.853	0	0.064	0.302	0.762	-0.762	-1.738	-7.04	0	0	11.2	-0.453	-4.677	0	0.001
ENSG00000115520	167	-0.523681	0	0	0	0	0	0	-5.99374	-0.289651	11.4454	1.79077	1	1	0	ENSG00000115520	0.289651	coenzyme Q10B	COQ10B	0.523681	0.523681	-0.524	-1.517	4.205	-9.84	0	0	22.743	-0.626	-9.086	0	0	19.819	-0.319	-3.942	0	0.058	0.556	0.162	-0.162	-0.464	-2.768	0.007	0.016	-3.333	-0.117	-2.29	0.025	0.111
ENSG00000159921	103	-0.443723	0	0	0	0	0	0	-5.07532	-3.3701	11.438	8.68543	0	0	0	ENSG00000159921	3.3701	glucosamine (UDP-N-acetyl)-2-epimerase/N-acetylmannosamine kinase	GNE	0.443723	0.443723	-0.444	-1.3	5.284	-9.832	0	0	22.829	-0.564	-9.508	0	0	21.552	-0.204	-3.12	0.003	0.132	-1.677	0.388	-0.388	-0.944	-7.828	0	0	14.649	-0.112	-2.477	0.016	0.083
ENSG00000089486	194	-0.551391	0	0	0	0	0	0	-6.30607	-0.017383	11.4367	0.324304	1	1	0	ENSG00000089486	0.017383	cell death inducing p53 target 1	CDIP1	0.551391	0.551391	-0.551	-1.593	6.694	-9.828	0	0	22.831	-0.701	-9.465	0	0	21.389	-0.253	-3.144	0.002	0.128	-1.685	0.054	-0.054	-0.235	-0.874	0.385	0.474	-6.951	-0.175	-3.196	0.002	0.024
ENSG00000099995	127	-0.477374	0	0	0	0	0	0	-5.44854	-0.0476917	11.4136	0.642329	0	0	0	ENSG00000099995	0.0476917	splicing factor 3a subunit 1	SF3A1	0.477374	0.477374	-0.477	-1.392	7.585	-9.812	0	0	22.762	-0.554	-8.63	0	0	18.024	-0.325	-4.69	0	0.026	2.992	0.074	-0.074	-0.279	-1.426	0.159	0.228	-6.394	-0.201	-4.485	0	0.002
ENSG00000083828	9	0.635335	0	0	0	0	0	0	7.23775	1.32181	11.392	4.2456	1	1	0	ENSG00000083828	1.32181	zinc finger protein 586	ZNF586	0.635335	-0.635335	0.635	1.63	4.956	9.796	0	0	22.599	0.946	10.723	0	0	26.108	0.014	0.167	0.868	0.981	-5.929	0.311	0.311	0.539	4.774	0	0	2.764	0.205	3.832	0	0.007
ENSG00000070718	70	-0.400862	0	0	0	0	0	0	-4.54541	-1.73638	11.3391	6.28209	0	0	0	ENSG00000070718	1.73638	adaptor related protein complex 3 subunit mu 2	AP3M2	0.400862	0.400862	-0.401	-1.184	6.538	-9.76	0	0	22.56	-0.509	-9.443	0	0	21.301	-0.185	-3.068	0.003	0.141	-1.866	0.276	-0.276	-0.708	-6.195	0	0	7.944	-0.13	-3.292	0.002	0.02
ENSG00000181061	263	-0.67987	0	0	0	0	0	0	-7.70909	-0.112013	11.3391	0.842546	1	1	0	ENSG00000181061	0.112013	HIG1 hypoxia inducible domain family member 1A	HIGD1A	0.67987	0.67987	-0.68	-1.942	4.91	-9.76	0	0	22.525	-0.859	-9.549	0	0	21.703	-0.321	-3.013	0.004	0.15	-1.911	0.133	-0.133	-0.403	-1.711	0.092	0.144	-5.665	-0.311	-4.314	0	0.003
ENSG00000061918	93	-0.43281	0	0	0	0	0	0	-4.89866	-2.68551	11.3183	7.77895	0	0	0	ENSG00000061918	2.68551	guanylate cyclase 1 soluble subunit beta 1	GUCY1B1	0.43281	0.43281	-0.433	-1.271	7.389	-9.745	0	0	22.495	-0.547	-9.322	0	0	20.809	-0.204	-3.241	0.002	0.115	-1.46	0.345	-0.345	-0.854	-7.215	0	0	11.986	-0.174	-4.131	0	0.004
ENSG00000133059	131	-0.478865	0	0	0	0	0	0	-5.3884	-3.62365	11.2524	8.70677	0	0	0	ENSG00000133059	3.62365	dual serine/threonine and tyrosine protein kinase	DSTYK	0.478865	0.478865	-0.479	-1.396	7.466	-9.702	0	0	22.322	-0.613	-9.467	0	0	21.388	-0.211	-2.972	0.004	0.155	-2.16	0.416	-0.416	-1.004	-7.841	0	0	14.54	-0.215	-4.529	0	0.002
ENSG00000142864	100	-0.437619	0	0	0	0	0	0	-4.92428	-1.73223	11.2524	5.97557	0	0	0	ENSG00000142864	1.73223	SERPINE1 mRNA binding protein 1	SERBP1	0.437619	0.437619	-0.438	-1.284	6.772	-9.701	0	0	22.327	-0.551	-9.214	0	0	20.387	-0.21	-3.331	0.001	0.105	-1.196	0.29	-0.29	-0.736	-5.983	0	0	7.096	-0.195	-4.63	0	0.001
ENSG00000155961	214	-0.577188	0	0	0	0	0	0	-6.48446	-3.04079	11.2346	6.89992	1	1	0	ENSG00000155961	3.04079	RAB39B, member RAS oncogene family	RAB39B	0.577188	0.577188	-0.577	-1.663	4.865	-9.688	0	0	22.237	-0.74	-9.73	0	0	22.415	-0.251	-2.624	0.011	0.227	-2.793	0.441	-0.441	-1.056	-6.617	0	0	9.808	-0.102	-1.688	0.096	0.254
ENSG00000017797	129	-0.47835	0	0	0	0	0	0	-5.35463	-2.29589	11.194	6.68654	0	0	0	ENSG00000017797	2.29589	ralA binding protein 1	RALBP1	0.47835	0.47835	-0.478	-1.394	6.994	-9.662	0	0	22.17	-0.582	-9.113	0	0	19.975	-0.27	-3.615	0.001	0.077	-0.371	0.343	-0.343	-0.85	-6.468	0	0	8.997	-0.145	-3.146	0.002	0.027
ENSG00000122203	168	-0.525503	0	0	0	0	0	0	-5.87962	-0.45006	11.1886	2.33791	1	1	0	ENSG00000122203	0.45006	KIAA1191	KIAA1191	0.525503	0.525503	-0.526	-1.522	6.464	-9.655	0	0	22.143	-0.653	-9.112	0	0	19.98	-0.27	-3.455	0.001	0.094	-0.833	0.193	-0.193	-0.53	-3.27	0.002	0.005	-2.32	-0.179	-3.426	0.001	0.016
ENSG00000126524	210	-0.570605	0	0	0	0	0	0	-6.38424	-0.905292	11.1886	3.39234	1	1	0	ENSG00000126524	0.905292	SBDS ribosome maturation factor	SBDS	0.570605	0.570605	-0.571	-1.645	5.725	-9.653	0	0	22.13	-0.685	-8.894	0	0	19.117	-0.342	-3.872	0	0.063	0.404	0.267	-0.267	-0.687	-4.134	0	0	0.457	-0.218	-3.852	0	0.007
ENSG00000153815	59	-0.378148	0	0	0	0	0	0	-4.22557	-0.0677802	11.1744	0.89375	0	0	0	ENSG00000153815	0.0677802	c-Maf inducing protein	CMIP	0.378148	0.378148	-0.378	-1.122	8.169	-9.642	0	0	22.073	-0.479	-9.215	0	0	20.363	-0.177	-3.217	0.002	0.118	-1.567	0.076	-0.076	-0.282	-1.778	0.08	0.128	-5.896	-0.117	-3.026	0.004	0.033
ENSG00000173674	268	-0.697488	0	0	0	0	0	0	-7.76503	-3.58027	11.1328	6.83069	2	1	1	ENSG00000173674	3.58027	eukaryotic translation initiation factor 1A X-linked	EIF1AX	0.697488	0.697488	-0.697	-1.99	5.697	-9.613	0	0	21.974	-0.862	-9.098	0	0	19.93	-0.368	-3.404	0.001	0.096	-0.932	0.524	-0.524	-1.233	-6.568	0	0	9.514	-0.224	-3.132	0.003	0.027
ENSG00000184575	32	-0.328129	0	0	0	0	0	0	-3.65301	-0.991972	11.1328	5.03007	0	0	0	ENSG00000184575	0.991972	exportin for tRNA	XPOT	0.328129	0.328129	-0.328	-0.986	6.805	-9.613	0	0	21.978	-0.44	-9.826	0	0	22.822	-0.104	-2.099	0.04	0.378	-4.069	0.197	-0.197	-0.54	-5.335	0	0	4.599	-0.156	-4.659	0	0.001
ENSG00000109519	171	-0.526523	0	0	0	0	0	0	-5.84898	-1.40348	11.1087	4.59776	1	1	0	ENSG00000109519	1.40348	GrpE like 1, mitochondrial	GRPEL1	0.526523	0.526523	-0.527	-1.525	4.179	-9.587	0	0	21.774	-0.707	-9.956	0	0	23.217	-0.165	-1.978	0.052	0.421	-4.02	0.305	-0.305	-0.769	-5.027	0	0	3.77	-0.281	-5.28	0	0
ENSG00000188554	95	-0.434406	0	0	0	0	0	0	-4.82568	-1.14333	11.1087	4.65473	0	0	0	ENSG00000188554	1.14333	NBR1 autophagy cargo receptor	NBR1	0.434406	0.434406	-0.434	-1.275	7.259	-9.588	0	0	21.872	-0.528	-8.845	0	0	18.89	-0.248	-3.83	0	0.064	0.231	0.246	-0.246	-0.642	-5.069	0	0	3.558	-0.141	-3.34	0.001	0.018
ENSG00000120265	149	-0.495389	0	0	0	0	0	0	-5.50312	-0.36262	11.1087	2.10648	0	0	0	ENSG00000120265	0.36262	protein-L-isoaspartate (D-aspartate) O-methyltransferase	PCMT1	0.495389	0.495389	-0.495	-1.441	6.49	-9.586	0	0	21.87	-0.618	-9.12	0	0	20.014	-0.25	-3.342	0.001	0.103	-1.138	0.172	-0.172	-0.487	-3.064	0.003	0.008	-2.883	-0.243	-4.806	0	0.001
ENSG00000151729	185	-0.539242	0	0	0	0	0	0	-5.99027	-4.16944	11.1087	8.7278	1	1	0	ENSG00000151729	4.16944	solute carrier family 25 member 4	SLC25A4	0.539242	0.539242	-0.539	-1.56	7.468	-9.595	0	0	21.902	-0.672	-9.144	0	0	20.094	-0.274	-3.279	0.002	0.11	-1.327	0.478	-0.478	-1.135	-7.854	0	0	14.608	-0.241	-4.574	0	0.002
ENSG00000174695	219	-0.583635	0	0	0	0	0	0	-6.48342	-1.03567	11.1087	3.62224	1	1	0	ENSG00000174695	1.03567	transmembrane protein 167A	TMEM167A	0.583635	0.583635	-0.584	-1.68	5.763	-9.589	0	0	21.881	-0.774	-9.708	0	0	22.353	-0.203	-2.28	0.026	0.319	-3.639	0.286	-0.286	-0.728	-4.311	0	0	1.013	-0.304	-5.169	0	0
ENSG00000092199	48	-0.3649	0	0	0	0	0	0	-4.04727	-1.15927	11.0914	5.19825	0	0	0	ENSG00000092199	1.15927	heterogeneous nuclear ribonucleoprotein C	HNRNPC	0.3649	0.3649	-0.365	-1.086	7.406	-9.573	0	0	21.811	-0.446	-8.849	0	0	18.906	-0.202	-3.761	0	0.067	0.016	0.223	-0.223	-0.594	-5.452	0	0	4.991	-0.201	-5.659	0	0
ENSG00000116199	151	-0.499308	0	0	0	0	0	0	-5.53765	-3.52996	11.0906	8.26502	0	0	0	ENSG00000116199	3.52996	FAM20B glycosaminoglycan xylosylkinase	FAM20B	0.499308	0.499308	-0.499	-1.451	6.675	-9.57	0	0	21.805	-0.648	-9.425	0	0	21.225	-0.202	-2.703	0.009	0.21	-2.798	0.427	-0.427	-1.027	-7.542	0	0	13.355	-0.277	-5.403	0	0
ENSG00000108861	114	-0.457958	0	0	0	0	0	0	-5.07777	-0.143571	11.0878	1.2483	0	0	0	ENSG00000108861	0.143571	dual specificity phosphatase 3	DUSP3	0.457958	0.457958	-0.458	-1.339	6.962	-9.561	0	0	21.767	-0.588	-9.351	0	0	20.928	-0.198	-2.817	0.006	0.183	-2.515	0.115	-0.115	-0.365	-2.205	0.031	0.056	-4.999	-0.101	-2.137	0.036	0.138
ENSG00000013583	227	-0.592785	0	0	0	0	0	0	-6.57271	-0.18692	11.0878	1.25074	1	1	0	ENSG00000013583	0.18692	heme binding protein 1	HEBP1	0.592785	0.592785	-0.593	-1.705	3.428	-9.565	0	0	21.482	-0.664	-8.333	0	0	16.752	-0.449	-4.728	0	0.026	2.653	0.149	-0.149	-0.438	-2.208	0.031	0.056	-4.454	-0.106	-1.817	0.074	0.215
ENSG00000091157	28	-0.256853	0	0	0	0	0	0	-2.84795	-2.70776	11.0878	10.3467	0	0	0	ENSG00000091157	2.70776	WD repeat domain 7	WDR7	0.256853	0.256853	-0.257	-0.793	8.306	-9.561	0	0	21.752	-0.355	-10.114	0	0	23.945	-0.061	-1.577	0.12	0.578	-5.032	0.262	-0.262	-0.676	-8.97	0	0	19.127	-0.087	-3.193	0.002	0.024
ENSG00000126062	136	-0.488022	0	0	0	0	0	0	-5.39085	-2.35145	11.0463	6.54232	0	0	0	ENSG00000126062	2.35145	transmembrane protein 115	TMEM115	0.488022	0.488022	-0.488	-1.421	5.039	-9.535	0	0	21.641	-0.576	-8.831	0	0	18.863	-0.312	-3.769	0	0.067	0.093	0.359	-0.359	-0.884	-6.37	0	0	8.81	-0.032	-0.641	0.524	0.709
ENSG00000108468	256	-0.650206	0	0	0	0	0	0	-7.17433	-0.407496	11.0339	1.91203	1	1	0	ENSG00000108468	0.407496	chromobox 1	CBX1	0.650206	0.650206	-0.65	-1.861	6.226	-9.525	0	0	21.632	-0.814	-9.078	0	0	19.848	-0.323	-3.254	0.002	0.114	-1.362	0.213	-0.213	-0.573	-2.884	0.005	0.012	-3.334	-0.271	-4.227	0	0.003
ENSG00000135387	83	-0.418463	0	0	0	0	0	0	-4.61687	-2.49857	11.0329	7.53237	0	0	0	ENSG00000135387	2.49857	cell cycle associated protein 1	CAPRIN1	0.418463	0.418463	-0.418	-1.232	7.746	-9.522	0	0	21.604	-0.507	-8.764	0	0	18.558	-0.242	-3.82	0	0.064	0.194	0.332	-0.332	-0.825	-7.048	0	0	11.279	-0.198	-4.789	0	0.001
ENSG00000185651	164	-0.516656	0	0	0	0	0	0	-5.69951	-2.28646	11.0315	6.25086	1	1	0	ENSG00000185651	2.28646	ubiquitin conjugating enzyme E2 L3	UBE2L3	0.516656	0.516656	-0.517	-1.498	5.822	-9.519	0	0	21.607	-0.714	-10.061	0	0	23.746	-0.122	-1.527	0.132	0.596	-4.946	0.366	-0.366	-0.897	-6.171	0	0	7.901	-0.182	-3.44	0.001	0.015
ENSG00000025293	39	-0.341677	0	0	0	0	0	0	-3.75835	-1.29103	10.9997	5.73483	0	0	0	ENSG00000025293	1.29103	PHD finger protein 20	PHF20	0.341677	0.341677	-0.342	-1.023	6.713	-9.499	0	0	21.523	-0.397	-8.383	0	0	17.041	-0.23	-4.466	0	0.028	2.249	0.225	-0.225	-0.599	-5.823	0	0	6.464	-0.163	-4.808	0	0.001
ENSG00000100614	154	-0.503447	0	0	0	0	0	0	-5.53601	-2.09711	10.9962	6.04793	1	1	0	ENSG00000100614	2.09711	protein phosphatase, Mg2+/Mn2+ dependent 1A	PPM1A	0.503447	0.503447	-0.503	-1.463	7.981	-9.494	0	0	21.483	-0.669	-9.562	0	0	21.755	-0.173	-2.286	0.025	0.318	-3.792	0.347	-0.347	-0.857	-6.033	0	0	7.194	-0.167	-3.206	0.002	0.024
ENSG00000114867	45	-0.359394	0	0	0	0	0	0	-3.9496	-0.0451657	10.9896	0.722898	0	0	0	ENSG00000114867	0.0451657	eukaryotic translation initiation factor 4 gamma 1	EIF4G1	0.359394	0.359394	-0.359	-1.071	8.608	-9.488	0	0	21.452	-0.445	-8.916	0	0	19.146	-0.188	-3.489	0.001	0.09	-0.816	0.062	-0.062	-0.254	-1.544	0.127	0.189	-6.313	-0.182	-5.132	0	0.001
ENSG00000100554	265	-0.685463	0	0	0	1	1	0	-7.49997	6.21164e-05	10.9415	0.0141958	1	1	0	ENSG00000100554	6.21164e-05	ATPase H+ transporting V1 subunit D	ATP6V1D	0.685463	0.685463	-0.685	-1.957	5.705	-9.459	0	0	21.365	-0.807	-8.601	0	0	17.939	-0.442	-4.026	0	0.049	0.867	0.004	0.004	-0.112	0.056	0.956	0.968	-7.241	-0.135	-1.983	0.052	0.172
ENSG00000169116	251	-0.636706	0	0	0	0	0	0	-6.94491	-0.482294	10.9076	2.13521	1	1	0	ENSG00000169116	0.482294	prostate androgen-regulated mucin-like protein 1	PARM1	0.636706	0.636706	-0.637	-1.824	7.789	-9.437	0	0	21.261	-0.843	-9.495	0	0	21.491	-0.223	-2.279	0.026	0.319	-3.769	0.226	-0.226	-0.6	-3.09	0.003	0.007	-2.924	-0.255	-3.905	0	0.006
ENSG00000113013	113	-0.453499	0	0	0	0	0	0	-4.94417	-1.22747	10.9023	4.65778	0	0	0	ENSG00000113013	1.22747	heat shock protein family A (Hsp70) member 9	HSPA9	0.453499	0.453499	-0.453	-1.327	7.959	-9.432	0	0	21.238	-0.584	-9.197	0	0	20.295	-0.193	-2.826	0.006	0.181	-2.558	0.264	-0.264	-0.68	-5.071	0	0	3.535	-0.134	-2.858	0.006	0.044
ENSG00000078140	86	-0.42585	0	0	0	0	0	0	-4.64003	-2.58855	10.8959	7.48467	0	0	0	ENSG00000078140	2.58855	ubiquitin conjugating enzyme E2 K	UBE2K	0.42585	0.42585	-0.426	-1.252	6.426	-9.426	0	0	21.236	-0.528	-8.868	0	0	19.003	-0.222	-3.448	0.001	0.094	-0.849	0.346	-0.346	-0.855	-7.015	0	0	11.25	-0.253	-5.597	0	0
ENSG00000108924	109	-0.448938	0	0	0	0	0	0	-4.88602	-2.96609	10.8835	7.89312	0	0	0	ENSG00000108924	2.96609	HLF transcription factor, PAR bZIP family member	HLF	0.448938	0.448938	-0.449	-1.315	7.968	-9.417	0	0	21.177	-0.622	-9.929	0	0	23.216	-0.104	-1.494	0.14	0.607	-5.137	0.376	-0.376	-0.918	-7.291	0	0	12.265	-0.284	-6.187	0	0
ENSG00000053524	27	0.323507	0	0	0	0	0	0	3.52089	2.3569	10.8835	8.49022	0	0	0	ENSG00000053524	2.3569	MCF.2 cell line derived transforming sequence-like 2	MCF2L2	0.323507	-0.323507	0.324	0.783	7.831	9.412	0	0	21.173	0.486	10.636	0	0	25.999	-0.002	-0.037	0.97	0.994	-6.193	0.278	0.278	0.467	7.706	0	0	13.981	0.153	4.999	0	0.001
ENSG00000147164	269	-0.697805	0	0	0	0	0	0	-7.59457	-1.08627	10.8835	3.29267	1	1	0	ENSG00000147164	1.08627	sorting nexin 12	SNX12	0.697805	0.697805	-0.698	-1.99	4.905	-9.414	0	0	21.163	-0.846	-8.805	0	0	18.755	-0.402	-3.559	0.001	0.083	-0.485	0.33	-0.33	-0.821	-4.057	0	0.001	0.292	-0.083	-1.198	0.235	0.44
ENSG00000162817	244	-0.630338	0	0	0	0	0	0	-6.8579	-0.0729327	10.8797	0.676938	1	1	0	ENSG00000162817	0.0729327	chromosome 1 open reading frame 115	C1orf115	0.630338	0.630338	-0.63	-1.807	7.969	-9.402	0	0	21.126	-0.716	-8.189	0	0	16.227	-0.458	-4.61	0	0.026	2.723	0.108	-0.108	-0.35	-1.477	0.144	0.21	-6.327	-0.171	-2.655	0.01	0.062
ENSG00000099942	125	-0.477358	0	0	0	0	0	0	-5.19352	-4.20848	10.8797	9.31437	0	0	0	ENSG00000099942	4.20848	CRK like proto-oncogene, adaptor protein	CRKL	0.477358	0.477358	-0.477	-1.392	7.042	-9.402	0	0	21.131	-0.629	-9.399	0	0	21.121	-0.174	-2.376	0.02	0.292	-3.532	0.452	-0.452	-1.08	-8.265	0	0	16.291	-0.159	-3.316	0.001	0.019
ENSG00000102466	68	-0.398036	0	0	0	0	0	0	-4.33052	-1.13519	10.8797	4.79634	0	0	0	ENSG00000102466	1.13519	fibroblast growth factor 14	FGF14	0.398036	0.398036	-0.398	-1.176	6.46	-9.405	0	0	21.154	-0.471	-8.536	0	0	17.663	-0.252	-4.055	0	0.046	0.946	0.237	-0.237	-0.623	-5.169	0	0	4.013	-0.251	-6.056	0	0
ENSG00000128266	228	-0.59501	0	0	0	0	0	0	-6.47354	-3.11356	10.8797	6.87982	1	1	0	ENSG00000128266	3.11356	G protein subunit alpha z	GNAZ	0.59501	0.59501	-0.595	-1.711	7.483	-9.407	0	0	21.144	-0.734	-8.834	0	0	18.837	-0.317	-3.418	0.001	0.095	-0.969	0.453	-0.453	-1.081	-6.604	0	0	9.495	-0.254	-4.169	0	0.004
ENSG00000068615	74	-0.406285	0	0	0	0	0	0	-4.41751	-0.0597983	10.8729	0.785045	0	0	0	ENSG00000068615	0.0597983	receptor accessory protein 1	REEP1	0.406285	0.406285	-0.406	-1.199	6.406	-9.396	0	0	21.115	-0.546	-9.583	0	0	21.859	-0.127	-2.038	0.046	0.395	-4.159	0.076	-0.076	-0.283	-1.634	0.107	0.164	-6	-0.214	-5.174	0	0
ENSG00000197296	75	-0.409376	0	0	0	0	0	0	-4.45003	-2.00422	10.8703	6.5466	0	0	0	ENSG00000197296	2.00422	fat storage inducing transmembrane protein 2	FITM2	0.409376	0.409376	-0.409	-1.207	4.673	-9.392	0	0	21.058	-0.537	-9.538	0	0	21.638	-0.154	-2.275	0.026	0.321	-3.51	0.306	-0.306	-0.771	-6.374	0	0	8.861	-0.223	-5.213	0	0
ENSG00000105968	236	-0.610938	0	0	0	0	0	0	-6.62451	-7.33092	10.8432	10.9805	2	1	1	ENSG00000105968	7.33092	H2A.Z variant histone 2	H2AZ2	0.610938	0.610938	-0.611	-1.754	6.794	-9.375	0	0	21.026	-0.77	-9.007	0	0	19.549	-0.292	-3.109	0.003	0.135	-1.787	0.668	-0.668	-1.537	-9.441	0	0	21.095	-0.264	-4.095	0	0.004
ENSG00000166974	206	-0.56953	0	0	0	0	0	0	-6.17293	-0.456174	10.8386	2.20146	1	1	0	ENSG00000166974	0.456174	microtubule associated protein RP/EB family member 2	MAPRE2	0.56953	0.56953	-0.57	-1.642	8.201	-9.37	0	0	20.981	-0.714	-8.916	0	0	19.152	-0.281	-3.212	0.002	0.118	-1.577	0.207	-0.207	-0.561	-3.15	0.002	0.006	-2.801	-0.267	-4.521	0	0.002
ENSG00000174306	36	-0.334343	0	0	0	0	0	0	-3.62307	-0.643548	10.8364	3.77988	0	0	0	ENSG00000174306	0.643548	zinc fingers and homeoboxes 3	ZHX3	0.334343	0.334343	-0.334	-1.003	7.516	-9.367	0	0	20.987	-0.406	-8.659	0	0	18.139	-0.191	-3.697	0	0.069	-0.163	0.17	-0.17	-0.483	-4.43	0	0	1.276	-0.105	-3.099	0.003	0.029
ENSG00000132313	193	-0.550698	0	0	0	0	0	0	-5.96308	-1.81354	10.8282	5.19874	1	1	0	ENSG00000132313	1.81354	mitochondrial ribosomal protein L35	MRPL35	0.550698	0.550698	-0.551	-1.591	5.295	-9.36	0	0	20.967	-0.704	-9.155	0	0	20.155	-0.245	-2.819	0.006	0.182	-2.409	0.349	-0.349	-0.861	-5.452	0	0	5.192	-0.149	-2.621	0.011	0.066
ENSG00000124164	217	-0.581369	0	0	0	0	0	0	-6.28569	-0.278285	10.8119	1.61281	1	1	0	ENSG00000124164	0.278285	VAMP associated protein B and C	VAPB	0.581369	0.581369	-0.581	-1.674	7.197	-9.349	0	0	20.92	-0.757	-9.335	0	0	20.861	-0.229	-2.524	0.014	0.254	-3.203	0.173	-0.173	-0.487	-2.594	0.012	0.024	-4.154	-0.248	-4.307	0	0.003
ENSG00000155097	106	-0.447846	0	0	0	0	0	0	-4.83762	-0.606272	10.802	3.01867	0	0	0	ENSG00000155097	0.606272	ATPase H+ transporting V1 subunit C1	ATP6V1C1	0.447846	0.447846	-0.448	-1.312	7.597	-9.339	0	0	20.869	-0.557	-8.806	0	0	18.725	-0.23	-3.34	0.001	0.103	-1.2	0.201	-0.201	-0.547	-3.838	0	0.001	-0.699	-0.244	-5.097	0	0.001
ENSG00000107758	78	-0.413846	0	0	0	0	0	0	-4.47036	-0.623452	10.802	3.24621	0	0	0	ENSG00000107758	0.623452	protein phosphatase 3 catalytic subunit beta	PPP3CB	0.413846	0.413846	-0.414	-1.219	7.652	-9.338	0	0	20.863	-0.551	-9.4	0	0	21.114	-0.14	-2.237	0.029	0.336	-3.873	0.192	-0.192	-0.529	-4.019	0	0.001	-0.128	-0.199	-4.639	0	0.001
ENSG00000171206	60	-0.379323	0	0	0	0	0	0	-4.09744	-1.32138	10.802	5.35	0	0	0	ENSG00000171206	1.32138	tripartite motif containing 8	TRIM8	0.379323	0.379323	-0.379	-1.125	7.263	-9.338	0	0	20.874	-0.46	-8.59	0	0	17.865	-0.217	-3.729	0	0.068	-0.067	0.247	-0.247	-0.645	-5.558	0	0	5.422	-0.088	-2.192	0.032	0.128
ENSG00000072803	52	-0.371275	0	0	0	0	0	0	-4.00543	-1.53362	10.7883	5.97188	0	0	0	ENSG00000072803	1.53362	F-box and WD repeat domain containing 11	FBXW11	0.371275	0.371275	-0.371	-1.104	6.432	-9.328	0	0	20.845	-0.466	-8.85	0	0	18.932	-0.182	-3.209	0.002	0.118	-1.499	0.257	-0.257	-0.666	-5.98	0	0	7.118	-0.171	-4.549	0	0.002
ENSG00000162368	65	-0.392361	0	0	0	0	0	0	-4.23059	-0.00980956	10.7824	0.275355	0	0	0	ENSG00000162368	0.00980956	cytidine/uridine monophosphate kinase 1	CMPK1	0.392361	0.392361	-0.392	-1.161	5.455	-9.323	0	0	20.82	-0.488	-8.906	0	0	19.164	-0.202	-3.2	0.002	0.12	-1.462	0.036	-0.036	-0.197	-0.775	0.441	0.53	-6.89	-0.112	-2.764	0.007	0.052
ENSG00000108100	56	-0.373813	0	0	0	0	0	0	-4.02025	-0.309192	10.7547	2.24377	0	0	0	ENSG00000108100	0.309192	cyclin Y	CCNY	0.373813	0.373813	-0.374	-1.11	6.631	-9.305	0	0	20.75	-0.494	-9.311	0	0	20.773	-0.133	-2.34	0.022	0.299	-3.6	0.138	-0.138	-0.414	-3.188	0.002	0.006	-2.581	-0.107	-2.792	0.007	0.049
ENSG00000075785	237	-0.612807	0	0	0	1	1	0	-6.59049	0.0275858	10.7546	0.388982	1	1	0	ENSG00000075785	0.0275858	RAB7A, member RAS oncogene family	RAB7A	0.612807	0.612807	-0.613	-1.76	7.199	-9.303	0	0	20.733	-0.736	-8.505	0	0	17.518	-0.366	-3.812	0	0.064	0.186	0.071	0.071	0.029	0.998	0.322	0.408	-6.902	-0.213	-3.39	0.001	0.017
ENSG00000189060	280	-0.855118	0	0	0	0	0	0	-9.10645	-2.70956	10.6494	5.02067	2	1	1	ENSG00000189060	2.70956	H1.0 linker histone	H1-0	0.855118	0.855118	-0.855	-2.418	6.418	-9.251	0	0	20.5	-1.05	-8.65	0	0	18.09	-0.466	-3.458	0.001	0.094	-0.825	0.54	-0.54	-1.266	-5.329	0	0	4.593	-0.274	-3.017	0.004	0.033
ENSG00000214753	140	-0.490172	0	0	0	0	0	0	-5.20942	-0.0402726	10.6278	0.550281	0	0	0	ENSG00000214753	0.0402726	heterogeneous nuclear ribonucleoprotein U like 2	HNRNPUL2	0.490172	0.490172	-0.49	-1.426	5.655	-9.228	0	0	20.443	-0.542	-7.95	0	0	15.327	-0.386	-4.713	0	0.026	3.007	0.073	-0.073	-0.277	-1.278	0.206	0.282	-6.381	-0.181	-3.849	0	0.007
ENSG00000023228	41	-0.347353	0	0	0	0	0	0	-3.68673	-2.06272	10.6138	7.38119	0	0	0	ENSG00000023228	2.06272	NADH:ubiquinone oxidoreductase core subunit S1	NDUFS1	0.347353	0.347353	-0.347	-1.039	8.167	-9.218	0	0	20.381	-0.453	-9.179	0	0	20.222	-0.136	-2.495	0.015	0.262	-3.317	0.279	-0.279	-0.714	-6.945	0	0	10.846	-0.149	-4.253	0	0.003
ENSG00000196295	17	0.519839	0	0	0	0	0	0	5.51172	3.63494	10.6027	8.26722	1	1	0	ENSG00000196295	3.63494	NA	NA	0.519839	-0.519839	0.52	1.316	7.568	9.21	0	0	20.365	0.724	9.585	0	0	21.863	0.111	1.437	0.156	0.629	-5.213	0.44	0.44	0.811	7.544	0	0	13.316	0.31	6.383	0	0
ENSG00000134308	240	-0.620978	0	0	0	0	0	0	-6.57494	-1.35301	10.588	4.02739	1	1	0	ENSG00000134308	1.35301	tyrosine 3-monooxygenase/tryptophan 5-monooxygenase activation protein theta	YWHAQ	0.620978	0.620978	-0.621	-1.782	6.824	-9.2	0	0	20.328	-0.768	-8.699	0	0	18.312	-0.326	-3.272	0.002	0.11	-1.334	0.336	-0.336	-0.834	-4.612	0	0	1.958	-0.241	-3.791	0	0.008
ENSG00000260230	182	-0.537101	0	0	0	0	0	0	-5.68665	-4.10607	10.5877	8.44021	1	1	0	ENSG00000260230	4.10607	ferric chelate reductase 1 like	FRRS1L	0.537101	0.537101	-0.537	-1.554	8.457	-9.198	0	0	20.284	-0.632	-8.262	0	0	16.492	-0.346	-4.086	0	0.045	0.994	0.486	-0.486	-1.153	-7.67	0	0	13.775	-0.287	-4.904	0	0.001
ENSG00000184432	64	-0.390203	0	0	0	0	0	0	-4.12861	-1.84872	10.5807	6.41717	0	0	0	ENSG00000184432	1.84872	COPI coat complex subunit beta 2	COPB2	0.390203	0.390203	-0.39	-1.155	6.838	-9.192	0	0	20.296	-0.507	-9.047	0	0	19.715	-0.156	-2.595	0.012	0.236	-3.053	0.288	-0.288	-0.732	-6.287	0	0	8.278	-0.127	-3.081	0.003	0.03
ENSG00000110987	226	-0.591811	0	0	0	0	0	0	-6.25901	-0.10495	10.576	0.866808	1	1	0	ENSG00000110987	0.10495	BAF chromatin remodeling complex subunit BCL7A	BCL7A	0.591811	0.591811	-0.592	-1.703	6.798	-9.188	0	0	20.286	-0.663	-7.853	0	0	14.91	-0.45	-4.776	0	0.026	3.276	0.121	-0.121	-0.378	-1.743	0.086	0.136	-5.812	-0.196	-3.445	0.001	0.015
ENSG00000188636	191	-0.549271	0	0	0	0	0	0	-5.78195	-1.52211	10.5266	4.61033	1	1	0	ENSG00000188636	1.52211	retrotransposon Gag like 6	RTL6	0.549271	0.549271	-0.549	-1.587	6.889	-9.157	0	0	20.157	-0.645	-8.177	0	0	16.206	-0.357	-4.075	0	0.045	1.002	0.33	-0.33	-0.822	-5.037	0	0	3.5	-0.201	-3.485	0.001	0.014
ENSG00000184517	202	-0.564767	0	0	0	0	0	0	-5.94508	-0.573645	10.5266	2.50895	1	1	0	ENSG00000184517	0.573645	ZFP1 zinc finger protein	ZFP1	0.564767	0.564767	-0.565	-1.629	5.289	-9.156	0	0	20.158	-0.693	-8.639	0	0	18.097	-0.308	-3.314	0.001	0.108	-1.159	0.229	-0.229	-0.606	-3.418	0.001	0.003	-1.76	-0.189	-3.268	0.002	0.021
ENSG00000141030	111	-0.452432	0	0	0	0	0	0	-4.75834	-0.271029	10.5173	1.79415	0	0	0	ENSG00000141030	0.271029	COP9 signalosome subunit 3	COPS3	0.452432	0.452432	-0.452	-1.324	5.158	-9.148	0	0	20.116	-0.583	-9.112	0	0	19.979	-0.192	-2.503	0.015	0.261	-3.077	0.151	-0.151	-0.442	-2.771	0.007	0.016	-3.464	-0.192	-3.93	0	0.006
ENSG00000099940	119	-0.47029	0	0	0	0	0	0	-4.94617	-0.0651755	10.5173	0.743068	0	0	0	ENSG00000099940	0.0651755	synaptosome associated protein 29	SNAP29	0.47029	0.47029	-0.47	-1.372	5.208	-9.148	0	0	20.125	-0.616	-9.144	0	0	20.11	-0.178	-2.38	0.02	0.29	-3.394	0.088	-0.088	-0.307	-1.574	0.12	0.181	-5.967	-0.145	-2.957	0.004	0.037
ENSG00000198824	179	-0.534082	0	0	0	0	0	0	-5.60875	-0.00556642	10.5017	0.167008	1	1	0	ENSG00000198824	0.00556642	chromosome alignment maintaining phosphoprotein 1	CHAMP1	0.534082	0.534082	-0.534	-1.546	4.955	-9.137	0	0	20.074	-0.598	-7.938	0	0	15.285	-0.407	-4.503	0	0.028	2.311	0.033	-0.033	-0.192	-0.524	0.602	0.681	-7.001	-0.158	-2.907	0.005	0.04
ENSG00000176095	153	-0.501961	0	0	0	0	0	0	-5.26861	-0.948728	10.496	3.67411	1	1	0	ENSG00000176095	0.948728	inositol hexakisphosphate kinase 1	IP6K1	0.501961	0.501961	-0.502	-1.458	7.26	-9.132	0	0	20.053	-0.619	-8.513	0	0	17.557	-0.268	-3.438	0.001	0.094	-0.905	0.258	-0.258	-0.669	-4.351	0	0	1.033	-0.162	-3.138	0.003	0.027
ENSG00000009307	134	-0.487151	0	0	0	0	0	0	-5.11039	-0.338601	10.4904	1.99445	0	0	0	ENSG00000009307	0.338601	cold shock domain containing E1	CSDE1	0.487151	0.487151	-0.487	-1.418	7.982	-9.127	0	0	20.011	-0.627	-8.894	0	0	19.07	-0.208	-2.744	0.008	0.198	-2.765	0.17	-0.17	-0.482	-2.961	0.004	0.01	-3.3	-0.273	-5.415	0	0
ENSG00000170464	61	-0.383305	0	0	0	1	1	0	-4.01903	0.000971515	10.4852	0.0784544	0	0	0	ENSG00000170464	0.000971515	DnaJ heat shock protein family (Hsp40) member C18	DNAJC18	0.383305	0.383305	-0.383	-1.136	6.57	-9.123	0	0	20.026	-0.464	-8.504	0	0	17.538	-0.221	-3.55	0.001	0.085	-0.546	0.012	0.012	-0.095	0.277	0.783	0.835	-7.288	-0.174	-4.601	0	0.002
ENSG00000165572	255	-0.64357	0	0	0	0	0	0	-6.73034	-3.53785	10.4578	6.88936	2	1	1	ENSG00000165572	3.53785	kelch repeat and BTB domain containing 6	KBTBD6	0.64357	0.64357	-0.644	-1.843	5.886	-9.106	0	0	19.96	-0.741	-8.03	0	0	15.635	-0.448	-4.297	0	0.032	1.708	0.514	-0.514	-1.21	-6.61	0	0	9.658	-0.254	-3.562	0.001	0.012
ENSG00000166167	46	-0.359836	0	0	0	0	0	0	-3.75855	-1.83871	10.4452	6.68184	0	0	0	ENSG00000166167	1.83871	beta-transducin repeat containing E3 ubiquitin protein ligase	BTRC	0.359836	0.359836	-0.36	-1.073	7.652	-9.097	0	0	19.9	-0.492	-9.422	0	0	21.206	-0.096	-1.683	0.097	0.539	-4.848	0.275	-0.275	-0.705	-6.464	0	0	8.937	-0.159	-4.273	0	0.003
ENSG00000180398	141	-0.49024	0	0	0	0	0	0	-5.12064	-0.458164	10.4452	2.37544	0	0	0	ENSG00000180398	0.458164	multiple coagulation factor deficiency 2, ER cargo receptor complex subunit	MCFD2	0.49024	0.49024	-0.49	-1.427	6.026	-9.095	0	0	19.917	-0.615	-8.715	0	0	18.391	-0.24	-3.06	0.003	0.142	-1.872	0.193	-0.193	-0.531	-3.303	0.002	0.004	-2.195	-0.193	-3.684	0	0.01
ENSG00000180771	260	-0.667644	0	0	0	0	0	0	-6.97038	-1.00402	10.4403	3.11956	1	1	0	ENSG00000180771	1.00402	NA	NA	0.667644	0.667644	-0.668	-1.908	3.501	-9.091	0	0	19.704	-0.885	-9.372	0	0	20.817	-0.232	-2.042	0.045	0.394	-3.832	0.322	-0.322	-0.804	-3.918	0	0.001	0.097	-0.258	-3.496	0.001	0.014
ENSG00000091527	112	-0.453038	0	0	0	0	0	0	-4.72723	-1.75548	10.4345	5.63654	0	0	0	ENSG00000091527	1.75548	CDV3 homolog	CDV3	0.453038	0.453038	-0.453	-1.326	6.552	-9.086	0	0	19.874	-0.542	-8.291	0	0	16.667	-0.276	-3.783	0	0.067	0.116	0.311	-0.311	-0.782	-5.756	0	0	6.219	-0.149	-3.042	0.003	0.032
ENSG00000102181	160	-0.510613	0	0	0	0	0	0	-5.32549	-0.338068	10.4296	1.91866	1	1	0	ENSG00000102181	0.338068	CD99 molecule like 2	CD99L2	0.510613	0.510613	-0.511	-1.482	8.156	-9.082	0	0	19.836	-0.578	-7.898	0	0	15.042	-0.375	-4.484	0	0.028	2.305	0.176	-0.176	-0.495	-2.89	0.005	0.012	-3.45	-0.139	-2.579	0.012	0.07
ENSG00000011677	145	-0.492845	0	0	0	0	0	0	-5.13128	-4.80982	10.4116	9.50748	1	0	1	ENSG00000011677	4.80982	gamma-aminobutyric acid type A receptor subunit alpha3	GABRA3	0.492845	0.492845	-0.493	-1.434	5.542	-9.07	0	0	19.817	-0.646	-9.025	0	0	19.638	-0.187	-2.395	0.019	0.285	-3.385	0.506	-0.506	-1.194	-8.401	0	0	16.979	-0.338	-6.174	0	0
ENSG00000261786	12	0.588868	0	0	0	0	0	0	6.11732	2.7206	10.3883	6.33658	1	1	0	ENSG00000261786	2.7206	NA	NA	0.588868	-0.588868	0.589	1.504	6.528	9.055	0	0	19.756	0.774	8.914	0	0	19.196	0.219	2.467	0.016	0.268	-3.298	0.429	0.429	0.789	6.233	0	0	8.13	0.328	5.306	0	0
ENSG00000139697	47	-0.361242	0	0	0	0	0	0	-3.75269	-5.0086	10.3883	11.6953	0	0	0	ENSG00000139697	5.0086	strawberry notch homolog 1	SBNO1	0.361242	0.361242	-0.361	-1.076	8.033	-9.054	0	0	19.71	-0.471	-8.942	0	0	19.258	-0.142	-2.5	0.015	0.261	-3.34	0.428	-0.428	-1.03	-9.932	0	0	23.006	-0.223	-5.674	0	0
ENSG00000135930	33	-0.330208	0	0	0	0	0	0	-3.42776	-0.174917	10.3806	1.68744	0	0	0	ENSG00000135930	0.174917	eukaryotic translation initiation factor 4E family member 2	EIF4E2	0.330208	0.330208	-0.33	-0.992	6.104	-9.048	0	0	19.73	-0.388	-8.227	0	0	16.434	-0.214	-3.93	0	0.059	0.575	0.104	-0.104	-0.341	-2.667	0.01	0.021	-3.857	-0.152	-4.545	0	0.002
ENSG00000166780	205	-0.568687	0	0	0	0	0	0	-5.90318	-0.00869623	10.3804	0.206592	1	1	0	ENSG00000166780	0.00869623	bMERB domain containing 1	BMERB1	0.568687	0.568687	-0.569	-1.64	7.53	-9.046	0	0	19.698	-0.732	-8.826	0	0	18.813	-0.242	-2.684	0.009	0.214	-2.871	0.042	-0.042	-0.211	-0.622	0.536	0.621	-7.222	-0.274	-4.638	0	0.001
ENSG00000147400	278	-0.826004	0	0	0	1	1	0	-8.57349	0.000441933	10.3795	0.0339815	1	1	0	ENSG00000147400	0.000441933	centrin 2	CETN2	0.826004	0.826004	-0.826	-2.339	3.237	-9.044	0	0	19.468	-1.048	-9.038	0	0	19.491	-0.382	-2.619	0.011	0.229	-2.75	0.013	0.013	-0.094	0.128	0.898	0.925	-6.771	-0.04	-0.453	0.652	0.799
ENSG00000149483	19	0.50915	0	0	0	0	0	0	5.28171	4.67494	10.3736	9.61219	1	1	0	ENSG00000149483	4.67494	transmembrane protein 138	TMEM138	0.50915	-0.50915	0.509	1.287	4.339	9.039	0	0	19.577	0.686	8.956	0	0	19.227	0.155	2.182	0.033	0.349	-3.713	0.486	0.486	0.91	8.471	0	0	17.369	0.195	3.934	0	0.006
ENSG00000110321	96	-0.434424	0	0	0	0	0	0	-4.50638	-2.84206	10.3732	7.66083	0	0	0	ENSG00000110321	2.84206	eukaryotic translation initiation factor 4 gamma 2	EIF4G2	0.434424	0.434424	-0.434	-1.275	8.286	-9.037	0	0	19.647	-0.58	-9.241	0	0	20.462	-0.143	-2.007	0.049	0.407	-4.305	0.371	-0.371	-0.908	-7.134	0	0	11.606	-0.282	-6.091	0	0
ENSG00000125484	188	-0.546843	0	0	0	0	0	0	-5.65276	-2.49587	10.3371	6.18388	1	1	0	ENSG00000125484	2.49587	general transcription factor IIIC subunit 4	GTF3C4	0.546843	0.546843	-0.547	-1.58	6.091	-9.016	0	0	19.598	-0.673	-8.454	0	0	17.342	-0.295	-3.318	0.001	0.107	-1.19	0.404	-0.404	-0.977	-6.127	0	0	7.71	-0.189	-3.284	0.002	0.021
ENSG00000205339	118	-0.462252	0	0	0	0	0	0	-4.77187	-3.76566	10.3231	8.6643	0	0	0	ENSG00000205339	3.76566	importin 7	IPO7	0.462252	0.462252	-0.462	-1.351	7.166	-9.006	0	0	19.543	-0.602	-8.889	0	0	19.07	-0.182	-2.497	0.015	0.261	-3.289	0.435	-0.435	-1.043	-7.816	0	0	14.45	-0.187	-3.709	0	0.009
ENSG00000168802	266	-0.69256	0	0	0	0	0	0	-7.14299	-0.0365936	10.3139	0.413231	1	1	0	ENSG00000168802	0.0365936	chromosome transmission fidelity factor 8	CHTF8	0.69256	0.69256	-0.693	-1.976	3.84	-9	0	0	19.418	-0.9	-9.055	0	0	19.65	-0.278	-2.363	0.021	0.294	-3.279	0.089	-0.089	-0.309	-1.043	0.301	0.386	-6.361	-0.157	-2.147	0.035	0.136
ENSG00000101966	124	-0.475611	0	0	0	0	0	0	-4.90337	-4.81551	10.3096	9.79519	0	0	0	ENSG00000101966	4.81551	X-linked inhibitor of apoptosis	XIAP	0.475611	0.475611	-0.476	-1.387	6.207	-8.996	0	0	19.518	-0.61	-8.801	0	0	18.734	-0.207	-2.706	0.009	0.209	-2.742	0.492	-0.492	-1.164	-8.59	0	0	17.682	-0.264	-5.19	0	0
ENSG00000074696	241	-0.624645	0	0	0	0	0	0	-6.43136	-4.80758	10.296	8.36726	2	1	1	ENSG00000074696	4.80758	3-hydroxyacyl-CoA dehydratase 3	HACD3	0.624645	0.624645	-0.625	-1.792	6.849	-8.987	0	0	19.467	-0.818	-8.954	0	0	19.337	-0.238	-2.361	0.021	0.295	-3.561	0.575	-0.575	-1.34	-7.62	0	0	13.657	-0.287	-4.229	0	0.003
ENSG00000188321	5	0.821489	0	0	0	0	0	0	8.45201	0.891444	10.2886	2.76692	1	1	0	ENSG00000188321	0.891444	zinc finger protein 559	ZNF559	0.821489	-0.821489	0.821	2.136	4.337	8.981	0	0	19.214	1.112	8.846	0	0	18.643	0.241	2.236	0.029	0.336	-3.579	0.322	0.322	0.562	3.635	0.001	0.002	-0.86	0.152	2.082	0.041	0.15
ENSG00000110888	22	0.425921	0	0	0	0	0	0	4.38098	3.57456	10.2859	9.00688	0	0	0	ENSG00000110888	3.57456	caprin family member 2	CAPRIN2	0.425921	-0.425921	0.426	1.061	8.169	8.978	0	0	19.418	0.632	9.965	0	0	23.364	0.015	0.226	0.822	0.973	-6.236	0.397	0.397	0.72	8.048	0	0	15.338	0.189	4.57	0	0.002
ENSG00000187514	275	-0.773025	0	0	0	0	0	0	-7.94773	-1.24105	10.2813	3.30969	1	1	0	ENSG00000187514	1.24105	prothymosin alpha	PTMA	0.773025	0.773025	-0.773	-2.195	7.558	-8.984	0	0	19.404	-0.997	-8.847	0	0	18.85	-0.325	-2.582	0.012	0.238	-3.107	0.375	-0.375	-0.917	-4.072	0	0	0.035	-0.261	-3.29	0.002	0.02
ENSG00000134287	121	-0.474399	0	0	0	0	0	0	-4.86531	-0.000851885	10.2558	0.0645449	0	0	0	ENSG00000134287	0.000851885	ADP ribosylation factor 3	ARF3	0.474399	0.474399	-0.474	-1.384	7.413	-8.958	0	0	19.355	-0.571	-8.256	0	0	16.519	-0.281	-3.604	0.001	0.077	-0.413	0.013	-0.013	-0.149	-0.23	0.818	0.862	-7.341	-0.124	-2.495	0.015	0.08
ENSG00000165119	91	-0.429559	0	0	0	0	0	0	-4.40194	-0.297385	10.2476	1.97218	0	0	0	ENSG00000165119	0.297385	heterogeneous nuclear ribonucleoprotein K	HNRNPK	0.429559	0.429559	-0.43	-1.262	7.809	-8.952	0	0	19.318	-0.55	-8.677	0	0	18.209	-0.19	-2.774	0.007	0.192	-2.665	0.151	-0.151	-0.441	-2.941	0.005	0.011	-3.319	-0.214	-4.822	0	0.001
ENSG00000169564	248	-0.635528	0	0	0	0	0	0	-6.51072	-0.854823	10.2446	2.94554	1	1	0	ENSG00000169564	0.854823	poly(rC) binding protein 1	PCBP1	0.635528	0.635528	-0.636	-1.821	6.386	-8.949	0	0	19.332	-0.709	-7.689	0	0	14.253	-0.489	-4.557	0	0.026	2.54	0.29	-0.29	-0.737	-3.779	0	0.001	-0.757	-0.261	-3.902	0	0.006
ENSG00000108829	159	-0.510138	0	0	0	0	0	0	-5.22496	-0.149983	10.2422	1.15528	1	1	0	ENSG00000108829	0.149983	leucine rich repeat containing 59	LRRC59	0.510138	0.510138	-0.51	-1.481	5.636	-8.946	0	0	19.324	-0.657	-8.861	0	0	18.983	-0.217	-2.54	0.013	0.248	-3.054	0.13	-0.13	-0.397	-2.098	0.04	0.07	-5.066	-0.294	-5.558	0	0
ENSG00000113441	73	-0.405575	0	0	0	0	0	0	-4.1527	-8.20568	10.239	14.2803	1	0	1	ENSG00000113441	8.20568	leucyl and cystinyl aminopeptidase	LNPEP	0.405575	0.405575	-0.406	-1.197	7.535	-8.943	0	0	19.283	-0.529	-8.868	0	0	18.979	-0.158	-2.452	0.017	0.271	-3.4	0.575	-0.575	-1.34	-11.805	0	0	30.375	-0.164	-3.789	0	0.008
ENSG00000187094	273	-0.74699	0	0	0	0	0	0	-7.64187	-1.70326	10.2302	4.04758	1	1	0	ENSG00000187094	1.70326	cholecystokinin	CCK	0.74699	0.74699	-0.747	-2.124	7.041	-8.939	0	0	19.268	-0.954	-8.757	0	0	18.533	-0.332	-2.667	0.01	0.216	-2.862	0.421	-0.421	-1.014	-4.628	0	0	2.003	-0.275	-3.396	0.001	0.017
ENSG00000105887	262	-0.676942	0	0	0	0	0	0	-6.92046	-1.5933	10.2231	4.11451	1	1	0	ENSG00000105887	1.5933	myotrophin	MTPN	0.676942	0.676942	-0.677	-1.934	6.121	-8.931	0	0	19.26	-0.827	-8.305	0	0	16.74	-0.376	-3.401	0.001	0.097	-0.963	0.387	-0.387	-0.943	-4.677	0	0	2.252	-0.286	-3.914	0	0.006
ENSG00000196850	184	-0.538312	0	0	0	0	0	0	-5.48187	-2.50136	10.1834	6.18424	1	1	0	ENSG00000196850	2.50136	protein phosphatase targeting COQ7	PPTC7	0.538312	0.538312	-0.538	-1.557	5.156	-8.908	0	0	19.166	-0.693	-8.775	0	0	18.638	-0.23	-2.58	0.012	0.238	-2.945	0.404	-0.404	-0.979	-6.128	0	0	7.821	-0.091	-1.572	0.121	0.293
ENSG00000164754	172	-0.527402	0	0	0	0	0	0	-5.36639	-4.0422	10.1751	8.31019	1	1	0	ENSG00000164754	4.0422	RAD21 cohesin complex component	RAD21	0.527402	0.527402	-0.527	-1.528	7.563	-8.9	0	0	19.105	-0.656	-8.407	0	0	17.11	-0.271	-3.186	0.002	0.122	-1.618	0.486	-0.486	-1.153	-7.578	0	0	13.449	-0.242	-4.175	0	0.004
ENSG00000100380	216	-0.580612	0	0	0	0	0	0	-5.9078	-2.18872	10.1751	5.51853	1	1	0	ENSG00000100380	2.18872	ST13 Hsp70 interacting protein	ST13	0.580612	0.580612	-0.581	-1.672	7.395	-8.901	0	0	19.117	-0.714	-8.296	0	0	16.672	-0.314	-3.365	0.001	0.101	-1.119	0.397	-0.397	-0.963	-5.674	0	0	5.841	-0.291	-4.73	0	0.001
ENSG00000185090	122	-0.474401	0	0	0	0	0	0	-4.82386	-0.536263	10.1683	2.62126	0	0	0	ENSG00000185090	0.536263	mannosidase endo-alpha like	MANEAL	0.474401	0.474401	-0.474	-1.384	5.12	-8.895	0	0	19.112	-0.541	-7.773	0	0	14.628	-0.342	-4.279	0	0.033	1.626	0.205	-0.205	-0.555	-3.513	0.001	0.002	-1.43	-0.141	-2.791	0.007	0.05
ENSG00000069345	126	-0.477364	0	0	0	0	0	0	-4.8503	-0.786636	10.1606	3.35253	0	0	0	ENSG00000069345	0.786636	DnaJ heat shock protein family (Hsp40) member A2	DNAJA2	0.477364	0.477364	-0.477	-1.392	6.894	-8.889	0	0	19.08	-0.59	-8.348	0	0	16.895	-0.253	-3.285	0.002	0.11	-1.316	0.235	-0.235	-0.619	-4.104	0	0	0.207	-0.175	-3.562	0.001	0.012
ENSG00000094916	213	-0.573778	0	0	0	0	0	0	-5.82449	-2.6265	10.1511	6.19404	1	1	0	ENSG00000094916	2.6265	chromobox 5	CBX5	0.573778	0.573778	-0.574	-1.654	7.766	-8.879	0	0	19.014	-0.707	-8.275	0	0	16.573	-0.307	-3.358	0.001	0.101	-1.165	0.424	-0.424	-1.021	-6.134	0	0	7.598	-0.273	-4.54	0	0.002
ENSG00000125812	43	-0.354356	0	0	0	0	0	0	-3.59711	-1.85106	10.1511	6.66205	0	0	0	ENSG00000125812	1.85106	GDNF inducible zinc finger protein 1	GZF1	0.354356	0.354356	-0.354	-1.058	5.705	-8.878	0	0	19.052	-0.486	-9.31	0	0	20.773	-0.091	-1.554	0.125	0.586	-4.866	0.278	-0.278	-0.711	-6.451	0	0	9.038	-0.199	-5.283	0	0
ENSG00000166128	200	-0.562778	0	0	0	0	0	0	-5.71282	-4.54657	10.1511	8.38375	2	1	1	ENSG00000166128	4.54657	RAB8B, member RAS oncogene family	RAB8B	0.562778	0.562778	-0.563	-1.624	4.944	-8.876	0	0	19.039	-0.667	-8.206	0	0	16.362	-0.355	-3.557	0.001	0.083	-0.492	0.542	-0.542	-1.272	-7.629	0	0	13.878	-0.238	-3.594	0.001	0.011
ENSG00000189091	54	-0.372686	0	0	0	0	0	0	-3.78318	-3.38839	10.1511	9.22299	0	0	0	ENSG00000189091	3.38839	splicing factor 3b subunit 3	SF3B3	0.372686	0.372686	-0.373	-1.107	7.178	-8.878	0	0	19.034	-0.465	-8.436	0	0	17.248	-0.188	-3.131	0.003	0.131	-1.734	0.367	-0.367	-0.901	-8.191	0	0	15.991	-0.16	-4.104	0	0.004
ENSG00000124214	107	-0.448054	0	0	0	0	0	0	-4.54825	-1.50626	10.1511	5.14968	0	0	0	ENSG00000124214	1.50626	staufen double-stranded RNA binding protein 1	STAU1	0.448054	0.448054	-0.448	-1.312	6.856	-8.877	0	0	19.027	-0.569	-8.541	0	0	17.67	-0.206	-2.871	0.005	0.173	-2.404	0.292	-0.292	-0.742	-5.419	0	0	4.885	-0.187	-4.003	0	0.005
ENSG00000160803	181	-0.536247	0	0	0	0	0	0	-5.4435	-4.7056	10.1511	8.97099	2	1	1	ENSG00000160803	4.7056	ubiquilin 4	UBQLN4	0.536247	0.536247	-0.536	-1.552	6.615	-8.879	0	0	19.042	-0.667	-8.358	0	0	16.94	-0.275	-3.199	0.002	0.12	-1.543	0.525	-0.525	-1.234	-8.023	0	0	15.331	-0.162	-2.789	0.007	0.05
ENSG00000138650	147	-0.494244	0	0	0	0	0	0	-5.00102	-1.86353	10.1185	5.47619	0	0	0	ENSG00000138650	1.86353	protocadherin 10	PCDH10	0.494244	0.494244	-0.494	-1.438	8.354	-8.856	0	0	18.911	-0.639	-8.666	0	0	18.142	-0.205	-2.588	0.012	0.237	-3.147	0.34	-0.34	-0.843	-5.645	0	0	5.671	-0.213	-3.965	0	0.006
ENSG00000065609	81	-0.416435	0	0	0	0	0	0	-4.21283	-2.37994	10.1164	7.03482	0	0	0	ENSG00000065609	2.37994	synaptosome associated protein 91	SNAP91	0.416435	0.416435	-0.416	-1.226	8.361	-8.854	0	0	18.902	-0.55	-8.835	0	0	18.825	-0.15	-2.26	0.027	0.327	-3.862	0.338	-0.338	-0.839	-6.709	0	0	9.868	-0.155	-3.484	0.001	0.014
ENSG00000181039	123	-0.475402	0	0	0	0	0	0	-4.80931	-0.441442	10.1163	2.31825	0	0	0	ENSG00000181039	0.441442	NA	NA	0.475402	0.475402	-0.475	-1.386	5.98	-8.852	0	0	18.947	-0.663	-9.39	0	0	21.094	-0.1	-1.289	0.202	0.687	-5.268	0.19	-0.19	-0.525	-3.254	0.002	0.005	-2.31	-0.194	-3.73	0	0.009
ENSG00000165152	207	-0.569982	0	0	0	0	0	0	-5.76487	-3.33736	10.1141	7.09335	1	1	0	ENSG00000165152	3.33736	post-GPI attachment to proteins GalNAc transferase 4	PGAP4	0.569982	0.569982	-0.57	-1.643	6.784	-8.849	0	0	18.92	-0.704	-8.353	0	0	16.915	-0.302	-3.176	0.002	0.122	-1.594	0.47	-0.47	-1.119	-6.75	0	0	10.136	-0.253	-4.101	0	0.004
ENSG00000188229	281	-0.885976	0	0	0	1	1	0	-8.96086	0.00576487	10.1141	0.126826	1	1	0	ENSG00000188229	0.00576487	tubulin beta 4B class IVb	TUBB4B	0.885976	0.885976	-0.886	-2.501	7.707	-8.875	0	0	18.897	-1.061	-8.121	0	0	15.862	-0.535	-3.67	0	0.07	-0.263	0.045	0.045	-0.025	0.42	0.676	0.747	-7.355	-0.152	-1.601	0.114	0.283
ENSG00000172348	177	-0.533629	0	0	0	0	0	0	-5.39333	-0.0694857	10.1069	0.701492	1	1	0	ENSG00000172348	0.0694857	regulator of calcineurin 2	RCAN2	0.533629	0.533629	-0.534	-1.545	7.396	-8.843	0	0	18.886	-0.748	-9.513	0	0	21.569	-0.105	-1.172	0.245	0.726	-5.481	0.099	-0.099	-0.332	-1.513	0.135	0.199	-6.256	-0.271	-4.675	0	0.001
ENSG00000125648	173	-0.52771	0	0	0	0	0	0	-5.31904	-0.35114	10.0795	1.90351	1	1	0	ENSG00000125648	0.35114	solute carrier family 25 member 23	SLC25A23	0.52771	0.52771	-0.528	-1.528	7.745	-8.827	0	0	18.806	-0.685	-8.704	0	0	18.31	-0.214	-2.486	0.015	0.262	-3.337	0.184	-0.184	-0.513	-2.876	0.005	0.012	-3.504	-0.121	-2.162	0.034	0.133
ENSG00000133624	26	0.352297	0	0	0	0	0	0	3.5495	3.03523	10.0753	9.03013	0	0	0	ENSG00000133624	3.03523	zinc finger family member 767, pseudogene	ZNF767P	0.352297	-0.352297	0.352	0.861	6.452	8.823	0	0	18.827	0.5	9.392	0	0	21.101	0.057	1.053	0.296	0.768	-5.595	0.336	0.336	0.591	8.062	0	0	15.504	0.204	5.718	0	0
ENSG00000185745	212	-0.57344	0	0	0	0	0	0	-5.77581	-2.80182	10.0722	6.29028	1	1	0	ENSG00000185745	2.80182	interferon induced protein with tetratricopeptide repeats 1	IFIT1	0.57344	0.57344	-0.573	-1.653	5.172	-8.82	0	0	18.818	-0.687	-8.058	0	0	15.765	-0.347	-3.651	0.001	0.073	-0.232	0.445	-0.445	-1.066	-6.201	0	0	8.115	-0.167	-2.558	0.013	0.072
ENSG00000213585	197	-0.556048	0	0	0	0	0	0	-5.57515	-0.00581411	10.0264	0.164299	1	1	0	ENSG00000213585	0.00581411	voltage dependent anion channel 1	VDAC1	0.556048	0.556048	-0.556	-1.605	6.552	-8.793	0	0	18.7	-0.701	-8.455	0	0	17.337	-0.267	-2.87	0.006	0.173	-2.359	0.035	-0.035	-0.197	-0.517	0.607	0.685	-7.197	-0.215	-3.573	0.001	0.012
ENSG00000156052	57	-0.37385	0	0	0	0	0	0	-3.74689	-1.61844	10.0224	5.9504	0	0	0	ENSG00000156052	1.61844	G protein subunit alpha q	GNAQ	0.37385	0.37385	-0.374	-1.111	7.518	-8.788	0	0	18.66	-0.473	-8.4	0	0	17.09	-0.176	-2.934	0.005	0.161	-2.274	0.272	-0.272	-0.698	-5.967	0	0	6.97	-0.145	-3.632	0.001	0.011
ENSG00000073969	224	-0.589479	0	0	0	0	0	0	-5.90802	-0.590935	10.0224	2.42895	1	1	0	ENSG00000073969	0.590935	N-ethylmaleimide sensitive factor, vesicle fusing ATPase	NSF	0.589479	0.589479	-0.589	-1.696	7.664	-8.789	0	0	18.657	-0.771	-8.786	0	0	18.641	-0.227	-2.301	0.025	0.314	-3.707	0.243	-0.243	-0.637	-3.349	0.001	0.004	-2.184	-0.333	-5.135	0	0.001
ENSG00000160613	24	0.395131	0	0	0	0	0	0	3.9543	6.3248	10.0076	12.5992	1	0	1	ENSG00000160613	6.3248	proprotein convertase subtilisin/kexin type 7	PCSK7	0.395131	-0.395131	0.395	0.978	7.279	8.779	0	0	18.634	0.539	8.953	0	0	19.339	0.107	1.77	0.081	0.503	-4.718	0.502	0.502	0.943	10.605	0	0	25.73	0.122	2.955	0.004	0.037
ENSG00000259330	257	-0.654551	0	0	0	0	0	0	-6.52966	-4.74362	9.97578	7.87398	2	1	1	ENSG00000259330	4.74362	InaF motif containing 2	INAFM2	0.654551	0.654551	-0.655	-1.873	2.921	-8.759	0	0	18.258	-0.782	-8.156	0	0	15.972	-0.4	-3.425	0.001	0.095	-0.996	0.602	-0.602	-1.399	-7.278	0	0	12.648	-0.11	-1.513	0.135	0.314
ENSG00000176903	199	-0.562121	0	0	0	0	0	0	-5.6076	-1.93124	9.97578	5.14154	1	1	0	ENSG00000176903	1.93124	PNMA family member 1	PNMA1	0.562121	0.562121	-0.562	-1.622	8.219	-8.759	0	0	18.524	-0.683	-8.08	0	0	15.772	-0.319	-3.477	0.001	0.092	-0.83	0.376	-0.376	-0.918	-5.413	0	0	4.803	-0.202	-3.308	0.002	0.02
ENSG00000121653	55	-0.373057	0	0	0	0	0	0	-3.72072	-0.264327	9.97359	1.95576	0	0	0	ENSG00000121653	0.264327	mitogen-activated protein kinase 8 interacting protein 1	MAPK8IP1	0.373057	0.373057	-0.373	-1.108	7.949	-8.756	0	0	18.526	-0.484	-8.656	0	0	18.12	-0.151	-2.433	0.018	0.276	-3.434	0.135	-0.135	-0.408	-2.926	0.005	0.011	-3.351	-0.103	-2.523	0.014	0.077
ENSG00000068971	51	-0.370056	0	0	0	0	0	0	-3.68957	-0.000551483	9.97031	0.0576962	0	0	0	ENSG00000068971	0.000551483	protein phosphatase 2 regulatory subunit B'beta	PPP2R5B	0.370056	0.370056	-0.37	-1.1	7.298	-8.753	0	0	18.524	-0.464	-8.302	0	0	16.702	-0.183	-3.059	0.003	0.142	-1.939	0.01	-0.01	-0.142	-0.209	0.835	0.876	-7.371	-0.088	-2.178	0.033	0.13
ENSG00000144959	221	-0.585265	0	0	0	0	0	0	-5.82972	-4.50272	9.96081	8.16657	2	1	1	ENSG00000144959	4.50272	neutral cholesterol ester hydrolase 1	NCEH1	0.585265	0.585265	-0.585	-1.685	6.387	-8.747	0	0	18.513	-0.719	-8.195	0	0	16.288	-0.317	-3.222	0.002	0.117	-1.459	0.551	-0.551	-1.291	-7.475	0	0	13.116	-0.209	-3.081	0.003	0.03
ENSG00000198663	79	-0.415234	0	0	0	0	0	0	-4.13544	-1.30929	9.95929	4.91911	0	0	0	ENSG00000198663	1.30929	chromosome 6 open reading frame 89	C6orf89	0.415234	0.415234	-0.415	-1.223	7.185	-8.745	0	0	18.492	-0.466	-7.516	0	0	13.518	-0.313	-4.463	0	0.028	2.242	0.266	-0.266	-0.686	-5.257	0	0	4.271	-0.189	-4.35	0	0.003
ENSG00000186318	50	-0.366764	0	0	0	0	0	0	-3.64867	-0.454858	9.94827	2.77897	0	0	0	ENSG00000186318	0.454858	beta-secretase 1	BACE1	0.366764	0.366764	-0.367	-1.091	7.347	-8.737	0	0	18.459	-0.455	-8.179	0	0	16.201	-0.191	-3.237	0.002	0.115	-1.474	0.164	-0.164	-0.469	-3.644	0.001	0.002	-1.286	-0.135	-3.42	0.001	0.016
ENSG00000104853	116	-0.461467	0	0	0	0	0	0	-4.58947	-0.356624	9.94539	2.07796	0	0	0	ENSG00000104853	0.356624	CLPTM1 regulator of GABA type A receptor forward trafficking	CLPTM1	0.461467	0.461467	-0.461	-1.349	7.578	-8.734	0	0	18.441	-0.579	-8.399	0	0	17.081	-0.226	-2.896	0.005	0.169	-2.345	0.172	-0.172	-0.485	-3.038	0.003	0.008	-3.059	-0.157	-3.203	0.002	0.024
ENSG00000144061	6	0.710818	0	0	0	0	0	0	7.06401	2.35469	9.93785	5.3397	1	1	0	ENSG00000144061	2.35469	nephrocystin 1	NPHP1	0.710818	-0.710818	0.711	1.835	5.544	8.728	0	0	18.431	1.13	10.126	0	0	23.875	-0.128	-1.312	0.194	0.676	-5.222	0.441	0.441	0.814	5.551	0	0	5.575	0.278	4.326	0	0.003
ENSG00000079246	76	-0.410553	0	0	0	0	0	0	-4.08002	-1.0359	9.93785	4.2633	0	0	0	ENSG00000079246	1.0359	X-ray repair cross complementing 5	XRCC5	0.410553	0.410553	-0.411	-1.21	7.624	-8.728	0	0	18.411	-0.519	-8.356	0	0	16.905	-0.193	-2.899	0.005	0.168	-2.368	0.243	-0.243	-0.637	-4.787	0	0	2.513	-0.219	-4.813	0	0.001
ENSG00000103160	84	-0.419116	0	0	0	0	0	0	-4.16194	-5.42106	9.93029	10.9254	0	0	0	ENSG00000103160	5.42106	hydroxysteroid dehydrogenase like 1	HSDL1	0.419116	0.419116	-0.419	-1.234	5.682	-8.723	0	0	18.427	-0.537	-8.512	0	0	17.58	-0.184	-2.633	0.011	0.225	-2.883	0.496	-0.496	-1.174	-9.401	0	0	21.011	-0.178	-3.662	0	0.01
ENSG00000169490	117	-0.461656	0	0	0	0	0	0	-4.57416	-2.71244	9.90816	6.9769	0	0	0	ENSG00000169490	2.71244	TM2 domain containing 2	TM2D2	0.461656	0.461656	-0.462	-1.349	4.706	-8.709	0	0	18.362	-0.542	-7.861	0	0	14.982	-0.301	-3.75	0	0.068	0.043	0.389	-0.389	-0.946	-6.671	0	0	10.035	-0.173	-3.299	0.002	0.02
ENSG00000143621	139	-0.489775	0	0	0	1	1	0	-4.85211	0.00834455	9.90681	0.213074	0	0	0	ENSG00000143621	0.00834455	interleukin enhancer binding factor 2	ILF2	0.489775	0.489775	-0.49	-1.425	5.154	-8.707	0	0	18.367	-0.607	-8.27	0	0	16.617	-0.256	-3.066	0.003	0.142	-1.799	0.039	0.039	-0.038	0.636	0.527	0.612	-6.96	-0.161	-2.917	0.005	0.04
ENSG00000185129	152	-0.500749	0	0	0	0	0	0	-4.95893	-2.94306	9.90303	7.0975	1	1	0	ENSG00000185129	2.94306	purine rich element binding protein A	PURA	0.500749	0.500749	-0.501	-1.455	7.149	-8.704	0	0	18.326	-0.621	-8.158	0	0	16.122	-0.26	-3.203	0.002	0.12	-1.56	0.415	-0.415	-1.001	-6.753	0	0	10.116	-0.202	-3.841	0	0.007
ENSG00000111110	44	-0.358243	0	0	0	0	0	0	-3.54759	-0.926831	9.90274	4.29869	0	0	0	ENSG00000111110	0.926831	protein phosphatase, Mg2+/Mn2+ dependent 1H	PPM1H	0.358243	0.358243	-0.358	-1.068	7.251	-8.701	0	0	18.318	-0.452	-8.368	0	0	16.969	-0.17	-2.832	0.006	0.18	-2.484	0.216	-0.216	-0.579	-4.813	0	0	2.662	-0.096	-2.378	0.02	0.096
ENSG00000213023	62	-0.383773	0	0	0	0	0	0	-3.80041	-0.112388	9.90274	1.13027	0	0	0	ENSG00000213023	0.112388	synaptotagmin 3	SYT3	0.383773	0.383773	-0.384	-1.138	5.691	-8.702	0	0	18.345	-0.474	-8.18	0	0	16.249	-0.203	-3.193	0.002	0.12	-1.508	0.099	-0.099	-0.332	-2.069	0.042	0.074	-5.141	-0.132	-3.139	0.003	0.027
ENSG00000126814	88	-0.426436	0	0	0	0	0	0	-4.21912	-1.18068	9.89392	4.4501	0	0	0	ENSG00000126814	1.18068	tRNA methyltransferase 5	TRMT5	0.426436	0.426436	-0.426	-1.253	4.172	-8.695	0	0	18.262	-0.55	-8.654	0	0	18.11	-0.179	-2.413	0.019	0.281	-3.202	0.265	-0.265	-0.684	-4.925	0	0	3.418	-0.129	-2.661	0.01	0.062
ENSG00000126351	158	-0.507804	0	0	0	0	0	0	-5.02243	-1.70847	9.89048	5.10316	1	1	0	ENSG00000126351	1.70847	thyroid hormone receptor alpha	THRA	0.507804	0.507804	-0.508	-1.474	8.743	-8.692	0	0	18.239	-0.61	-7.879	0	0	14.937	-0.304	-3.702	0	0.069	-0.202	0.335	-0.335	-0.831	-5.385	0	0	4.646	-0.189	-3.503	0.001	0.014
ENSG00000163788	204	-0.565433	0	0	0	0	0	0	-5.59161	-0.216124	9.88908	1.33597	1	1	0	ENSG00000163788	0.216124	SNF related kinase	SNRK	0.565433	0.565433	-0.565	-1.631	6.576	-8.69	0	0	18.284	-0.69	-8.139	0	0	16.055	-0.315	-3.303	0.002	0.109	-1.247	0.162	-0.162	-0.465	-2.303	0.024	0.046	-4.762	-0.312	-5.008	0	0.001
ENSG00000180304	104	-0.443762	0	0	0	0	0	0	-4.38551	-0.260327	9.88258	1.73626	0	0	0	ENSG00000180304	0.260327	ornithine decarboxylase antizyme 2	OAZ2	0.443762	0.443762	-0.444	-1.3	6.217	-8.686	0	0	18.276	-0.604	-9.006	0	0	19.56	-0.123	-1.639	0.106	0.555	-4.788	0.15	-0.15	-0.439	-2.715	0.008	0.018	-3.757	-0.137	-2.901	0.005	0.041
ENSG00000111269	189	-0.547481	0	0	0	0	0	0	-5.40305	-4.35013	9.86893	8.31477	2	1	1	ENSG00000111269	4.35013	cAMP responsive element binding protein like 2	CREBL2	0.547481	0.547481	-0.547	-1.582	5.552	-8.677	0	0	18.246	-0.662	-7.999	0	0	15.518	-0.318	-3.46	0.001	0.094	-0.782	0.523	-0.523	-1.231	-7.582	0	0	13.614	-0.21	-3.393	0.001	0.017
ENSG00000047597	162	-0.511997	0	0	0	0	0	0	-5.05096	-0.2661	9.8652	1.58761	1	1	0	ENSG00000047597	0.2661	X-linked Kx blood group antigen, Kell and VPS13A binding protein	XK	0.511997	0.511997	-0.512	-1.486	4.684	-8.674	0	0	18.223	-0.664	-8.651	0	0	18.135	-0.209	-2.364	0.021	0.294	-3.358	0.168	-0.168	-0.477	-2.568	0.012	0.026	-3.908	-0.092	-1.545	0.127	0.302
ENSG00000185158	23	0.408132	0	0	0	1	0	1	4.0223	-0.00769612	9.85538	0.227521	0	0	0	ENSG00000185158	0.00769612	leucine rich repeat containing 37B	LRRC37B	0.408132	-0.408132	0.408	1.013	6.768	8.667	0	0	18.193	0.585	9.325	0	0	20.834	0.053	0.821	0.415	0.848	-5.819	0.034	-0.034	-0.193	-0.67	0.505	0.592	-7.109	0.16	3.611	0.001	0.011
ENSG00000256137	3	1.01704	0	0	0	0	0	0	10.0157	7.29705	9.84786	8.48813	2	1	1	ENSG00000256137	7.29705	NA	NA	1.01704	-1.01704	1.017	2.667	1.879	8.662	0	0	16.569	1.395	8.532	0	0	15.88	0.262	2.043	0.045	0.394	-3.765	0.86	0.86	1.702	7.704	0	0	14.281	0.792	9.05	0	0
ENSG00000008952	183	-0.537356	0	0	0	0	0	0	-5.29034	-2.93976	9.84513	6.76771	1	1	0	ENSG00000008952	2.93976	SEC62 homolog, preprotein translocation factor	SEC62	0.537356	0.537356	-0.537	-1.555	7.547	-8.659	0	0	18.13	-0.65	-7.935	0	0	15.197	-0.312	-3.532	0.001	0.085	-0.663	0.434	-0.434	-1.043	-6.525	0	0	9.165	-0.279	-4.76	0	0.001
ENSG00000136861	11	0.595335	0	0	0	0	0	0	5.84833	1.9609	9.8236	5.11896	1	1	0	ENSG00000136861	1.9609	CDK5 regulatory subunit associated protein 2	CDK5RAP2	0.595335	-0.595335	0.595	1.522	7.606	8.646	0	0	18.097	0.876	9.551	0	0	21.728	0.034	0.365	0.716	0.953	-6.149	0.383	0.383	0.691	5.397	0	0	4.775	0.253	4.255	0	0.003
ENSG00000165757	231	-0.601599	0	0	0	0	0	0	-5.90718	-0.0579811	9.81913	0.581453	1	1	0	ENSG00000165757	0.0579811	junctional cadherin 5 associated	JCAD	0.601599	0.601599	-0.602	-1.729	7.544	-8.642	0	0	18.069	-0.736	-8.062	0	0	15.714	-0.333	-3.31	0.002	0.108	-1.27	0.1	-0.1	-0.333	-1.33	0.188	0.262	-6.535	-0.14	-2.111	0.039	0.143
ENSG00000227960	1	1.69219	0	0	0	0	0	0	16.6133	2.24164	9.81766	3.15912	2	1	1	ENSG00000227960	2.24164	NA	NA	1.69219	-1.69219	1.692	4.5	0.359	8.64	0	0	14.01	2.272	8.349	0	0	12.761	0.533	2.455	0.017	0.27	-3.28	0.71	0.71	1.383	3.95	0	0.001	0.634	0.544	3.946	0	0.006
ENSG00000162341	14	0.547536	0	0	0	0	0	0	5.3538	8.22	9.778	12.159	2	1	1	ENSG00000162341	8.22	two pore segment channel 2	TPCN2	0.547536	-0.547536	0.548	1.392	5.831	8.617	0	0	18.008	0.748	8.77	0	0	18.621	0.146	1.737	0.087	0.518	-4.657	0.676	0.676	1.312	10.287	0	0	24.548	0.282	4.971	0	0.001
ENSG00000141425	31	-0.327611	0	0	0	0	0	0	-3.20297	-0.278821	9.77673	2.18519	0	0	0	ENSG00000141425	0.278821	regulation of nuclear pre-mRNA domain containing 1A	RPRD1A	0.327611	0.327611	-0.328	-0.985	7.3	-8.615	0	0	17.966	-0.426	-8.482	0	0	17.427	-0.131	-2.435	0.018	0.275	-3.43	0.128	-0.128	-0.392	-3.135	0.003	0.007	-2.776	-0.146	-4.066	0	0.005
ENSG00000109572	80	-0.416101	0	0	0	0	0	0	-4.06767	-1.35626	9.77569	4.95023	0	0	0	ENSG00000109572	1.35626	chloride voltage-gated channel 3	CLCN3	0.416101	0.416101	-0.416	-1.225	7.419	-8.614	0	0	17.956	-0.504	-7.949	0	0	15.26	-0.241	-3.44	0.001	0.094	-0.905	0.274	-0.274	-0.702	-5.278	0	0	4.332	-0.267	-5.772	0	0
ENSG00000269821	2	1.16825	0	0	0	0	0	0	11.4064	10.0209	9.76366	9.2215	2	1	1	ENSG00000269821	10.0209	KCNQ1 opposite strand/antisense transcript 1	KCNQ1OT1	1.16825	-1.16825	1.168	3.077	7.105	8.644	0	0	17.966	1.681	9.122	0	0	19.854	0.143	0.858	0.394	0.837	-5.808	1.087	1.087	2.183	8.223	0	0	16.03	0.514	4.949	0	0.001
ENSG00000153561	150	-0.495805	0	0	0	0	0	0	-4.84087	-9.38534	9.76366	13.4106	1	0	1	ENSG00000153561	9.38534	required for meiotic nuclear division 5 homolog A	RMND5A	0.495805	0.495805	-0.496	-1.442	7.266	-8.605	0	0	17.928	-0.629	-8.257	0	0	16.521	-0.229	-2.8	0.007	0.186	-2.582	0.7	-0.7	-1.606	-11.181	0	0	27.995	-0.228	-4.135	0	0.004
ENSG00000059804	120	-0.470958	0	0	0	0	0	0	-4.59793	-1.58636	9.76292	5.03514	0	0	0	ENSG00000059804	1.58636	solute carrier family 2 member 3	SLC2A3	0.470958	0.470958	-0.471	-1.374	6.301	-8.603	0	0	17.944	-0.637	-8.898	0	0	19.127	-0.139	-1.723	0.089	0.524	-4.659	0.315	-0.315	-0.79	-5.338	0	0	4.66	-0.17	-3.295	0.002	0.02
ENSG00000137309	245	-0.633691	0	0	0	0	0	0	-6.17601	-0.138566	9.7461	0.945918	1	1	0	ENSG00000137309	0.138566	high mobility group AT-hook 1	HMGA1	0.633691	0.633691	-0.634	-1.816	5.653	-8.592	0	0	17.906	-0.805	-8.36	0	0	16.97	-0.291	-2.661	0.01	0.217	-2.803	0.146	-0.146	-0.432	-1.844	0.07	0.113	-5.579	-0.134	-1.979	0.052	0.173
ENSG00000138018	190	-0.549177	0	0	0	0	0	0	-5.35233	-3.20441	9.7461	6.94777	1	1	0	ENSG00000138018	3.20441	selenoprotein I	SELENOI	0.549177	0.549177	-0.549	-1.587	6.678	-8.592	0	0	17.883	-0.742	-8.814	0	0	18.778	-0.165	-1.78	0.08	0.498	-4.636	0.461	-0.461	-1.1	-6.65	0	0	9.737	-0.207	-3.321	0.001	0.019
ENSG00000063245	235	-0.609966	0	0	0	0	0	0	-5.94352	-0.0947151	9.74402	0.769104	1	1	0	ENSG00000063245	0.0947151	epsin 1	EPN1	0.609966	0.609966	-0.61	-1.752	7.908	-8.59	0	0	17.843	-0.745	-7.962	0	0	15.297	-0.34	-3.351	0.001	0.102	-1.181	0.123	-0.123	-0.383	-1.611	0.112	0.17	-6.167	-0.165	-2.478	0.016	0.083
ENSG00000156599	67	-0.396713	0	0	0	0	0	0	-3.86479	-0.600835	9.74203	3.09577	0	0	0	ENSG00000156599	0.600835	zinc finger DHHC-type palmitoyltransferase 5	ZDHHC5	0.396713	0.396713	-0.397	-1.173	6.218	-8.588	0	0	17.874	-0.499	-8.199	0	0	16.305	-0.192	-2.906	0.005	0.167	-2.282	0.194	-0.194	-0.533	-3.899	0	0.001	-0.413	-0.162	-3.634	0.001	0.011
ENSG00000186462	223	-0.588075	0	0	0	0	0	0	-5.72498	-0.771505	9.73511	2.83047	1	1	0	ENSG00000186462	0.771505	nucleosome assembly protein 1 like 2	NAP1L2	0.588075	0.588075	-0.588	-1.692	7.112	-8.583	0	0	17.844	-0.675	-7.512	0	0	13.51	-0.415	-4.156	0	0.038	1.255	0.273	-0.273	-0.7	-3.686	0	0.001	-1.123	-0.236	-3.699	0	0.01
ENSG00000182636	264	-0.684846	0	0	0	0	0	0	-6.66365	-1.15905	9.73015	3.25816	1	1	0	ENSG00000182636	1.15905	necdin, MAGE family member	NDN	0.684846	0.684846	-0.685	-1.955	5.256	-8.579	0	0	17.853	-0.788	-7.722	0	0	14.417	-0.479	-3.79	0	0.067	0.158	0.356	-0.356	-0.876	-4.03	0	0.001	0.194	-0.162	-2.078	0.042	0.151
ENSG00000166922	270	-0.698667	0	0	0	0	0	0	-6.79787	-1.21414	9.72978	3.35508	1	1	0	ENSG00000166922	1.21414	secretogranin V	SCG5	0.698667	0.698667	-0.699	-1.993	6.933	-8.578	0	0	17.821	-0.858	-8.044	0	0	15.658	-0.38	-3.177	0.002	0.122	-1.601	0.362	-0.362	-0.889	-4.106	0	0	0.217	-0.201	-2.568	0.012	0.071
ENSG00000188021	276	-0.78786	0	0	0	0	0	0	-7.65534	-1.50605	9.71663	3.53951	1	1	0	ENSG00000188021	1.50605	ubiquilin 2	UBQLN2	0.78786	0.78786	-0.788	-2.235	6.49	-8.576	0	0	17.799	-0.9	-7.471	0	0	13.339	-0.564	-4.155	0	0.038	1.254	0.425	-0.425	-1.024	-4.248	0	0	0.729	-0.205	-2.292	0.025	0.11
ENSG00000198612	143	-0.490357	0	0	0	0	0	0	-4.76186	-0.00710605	9.71101	0.192449	0	0	0	ENSG00000198612	0.00710605	COP9 signalosome subunit 8	COPS8	0.490357	0.490357	-0.49	-1.427	5.021	-8.565	0	0	17.799	-0.641	-8.643	0	0	18.112	-0.189	-2.181	0.033	0.349	-3.742	0.037	-0.037	-0.2	-0.588	0.559	0.642	-6.964	-0.242	-4.385	0	0.002
ENSG00000165417	110	-0.449492	0	0	0	0	0	0	-4.36356	-1.7198	9.70776	5.44497	0	0	0	ENSG00000165417	1.7198	general transcription factor IIA subunit 1	GTF2A1	0.449492	0.449492	-0.449	-1.316	6.93	-8.562	0	0	17.764	-0.552	-7.954	0	0	15.304	-0.244	-3.277	0.002	0.11	-1.341	0.316	-0.316	-0.791	-5.623	0	0	5.687	-0.213	-4.478	0	0.002
ENSG00000116698	37	-0.335079	0	0	0	0	0	0	-3.24555	-1.27331	9.68591	5.3926	0	0	0	ENSG00000116698	1.27331	SMG7 nonsense mediated mRNA decay factor	SMG7	0.335079	0.335079	-0.335	-1.005	7.547	-8.549	0	0	17.696	-0.445	-8.539	0	0	17.659	-0.116	-2.127	0.037	0.367	-4.083	0.236	-0.236	-0.622	-5.588	0	0	5.516	-0.187	-5.103	0	0.001
ENSG00000154001	53	-0.372205	0	0	0	0	0	0	-3.60317	-0.77627	9.68059	3.75204	0	0	0	ENSG00000154001	0.77627	protein phosphatase 2 regulatory subunit B'epsilon	PPP2R5E	0.372205	0.372205	-0.372	-1.106	6.86	-8.545	0	0	17.688	-0.479	-8.322	0	0	16.785	-0.16	-2.569	0.012	0.238	-3.117	0.207	-0.207	-0.56	-4.409	0	0	1.231	-0.125	-2.986	0.004	0.035
ENSG00000101856	259	-0.665367	0	0	0	0	0	0	-6.43538	-0.608645	9.67192	2.2529	1	1	0	ENSG00000101856	0.608645	progesterone receptor membrane component 1	PGRMC1	0.665367	0.665367	-0.665	-1.902	6.414	-8.539	0	0	17.681	-0.855	-8.432	0	0	17.243	-0.287	-2.45	0.017	0.272	-3.304	0.27	-0.27	-0.694	-3.196	0.002	0.006	-2.517	-0.181	-2.458	0.017	0.085
ENSG00000056586	82	-0.41827	0	0	0	0	0	0	-4.04424	-3.36394	9.66897	8.3615	0	0	0	ENSG00000056586	3.36394	ring finger and CCCH-type domains 2	RC3H2	0.41827	0.41827	-0.418	-1.231	7.526	-8.537	0	0	17.64	-0.524	-8.172	0	0	16.157	-0.207	-2.921	0.005	0.164	-2.295	0.402	-0.402	-0.975	-7.616	0	0	13.605	-0.164	-3.444	0.001	0.015
ENSG00000102409	250	-0.6363	1	1	0	1	1	0	-6.14425	0.112627	9.65622	0.831179	1	1	0	ENSG00000102409	0.112627	brain expressed X-linked 4	BEX4	0.6363	0.6363	-0.636	-1.823	6.508	-8.529	0	0	17.642	-0.841	-8.605	0	0	17.947	-0.228	-2.091	0.04	0.381	-4.034	0.136	0.136	0.166	1.696	0.095	0.148	-5.886	-0.238	-3.523	0.001	0.013
ENSG00000225733	128	-0.477981	0	0	0	0	0	0	-4.6107	-3.98732	9.64619	8.50594	0	0	0	ENSG00000225733	3.98732	FGD5 antisense RNA 1	FGD5-AS1	0.477981	0.477981	-0.478	-1.393	6.714	-8.521	0	0	17.596	-0.578	-7.846	0	0	14.863	-0.277	-3.426	0.001	0.095	-0.925	0.469	-0.469	-1.116	-7.716	0	0	14.064	-0.271	-4.947	0	0.001
ENSG00000116005	208	-0.570145	0	0	0	0	0	0	-5.49973	-4.65324	9.64619	8.39002	2	1	1	ENSG00000116005	4.65324	prenylcysteine oxidase 1	PCYOX1	0.570145	0.570145	-0.57	-1.644	7.024	-8.521	0	0	17.587	-0.69	-7.844	0	0	14.842	-0.331	-3.416	0.001	0.095	-0.966	0.555	-0.555	-1.298	-7.634	0	0	13.709	-0.259	-3.945	0	0.006
ENSG00000198689	238	-0.618481	0	0	0	0	0	0	-5.96018	-1.68554	9.6368	4.39959	1	1	0	ENSG00000198689	1.68554	solute carrier family 9 member A6	SLC9A6	0.618481	0.618481	-0.618	-1.775	7.145	-8.515	0	0	17.558	-0.788	-8.242	0	0	16.452	-0.28	-2.662	0.01	0.217	-2.909	0.383	-0.383	-0.934	-4.888	0	0	2.903	-0.27	-3.889	0	0.007
ENSG00000115806	97	-0.434709	0	0	0	0	0	0	-4.18383	-0.663333	9.62443	3.0798	0	0	0	ENSG00000115806	0.663333	golgi reassembly stacking protein 2	GORASP2	0.434709	0.434709	-0.435	-1.276	5.468	-8.507	0	0	17.566	-0.482	-7.296	0	0	12.698	-0.339	-4.332	0	0.032	1.8	0.215	-0.215	-0.578	-3.887	0	0.001	-0.337	-0.14	-2.883	0.005	0.042
ENSG00000106635	156	-0.505195	0	0	0	0	0	0	-4.86211	-1.17782	9.62422	3.99294	1	1	0	ENSG00000106635	1.17782	BAF chromatin remodeling complex subunit BCL7B	BCL7B	0.505195	0.505195	-0.505	-1.467	6.011	-8.506	0	0	17.555	-0.63	-8.041	0	0	15.684	-0.255	-3	0.004	0.15	-2.022	0.295	-0.295	-0.747	-4.586	0	0	1.946	-0.163	-2.932	0.005	0.039
ENSG00000105568	170	-0.526244	0	0	0	1	1	0	-5.05624	0.000505503	9.60816	0.0455087	1	1	0	ENSG00000105568	0.000505503	protein phosphatase 2 scaffold subunit Aalpha	PPP2R1A	0.526244	0.526244	-0.526	-1.524	7.92	-8.496	0	0	17.475	-0.65	-7.928	0	0	15.175	-0.279	-3.181	0.002	0.122	-1.633	0.011	0.011	-0.098	0.167	0.868	0.901	-7.411	-0.154	-2.687	0.009	0.059
ENSG00000155096	144	-0.490899	0	0	0	0	0	0	-4.70862	-0.434574	9.59184	2.19863	0	0	0	ENSG00000155096	0.434574	antizyme inhibitor 1	AZIN1	0.490899	0.490899	-0.491	-1.428	6.643	-8.486	0	0	17.46	-0.609	-8.02	0	0	15.577	-0.255	-3.039	0.003	0.146	-1.948	0.198	-0.198	-0.541	-3.148	0.002	0.006	-2.672	-0.164	-2.912	0.005	0.04
ENSG00000162188	274	-0.7654	0	0	0	1	1	0	-7.32758	0.0661602	9.57353	0.5359	1	1	0	ENSG00000162188	0.0661602	G protein subunit gamma 3	GNG3	0.7654	0.7654	-0.765	-2.174	5.516	-8.475	0	0	17.437	-0.984	-8.358	0	0	16.967	-0.328	-2.446	0.017	0.274	-3.252	0.123	0.123	0.14	1.255	0.214	0.291	-6.413	-0.292	-3.46	0.001	0.015
ENSG00000084090	42	-0.349448	0	0	0	0	0	0	-3.34441	-1.51118	9.57055	5.79451	0	0	0	ENSG00000084090	1.51118	StAR related lipid transfer domain containing 7	STARD7	0.349448	0.349448	-0.349	-1.044	6.88	-8.472	0	0	17.398	-0.457	-8.37	0	0	16.985	-0.134	-2.309	0.024	0.309	-3.678	0.261	-0.261	-0.675	-5.862	0	0	6.612	-0.19	-4.77	0	0.001
ENSG00000159200	203	-0.565233	0	0	0	0	0	0	-5.40849	-2.37812	9.56861	5.67267	1	1	0	ENSG00000159200	2.37812	regulator of calcineurin 1	RCAN1	0.565233	0.565233	-0.565	-1.63	5.939	-8.47	0	0	17.413	-0.693	-7.878	0	0	15.03	-0.31	-3.238	0.002	0.115	-1.398	0.419	-0.419	-1.011	-5.781	0	0	6.388	-0.29	-4.541	0	0.002
ENSG00000198730	87	-0.426031	0	0	0	0	0	0	-4.07345	-5.32843	9.56139	10.6251	1	0	1	ENSG00000198730	5.32843	CTR9 homolog, Paf1/RNA polymerase II complex component	CTR9	0.426031	0.426031	-0.426	-1.252	6.377	-8.465	0	0	17.378	-0.536	-8.1	0	0	15.902	-0.206	-2.819	0.006	0.182	-2.489	0.501	-0.501	-1.185	-9.171	0	0	20.03	-0.137	-2.809	0.007	0.048
ENSG00000168092	233	-0.604103	0	0	0	0	0	0	-5.77494	-0.521445	9.55952	2.16876	1	1	0	ENSG00000168092	0.521445	platelet activating factor acetylhydrolase 1b catalytic subunit 2	PAFAH1B2	0.604103	0.604103	-0.604	-1.736	7.007	-8.463	0	0	17.353	-0.757	-8.047	0	0	15.667	-0.297	-2.915	0.005	0.166	-2.297	0.24	-0.24	-0.631	-3.12	0.003	0.007	-2.797	-0.251	-3.657	0.001	0.01
ENSG00000050393	108	-0.448813	0	0	0	0	0	0	-4.29007	-0.658247	9.55868	2.99781	0	0	0	ENSG00000050393	0.658247	mitochondrial calcium uniporter regulator 1	MCUR1	0.448813	0.448813	-0.449	-1.314	5.582	-8.462	0	0	17.385	-0.571	-8.195	0	0	16.313	-0.205	-2.661	0.01	0.217	-2.788	0.22	-0.22	-0.587	-3.821	0	0.001	-0.545	-0.136	-2.726	0.008	0.055
ENSG00000213024	132	-0.479112	0	0	0	0	0	0	-4.57855	-1.26878	9.55632	4.29039	0	0	0	ENSG00000213024	1.26878	nucleoporin 62	NUP62	0.479112	0.479112	-0.479	-1.396	5.539	-8.459	0	0	17.372	-0.566	-7.694	0	0	14.292	-0.305	-3.606	0.001	0.077	-0.366	0.296	-0.296	-0.749	-4.807	0	0	2.773	-0.072	-1.338	0.185	0.381
ENSG00000140992	98	-0.436039	0	0	0	0	0	0	-4.16693	-1.27325	9.55632	4.59474	0	0	0	ENSG00000140992	1.27325	3-phosphoinositide dependent protein kinase 1	PDPK1	0.436039	0.436039	-0.436	-1.279	7.661	-8.458	0	0	17.33	-0.518	-7.649	0	0	14.048	-0.272	-3.667	0	0.07	-0.25	0.277	-0.277	-0.709	-5.026	0	0	3.399	-0.107	-2.297	0.025	0.109
ENSG00000223959	8	0.657626	0	0	0	0	0	0	6.27543	6.33438	9.54254	9.52837	2	1	1	ENSG00000223959	6.33438	AFG3 like matrix AAA peptidase subunit 1, pseudogene	AFG3L1P	0.657626	-0.657626	0.658	1.691	5.929	8.45	0	0	17.338	0.951	9.109	0	0	19.967	0.07	0.682	0.498	0.882	-5.833	0.665	0.665	1.288	8.413	0	0	16.992	0.179	2.76	0.007	0.052
ENSG00000149575	232	-0.603922	0	0	0	0	0	0	-5.75896	-0.544348	9.53593	2.2115	1	1	0	ENSG00000149575	0.544348	sodium voltage-gated channel beta subunit 2	SCN2B	0.603922	0.603922	-0.604	-1.735	7.995	-8.445	0	0	17.26	-0.749	-7.994	0	0	15.425	-0.314	-2.96	0.004	0.157	-2.195	0.246	-0.246	-0.643	-3.159	0.002	0.006	-2.738	-0.309	-4.495	0	0.002
ENSG00000211454	4	0.888697	0	0	0	0	0	0	8.4744	0.673542	9.53576	2.17706	1	1	0	ENSG00000211454	0.673542	aldo-keto reductase family 7 like (gene/pseudogene)	AKR7L	0.888697	-0.888697	0.889	2.318	2.39	8.444	0	0	16.2	1.205	8.26	0	0	15.371	0.257	2.144	0.036	0.362	-3.612	0.309	0.309	0.535	3.128	0.003	0.007	-1.975	0.356	4.548	0	0.002
ENSG00000148730	38	-0.341595	0	0	0	0	0	0	-3.25473	-2.60908	9.52805	8.0184	0	0	0	ENSG00000148730	2.60908	eukaryotic translation initiation factor 4E binding protein 2	EIF4EBP2	0.341595	0.341595	-0.342	-1.023	6.013	-8.439	0	0	17.29	-0.42	-7.952	0	0	15.329	-0.185	-3.124	0.003	0.132	-1.685	0.325	-0.325	-0.812	-7.375	0	0	12.765	-0.086	-2.216	0.03	0.123
ENSG00000221978	25	0.382961	0	0	0	0	0	0	3.6476	1.45977	9.52474	5.47915	0	0	0	ENSG00000221978	1.45977	cyclin L2	CCNL2	0.382961	-0.382961	0.383	0.945	8.357	8.436	0	0	17.226	0.532	8.808	0	0	18.733	0.085	1.365	0.177	0.657	-5.36	0.266	0.266	0.443	5.647	0	0	5.68	0.11	2.768	0.007	0.052
ENSG00000120256	63	-0.383945	0	0	0	0	0	0	-3.65619	-1.03802	9.5227	4.3548	0	0	0	ENSG00000120256	1.03802	LDL receptor related protein 11	LRP11	0.383945	0.383945	-0.384	-1.138	6.663	-8.434	0	0	17.251	-0.484	-8.102	0	0	15.907	-0.184	-2.723	0.008	0.205	-2.712	0.238	-0.238	-0.627	-4.854	0	0	2.837	-0.176	-4.043	0	0.005
ENSG00000109189	90	-0.428235	0	0	0	0	0	0	-4.07669	-2.06584	9.51975	6.15348	0	0	0	ENSG00000109189	2.06584	ubiquitin specific peptidase 46	USP46	0.428235	0.428235	-0.428	-1.258	6.198	-8.432	0	0	17.251	-0.559	-8.351	0	0	16.925	-0.167	-2.282	0.026	0.319	-3.669	0.336	-0.336	-0.833	-6.107	0	0	7.625	-0.123	-2.56	0.013	0.072
ENSG00000160216	30	-0.323227	0	0	0	0	0	0	-3.07581	-1.49163	9.51595	6.02757	0	0	0	ENSG00000160216	1.49163	1-acylglycerol-3-phosphate O-acyltransferase 3	AGPAT3	0.323227	0.323227	-0.323	-0.973	7.829	-8.428	0	0	17.204	-0.393	-7.848	0	0	14.849	-0.184	-3.277	0.002	0.11	-1.351	0.247	-0.247	-0.646	-6.019	0	0	7.181	-0.123	-3.451	0.001	0.015
ENSG00000080371	102	-0.440982	0	0	0	0	0	0	-4.19636	-1.44907	9.51595	4.86288	0	0	0	ENSG00000080371	1.44907	RAB21, member RAS oncogene family	RAB21	0.440982	0.440982	-0.441	-1.293	6.06	-8.428	0	0	17.236	-0.57	-8.305	0	0	16.741	-0.182	-2.385	0.02	0.289	-3.445	0.298	-0.298	-0.753	-5.217	0	0	4.219	-0.241	-4.655	0	0.001
ENSG00000143751	105	-0.447673	0	0	0	0	0	0	-4.25211	-0.484473	9.49826	2.49162	0	0	0	ENSG00000143751	0.484473	SDE2 telomere maintenance homolog	SDE2	0.447673	0.447673	-0.448	-1.311	4.676	-8.417	0	0	17.196	-0.618	-8.957	0	0	19.344	-0.107	-1.35	0.182	0.664	-4.996	0.194	-0.194	-0.534	-3.403	0.001	0.003	-1.702	-0.145	-2.995	0.004	0.035
ENSG00000272620	283	-1.08699	0	0	0	1	1	0	-10.316	0.0289091	9.49042	0.265946	1	1	0	ENSG00000272620	0.0289091	AFAP1 antisense RNA 1	AFAP1-AS1	1.08699	1.08699	-1.087	-3.047	1.755	-8.412	0	0	16.397	-1.675	-10.333	0	0	23.475	0.088	0.416	0.678	0.942	-5.172	0.109	0.109	0.109	0.754	0.453	0.542	-6.149	-0.394	-3.251	0.002	0.022
ENSG00000133703	225	-0.589715	0	0	0	0	0	0	-5.59142	-0.449122	9.48155	1.99575	1	1	0	ENSG00000133703	0.449122	KRAS proto-oncogene, GTPase	KRAS	0.589715	0.589715	-0.59	-1.697	5.759	-8.406	0	0	17.154	-0.757	-8.231	0	0	16.446	-0.255	-2.494	0.015	0.262	-3.193	0.225	-0.225	-0.599	-2.963	0.004	0.01	-3.102	-0.242	-3.657	0.001	0.01
ENSG00000124145	284	-1.70504	0	0	0	0	0	0	-16.1498	-1.44235	9.47181	2.09306	2	1	1	ENSG00000124145	1.44235	syndecan 4	SDC4	1.70504	1.70504	-1.705	-4.726	2.099	-8.407	0	0	16.617	-2.149	-8.143	0	0	15.654	-0.817	-2.69	0.009	0.213	-2.647	0.689	-0.689	-1.583	-3.052	0.003	0.008	-2.215	0.22	1.14	0.258	0.467
ENSG00000131236	69	-0.399949	0	0	0	0	0	0	-3.78707	-0.00405613	9.46888	0.157467	0	0	0	ENSG00000131236	0.00405613	cyclase associated actin cytoskeleton regulatory protein 1	CAP1	0.399949	0.399949	-0.4	-1.181	6.11	-8.397	0	0	17.113	-0.457	-7.282	0	0	12.616	-0.285	-4.175	0	0.038	1.322	0.026	-0.026	-0.176	-0.501	0.618	0.696	-7.165	-0.17	-3.743	0	0.009
ENSG00000148572	161	-0.510761	0	0	0	0	0	0	-4.83144	-0.0249345	9.4593	0.379806	1	1	0	ENSG00000148572	0.0249345	nuclear receptor binding factor 2	NRBF2	0.510761	0.510761	-0.511	-1.482	4.262	-8.391	0	0	17.061	-0.627	-7.952	0	0	15.331	-0.278	-2.995	0.004	0.15	-1.926	0.066	-0.066	-0.261	-0.981	0.33	0.417	-6.478	-0.051	-0.89	0.376	0.582
ENSG00000133872	192	-0.550547	0	0	0	0	0	0	-5.20722	-1.76776	9.45827	4.79475	1	1	0	ENSG00000133872	1.76776	store-operated calcium entry associated regulatory factor	SARAF	0.550547	0.550547	-0.551	-1.59	7.964	-8.389	0	0	17.029	-0.677	-7.855	0	0	14.857	-0.297	-3.09	0.003	0.137	-1.876	0.369	-0.369	-0.903	-5.168	0	0	3.89	-0.241	-3.743	0	0.009
ENSG00000171385	92	-0.432519	0	0	0	0	0	0	-4.0897	-7.01425	9.45553	12.2756	1	0	1	ENSG00000171385	7.01425	potassium voltage-gated channel subfamily D member 3	KCND3	0.432519	0.432519	-0.433	-1.27	8.659	-8.387	0	0	17.002	-0.557	-8.152	0	0	16.049	-0.183	-2.533	0.014	0.252	-3.293	0.571	-0.571	-1.333	-10.37	0	0	24.734	-0.216	-4.456	0	0.002
ENSG00000158290	99	-0.436889	0	0	0	0	0	0	-4.12257	-1.26673	9.43619	4.51024	0	0	0	ENSG00000158290	1.26673	cullin 4B	CUL4B	0.436889	0.436889	-0.437	-1.282	6.311	-8.375	0	0	17.014	-0.58	-8.429	0	0	17.232	-0.151	-2.032	0.046	0.399	-4.188	0.281	-0.281	-0.717	-4.967	0	0	3.253	-0.205	-4.01	0	0.005
ENSG00000226711	15	0.520404	0	0	0	0	0	0	4.90539	4.7904	9.42613	9.23729	2	1	1	ENSG00000226711	4.7904	family with sequence similarity 66 member C	FAM66C	0.520404	-0.520404	0.52	1.318	5.992	8.368	0	0	17.01	0.724	8.724	0	0	18.434	0.113	1.345	0.183	0.666	-5.198	0.519	0.519	0.978	8.201	0	0	16.117	0.222	4.242	0	0.003
ENSG00000131373	21	0.427793	0	0	0	0	0	0	4.03243	2.87154	9.42613	7.65029	0	0	0	ENSG00000131373	2.87154	2-hydroxyacyl-CoA lyase 1	HACL1	0.427793	-0.427793	0.428	1.067	5.661	8.368	0	0	17.01	0.608	9.075	0	0	19.83	0.067	0.932	0.354	0.812	-5.555	0.375	0.375	0.674	7.127	0	0	11.777	0.14	3.124	0.003	0.028
ENSG00000116954	285	-0.48571	0	0	0	0	0	0	-4.57639	-1.37145	9.42206	4.37375	0	0	0	ENSG00000116954	1.37145	Ras related GTP binding C	RRAGC	0.48571	0.48571	-0.486	-1.414	4.266	-8.365	0	0	16.98	-0.497	-6.622	0	0	10.069	-0.463	-5.213	0	0.026	4.503	0.314	-0.314	-0.786	-4.868	0	0	3.172	-0.211	-3.591	0.001	0.011
ENSG00000084463	286	-0.453728	0	0	0	0	0	0	-4.27435	-0.00297483	9.42051	0.124324	0	0	0	ENSG00000084463	0.00297483	WW domain binding protein 11	WBP11	0.453728	0.453728	-0.454	-1.328	6.436	-8.363	0	0	16.968	-0.532	-7.428	0	0	13.19	-0.298	-3.82	0	0.064	0.229	0.024	-0.024	-0.172	-0.413	0.681	0.751	-7.251	-0.2	-4.074	0	0.004
ENSG00000174013	287	-0.501831	0	0	0	0	0	0	-4.71766	-3.4207	9.40089	7.44304	1	1	0	ENSG00000174013	3.4207	F-box protein 45	FBXO45	0.501831	0.501831	-0.502	-1.458	5.478	-8.351	0	0	16.939	-0.644	-8.205	0	0	16.351	-0.218	-2.45	0.017	0.272	-3.259	0.46	-0.46	-1.096	-6.987	0	0	11.204	-0.256	-4.308	0	0.003
ENSG00000049769	288	-0.403837	0	0	0	0	0	0	-3.79627	-0.113968	9.40051	1.09117	0	0	0	ENSG00000049769	0.113968	protein phosphatase 1 regulatory subunit 3F	PPP1R3F	0.403837	0.403837	-0.404	-1.192	6.652	-8.35	0	0	16.916	-0.495	-7.885	0	0	15.032	-0.221	-3.087	0.003	0.137	-1.807	0.104	-0.104	-0.343	-2.022	0.047	0.081	-5.331	-0.055	-1.261	0.212	0.413
ENSG00000169139	289	-0.556802	0	0	0	0	0	0	-5.23057	-0.205166	9.39395	1.26554	1	1	0	ENSG00000169139	0.205166	ubiquitin conjugating enzyme E2 V2	UBE2V2	0.556802	0.556802	-0.557	-1.607	5.597	-8.346	0	0	16.915	-0.736	-8.435	0	0	17.272	-0.198	-2.02	0.047	0.402	-4.12	0.162	-0.162	-0.465	-2.225	0.03	0.054	-4.822	-0.221	-3.404	0.001	0.016
ENSG00000182220	290	-0.644549	0	0	0	0	0	0	-6.05341	-0.573489	9.3917	2.17528	1	1	0	ENSG00000182220	0.573489	ATPase H+ transporting accessory protein 2	ATP6AP2	0.644549	0.644549	-0.645	-1.846	5.749	-8.344	0	0	16.907	-0.83	-8.294	0	0	16.704	-0.273	-2.321	0.023	0.305	-3.516	0.264	-0.264	-0.681	-3.126	0.003	0.007	-2.629	-0.13	-1.761	0.083	0.231
ENSG00000133134	291	-0.532452	0	0	0	1	1	0	-4.99771	0.0287323	9.38621	0.406987	1	1	0	ENSG00000133134	0.0287323	brain expressed X-linked 2	BEX2	0.532452	0.532452	-0.532	-1.541	6.735	-8.34	0	0	16.878	-0.601	-7.225	0	0	12.377	-0.395	-4.199	0	0.038	1.397	0.071	0.071	0.028	1.031	0.306	0.392	-6.785	-0.282	-4.765	0	0.001
ENSG00000115762	292	-0.599337	0	0	0	0	0	0	-5.6248	-0.590344	9.38504	2.32602	1	1	0	ENSG00000115762	0.590344	pleckstrin homology domain containing B2	PLEKHB2	0.599337	0.599337	-0.599	-1.723	6.936	-8.338	0	0	16.852	-0.733	-7.76	0	0	14.508	-0.333	-3.178	0.002	0.122	-1.602	0.254	-0.254	-0.66	-3.261	0.002	0.005	-2.392	-0.298	-4.324	0	0.003
ENSG00000118276	293	-0.529742	0	0	0	0	0	0	-4.96796	-0.0753512	9.37808	0.717229	1	1	0	ENSG00000118276	0.0753512	beta-1,4-galactosyltransferase 6	B4GALT6	0.529742	0.529742	-0.53	-1.534	6.44	-8.333	0	0	16.85	-0.646	-7.787	0	0	14.637	-0.297	-3.178	0.002	0.122	-1.571	0.105	-0.105	-0.344	-1.536	0.129	0.192	-6.153	-0.262	-4.396	0	0.002
ENSG00000154710	294	0.638194	0	0	0	0	0	0	5.98302	5.30646	9.37492	8.95813	2	1	1	ENSG00000154710	5.30646	RAB guanine nucleotide exchange factor 1	RABGEF1	0.638194	-0.638194	0.638	1.638	3.219	8.331	0	0	16.375	0.902	8.547	0	0	17.09	0.112	1.252	0.215	0.702	-4.925	0.592	0.592	1.135	8.013	0	0	15.59	0.199	3.464	0.001	0.015
ENSG00000141026	295	-0.44938	0	0	0	0	0	0	-4.20998	-0.824513	9.36843	3.41052	0	0	0	ENSG00000141026	0.824513	mediator complex subunit 9	MED9	0.44938	0.44938	-0.449	-1.316	5.659	-8.326	0	0	16.838	-0.6	-8.463	0	0	17.385	-0.147	-1.893	0.063	0.461	-4.358	0.242	-0.242	-0.634	-4.149	0	0	0.476	-0.175	-3.457	0.001	0.015
ENSG00000112096	296	-0.5279	0	0	0	0	0	0	-4.93928	-1.38265	9.35646	4.23539	1	1	0	ENSG00000112096	1.38265	superoxide dismutase 2	SOD2	0.5279	0.5279	-0.528	-1.529	7.38	-8.319	0	0	16.759	-0.67	-8.001	0	0	15.471	-0.243	-2.692	0.009	0.213	-2.861	0.326	-0.326	-0.814	-4.766	0	0	2.45	-0.25	-4.067	0	0.005
ENSG00000119922	297	-0.70803	0	0	0	0	0	0	-6.62464	-1.78606	9.35644	4.03356	1	1	0	ENSG00000119922	1.78606	interferon induced protein with tetratricopeptide repeats 2	IFIT2	0.70803	0.70803	-0.708	-2.018	3.167	-8.318	0	0	16.638	-0.873	-8.05	0	0	15.625	-0.377	-2.792	0.007	0.189	-2.396	0.443	-0.443	-1.06	-4.617	0	0	2.484	-0.057	-0.65	0.518	0.704
ENSG00000004961	298	-0.573997	0	0	0	0	0	0	-5.36901	-0.0850569	9.35373	0.723761	1	1	0	ENSG00000004961	0.0850569	holocytochrome c synthase	HCCS	0.573997	0.573997	-0.574	-1.654	3.769	-8.316	0	0	16.739	-0.673	-7.577	0	0	13.833	-0.377	-3.506	0.001	0.088	-0.673	0.118	-0.118	-0.371	-1.546	0.127	0.189	-5.726	-0.247	-3.714	0	0.009
ENSG00000047849	299	-0.52224	0	0	0	0	0	0	-4.87885	-0.367344	9.34216	1.89697	1	1	0	ENSG00000047849	0.367344	microtubule associated protein 4	MAP4	0.52224	0.52224	-0.522	-1.514	7.622	-8.308	0	0	16.715	-0.614	-7.387	0	0	12.981	-0.34	-3.824	0	0.064	0.201	0.194	-0.194	-0.532	-2.87	0.006	0.013	-3.504	-0.27	-4.52	0	0.002
ENSG00000157837	300	-0.343551	0	0	0	0	0	0	-3.20733	-0.809404	9.33582	3.98509	0	0	0	ENSG00000157837	0.809404	signal peptide peptidase like 3	SPPL3	0.343551	0.343551	-0.344	-1.028	6.362	-8.304	0	0	16.728	-0.451	-8.238	0	0	16.464	-0.129	-2.206	0.031	0.342	-3.861	0.203	-0.203	-0.552	-4.58	0	0	1.861	-0.088	-2.235	0.029	0.12
ENSG00000117360	301	0.36108	0	0	0	0	0	0	3.37038	0.323243	9.33415	2.23731	0	0	0	ENSG00000117360	0.323243	pre-mRNA processing factor 3	PRPF3	0.36108	-0.36108	0.361	0.885	6.899	8.302	0	0	16.726	0.538	9.324	0	0	20.829	0.007	0.117	0.907	0.987	-6.129	0.144	0.144	0.185	3.182	0.002	0.006	-2.587	0.115	3.064	0.003	0.031
ENSG00000162378	302	-0.485455	0	0	0	0	0	0	-4.53003	-1.69267	9.33152	5.02623	0	0	0	ENSG00000162378	1.69267	zyg-11 family member B, cell cycle regulator	ZYG11B	0.485455	0.485455	-0.485	-1.414	7.269	-8.3	0	0	16.686	-0.651	-8.441	0	0	17.255	-0.155	-1.858	0.068	0.471	-4.556	0.337	-0.337	-0.836	-5.331	0	0	4.537	-0.236	-4.142	0	0.004
ENSG00000101444	303	-0.418971	0	0	0	0	0	0	-3.9037	-0.758791	9.31736	3.30449	0	0	0	ENSG00000101444	0.758791	adenosylhomocysteinase	AHCY	0.418971	0.418971	-0.419	-1.233	4.903	-8.291	0	0	16.7	-0.58	-8.782	0	0	18.66	-0.098	-1.316	0.193	0.674	-5.087	0.23	-0.23	-0.608	-4.066	0	0	0.346	-0.101	-1.877	0.065	0.198
ENSG00000116649	304	-0.465864	0	0	0	0	0	0	-4.34062	-0.353343	9.31736	1.97053	0	0	0	ENSG00000116649	0.353343	spermidine synthase	SRM	0.465864	0.465864	-0.466	-1.36	5.748	-8.291	0	0	16.692	-0.555	-7.525	0	0	13.605	-0.288	-3.508	0.001	0.088	-0.653	0.179	-0.179	-0.502	-2.94	0.005	0.011	-3.148	-0.163	-3.059	0.003	0.031
ENSG00000068697	305	-0.638338	0	0	0	0	0	0	-5.94394	-2.6636	9.31158	5.47753	1	1	0	ENSG00000068697	2.6636	lysosomal protein transmembrane 4 alpha	LAPTM4A	0.638338	0.638338	-0.638	-1.829	3.331	-8.287	0	0	16.566	-0.739	-7.436	0	0	13.251	-0.436	-3.676	0	0.07	-0.272	0.486	-0.486	-1.153	-5.646	0	0	6.203	-0.052	-0.665	0.508	0.697
ENSG00000091009	306	-0.36334	0	0	0	0	0	0	-3.38248	-1.65231	9.30942	5.90516	0	0	0	ENSG00000091009	1.65231	RNA binding motif protein 27	RBM27	0.36334	0.36334	-0.363	-1.082	6.441	-8.285	0	0	16.651	-0.491	-8.448	0	0	17.314	-0.109	-1.763	0.083	0.506	-4.661	0.28	-0.28	-0.715	-5.937	0	0	6.93	-0.266	-6.311	0	0
ENSG00000251474	307	0.64169	0	0	0	0	0	0	5.9678	8.10864	9.30013	10.9753	2	1	1	ENSG00000251474	8.10864	ribosomal protein L32 pseudogene 3	RPL32P3	0.64169	-0.64169	0.642	1.647	5.344	8.279	0	0	16.651	0.889	8.445	0	0	17.313	0.148	1.512	0.135	0.602	-4.96	0.739	0.739	1.445	9.436	0	0	21.179	0.306	4.633	0	0.001
ENSG00000163655	309	-0.280558	0	0	0	0	0	0	-2.60889	-5.15304	9.29891	12.991	0	0	0	ENSG00000163655	5.15304	guanine monophosphate synthase	GMPS	0.280558	0.280558	-0.281	-0.857	6.922	-8.277	0	0	16.61	-0.371	-8.278	0	0	16.615	-0.101	-2.069	0.042	0.386	-4.135	0.397	-0.397	-0.963	-10.867	0	0	26.777	-0.184	-5.715	0	0
ENSG00000120727	308	-0.63772	0	0	0	0	0	0	-5.9301	-0.405298	9.29891	1.77096	1	1	0	ENSG00000120727	0.405298	poly(A) binding protein interacting protein 2	PAIP2	0.63772	0.63772	-0.638	-1.827	6.211	-8.276	0	0	16.622	-0.807	-7.975	0	0	15.405	-0.298	-2.674	0.009	0.214	-2.821	0.229	-0.229	-0.607	-2.749	0.008	0.017	-3.695	-0.283	-3.916	0	0.006
ENSG00000116459	310	-0.366336	0	0	0	0	0	0	-3.40253	-0.57577	9.28801	3.05375	0	0	0	ENSG00000116459	0.57577	ATP synthase peripheral stalk-membrane subunit b	ATP5PB	0.366336	0.366336	-0.366	-1.09	5.563	-8.269	0	0	16.612	-0.476	-8.237	0	0	16.478	-0.147	-2.239	0.029	0.335	-3.686	0.189	-0.189	-0.521	-3.866	0	0.001	-0.405	-0.207	-4.629	0	0.001
ENSG00000120805	311	-0.463736	0	0	0	0	0	0	-4.30355	-0.21209	9.28018	1.43829	0	0	0	ENSG00000120805	0.21209	ADP ribosylation factor like GTPase 1	ARL1	0.463736	0.463736	-0.464	-1.355	5.685	-8.263	0	0	16.583	-0.542	-7.387	0	0	13.05	-0.308	-3.722	0	0.068	-0.038	0.147	-0.147	-0.434	-2.412	0.019	0.036	-4.427	-0.219	-4.049	0	0.005
ENSG00000125651	312	-0.593101	0	0	0	0	0	0	-5.50409	-0.160529	9.28018	1.05599	1	1	0	ENSG00000125651	0.160529	general transcription factor IIF subunit 1	GTF2F1	0.593101	0.593101	-0.593	-1.706	7.676	-8.264	0	0	16.532	-0.716	-7.568	0	0	13.709	-0.347	-3.372	0.001	0.101	-1.11	0.152	-0.152	-0.444	-1.981	0.052	0.088	-5.513	-0.187	-2.833	0.006	0.046
ENSG00000182700	313	-0.522833	0	0	0	0	0	0	-4.85167	-4.21333	9.27957	8.16439	2	1	1	ENSG00000182700	4.21333	IgA inducing protein	IGIP	0.522833	0.522833	-0.523	-1.515	5.692	-8.262	0	0	16.582	-0.67	-8.05	0	0	15.725	-0.229	-2.52	0.014	0.256	-3.125	0.516	-0.516	-1.216	-7.473	0	0	13.176	-0.244	-3.934	0	0.006
ENSG00000211460	314	-0.359864	0	0	0	0	0	0	-3.33789	-0.777111	9.27544	3.73068	0	0	0	ENSG00000211460	0.777111	translin	TSN	0.359864	0.359864	-0.36	-1.073	5.462	-8.259	0	0	16.567	-0.435	-7.612	0	0	13.965	-0.209	-3.302	0.002	0.109	-1.211	0.208	-0.208	-0.563	-4.393	0	0	1.322	-0.199	-4.641	0	0.001
ENSG00000215218	315	-0.649933	0	0	0	0	0	0	-6.02841	-0.819525	9.27544	2.69168	1	1	0	ENSG00000215218	0.819525	ubiquitin conjugating enzyme E2 Q family like 1	UBE2QL1	0.649933	0.649933	-0.65	-1.86	6.902	-8.259	0	0	16.533	-0.836	-8.067	0	0	15.757	-0.278	-2.461	0.016	0.268	-3.343	0.304	-0.304	-0.767	-3.572	0.001	0.002	-1.47	-0.241	-3.235	0.002	0.022
ENSG00000103512	316	-0.374302	0	0	0	0	0	0	-3.46718	-1.16573	9.26306	4.65064	0	0	0	ENSG00000103512	1.16573	NODAL modulator 1	NOMO1	0.374302	0.374302	-0.374	-1.112	6.576	-8.251	0	0	16.517	-0.439	-7.489	0	0	13.432	-0.245	-3.53	0.001	0.085	-0.594	0.251	-0.251	-0.653	-5.066	0	0	3.638	-0.209	-4.611	0	0.002
ENSG00000172890	317	0.417543	0	0	0	0	0	0	3.86726	0.707049	9.26195	3.27083	0	0	0	ENSG00000172890	0.707049	NAD synthetase 1	NADSYN1	0.417543	-0.417543	0.418	1.039	6.837	8.249	0	0	16.507	0.589	8.733	0	0	18.46	0.075	1.09	0.28	0.754	-5.594	0.216	0.216	0.337	4.04	0	0.001	0.014	0.155	3.203	0.002	0.024
ENSG00000147677	318	-0.350091	0	0	0	0	0	0	-3.23958	-3.99603	9.25352	9.85552	0	0	0	ENSG00000147677	3.99603	eukaryotic translation initiation factor 3 subunit H	EIF3H	0.350091	0.350091	-0.35	-1.046	5.666	-8.244	0	0	16.507	-0.447	-8.153	0	0	16.138	-0.156	-2.386	0.02	0.288	-3.373	0.405	-0.405	-0.981	-8.634	0	0	17.914	-0.203	-4.737	0	0.001
ENSG00000102178	319	-0.480277	0	0	0	0	0	0	-4.43642	-2.31013	9.23722	6.00148	0	0	0	ENSG00000102178	2.31013	ubiquitin like 4A	UBL4A	0.480277	0.480277	-0.48	-1.4	5.5	-8.234	0	0	16.472	-0.639	-8.373	0	0	17.028	-0.163	-1.907	0.061	0.454	-4.285	0.385	-0.385	-0.938	-6.002	0	0	7.31	-0.233	-4.112	0	0.004
ENSG00000152484	320	-0.354563	0	0	0	0	0	0	-3.27235	-0.802386	9.22925	3.82242	0	0	0	ENSG00000152484	0.802386	ubiquitin specific peptidase 12	USP12	0.354563	0.354563	-0.355	-1.058	5.61	-8.229	0	0	16.448	-0.452	-8.051	0	0	15.729	-0.16	-2.495	0.015	0.262	-3.157	0.21	-0.21	-0.567	-4.461	0	0	1.558	-0.139	-3.29	0.002	0.02
ENSG00000146267	321	-0.446397	0	0	0	0	0	0	-4.1185	-2.23974	9.2261	6.24406	0	0	0	ENSG00000146267	2.23974	failed axon connections homolog, metaxin like GST domain containing	FAXC	0.446397	0.446397	-0.446	-1.308	7.192	-8.226	0	0	16.39	-0.6	-8.404	0	0	17.108	-0.139	-1.795	0.077	0.494	-4.655	0.359	-0.359	-0.882	-6.167	0	0	7.769	-0.217	-4.235	0	0.003
ENSG00000159082	322	-0.37697	0	0	0	0	0	0	-3.4743	-1.44569	9.21637	5.30118	0	0	0	ENSG00000159082	1.44569	synaptojanin 1	SYNJ1	0.37697	0.37697	-0.377	-1.119	8.297	-8.22	0	0	16.331	-0.488	-8.068	0	0	15.712	-0.154	-2.368	0.021	0.293	-3.634	0.273	-0.273	-0.7	-5.523	0	0	5.199	-0.18	-4.148	0	0.004
ENSG00000264958	323	1.89214	0	0	0	0	0	0	17.4366	8.05792	9.21528	6.09152	2	1	1	ENSG00000264958	8.05792	NA	NA	1.89214	-1.89214	1.892	5.043	-0.092	8.219	0	0	12.687	2.81	8.794	0	0	13.89	0.057	0.22	0.827	0.973	-5.06	1.323	1.323	2.684	6.064	0	0	7.724	0.476	2.752	0.008	0.053
ENSG00000115091	324	-0.370897	0	0	0	0	0	0	-3.41394	-1.80656	9.20456	6.05858	0	0	0	ENSG00000115091	1.80656	actin related protein 3	ACTR3	0.370897	0.370897	-0.371	-1.103	6.019	-8.212	0	0	16.365	-0.483	-8.138	0	0	16.065	-0.146	-2.249	0.028	0.331	-3.74	0.298	-0.298	-0.754	-6.041	0	0	7.373	-0.142	-3.111	0.003	0.028
ENSG00000110367	325	-0.544616	0	0	0	0	0	0	-5.01107	-3.1057	9.20111	6.72061	1	1	0	ENSG00000110367	3.1057	DEAD-box helicase 6	DDX6	0.544616	0.544616	-0.545	-1.574	7.899	-8.209	0	0	16.295	-0.679	-7.791	0	0	14.593	-0.275	-2.889	0.005	0.17	-2.407	0.462	-0.462	-1.101	-6.492	0	0	9.009	-0.251	-3.968	0	0.006
ENSG00000262587	326	0.824309	0	0	0	0	0	0	7.57669	1.97067	9.19157	4.19758	1	1	0	ENSG00000262587	1.97067	leucine carboxyl methyltransferase 1 pseudogene	LOC554206	0.824309	-0.824309	0.824	2.143	3.051	8.203	0	0	15.835	1.067	7.98	0	0	14.981	0.339	2.582	0.012	0.238	-2.828	0.469	0.469	0.874	4.739	0	0	2.985	0.258	3.122	0.003	0.028
ENSG00000118816	327	-0.524943	0	0	0	0	0	0	-4.82492	-3.72195	9.19133	7.59491	1	1	0	ENSG00000118816	3.72195	cyclin I	CCNI	0.524943	0.524943	-0.525	-1.521	7.734	-8.202	0	0	16.285	-0.665	-7.873	0	0	14.95	-0.244	-2.681	0.009	0.214	-2.89	0.49	-0.49	-1.161	-7.091	0	0	11.466	-0.256	-4.245	0	0.003
ENSG00000175175	328	-0.372747	0	0	0	0	0	0	-3.4259	-2.56691	9.19093	7.45601	0	0	0	ENSG00000175175	2.56691	protein phosphatase, Mg2+/Mn2+ dependent 1E	PPM1E	0.372747	0.372747	-0.373	-1.108	5.888	-8.201	0	0	16.332	-0.469	-7.839	0	0	14.872	-0.18	-2.76	0.007	0.193	-2.594	0.344	-0.344	-0.852	-6.996	0	0	11.215	-0.193	-4.483	0	0.002
ENSG00000240891	329	-0.662062	0	0	0	0	0	0	-6.08023	-8.45049	9.18377	10.3613	2	1	1	ENSG00000240891	8.45049	phosphatidylinositol specific phospholipase C X domain containing 2	PLCXD2	0.662062	0.662062	-0.662	-1.893	4.255	-8.197	0	0	16.312	-0.931	-8.932	0	0	19.235	-0.124	-0.999	0.321	0.788	-5.316	0.816	-0.816	-1.851	-8.98	0	0	19.423	-0.011	-0.131	0.896	0.945
ENSG00000242013	330	-0.66141	0	0	0	0	0	0	-6.07028	-0.26776	9.17779	1.31425	1	1	0	ENSG00000242013	0.26776	NA	NA	0.66141	0.66141	-0.661	-1.892	4.528	-8.193	0	0	16.303	-0.949	-9.194	0	0	20.289	-0.085	-0.677	0.501	0.884	-5.581	0.204	-0.204	-0.554	-2.279	0.026	0.049	-4.532	-0.16	-2.024	0.047	0.162
ENSG00000111364	331	0.429038	0	0	0	0	0	0	3.93191	1.221	9.16449	4.56273	0	0	0	ENSG00000111364	1.221	DEAD-box helicase 55	DDX55	0.429038	-0.429038	0.429	1.07	5.956	8.184	0	0	16.272	0.632	8.908	0	0	19.168	0.023	0.335	0.738	0.958	-6.045	0.268	0.268	0.446	5.003	0	0	3.45	0.155	3.49	0.001	0.014
ENSG00000005812	332	-0.476234	0	0	0	0	0	0	-4.36432	-3.03593	9.16423	7.05424	0	0	0	ENSG00000005812	3.03593	F-box and leucine rich repeat protein 3	FBXL3	0.476234	0.476234	-0.476	-1.389	6.028	-8.183	0	0	16.246	-0.592	-7.794	0	0	14.674	-0.245	-2.872	0.005	0.173	-2.341	0.43	-0.43	-1.034	-6.722	0	0	10.083	-0.192	-3.163	0.002	0.026
ENSG00000175087	333	-0.547354	0	0	0	0	0	0	-5.01608	-1.0699	9.16423	3.46861	1	1	0	ENSG00000175087	1.0699	PDLIM1 interacting kinase 1 like	PDIK1L	0.547354	0.547354	-0.547	-1.582	4.589	-8.183	0	0	16.269	-0.66	-7.636	0	0	14.083	-0.322	-3.143	0.003	0.128	-1.58	0.308	-0.308	-0.776	-4.192	0	0	0.767	-0.166	-2.531	0.014	0.076
ENSG00000133169	334	-0.791446	0	0	0	0	0	0	-7.24773	-0.0197678	9.15758	0.258188	1	1	0	ENSG00000133169	0.0197678	brain expressed X-linked 1	BEX1	0.791446	0.791446	-0.791	-2.245	7.286	-8.192	0	0	16.209	-0.996	-7.971	0	0	15.308	-0.383	-2.602	0.011	0.235	-2.995	0.077	-0.077	-0.284	-0.738	0.463	0.552	-7.107	-0.181	-2.053	0.044	0.156
ENSG00000106052	335	-0.374456	0	0	0	0	0	0	-3.42375	-4.79202	9.14326	10.6028	0	0	0	ENSG00000106052	4.79202	Tax1 binding protein 1	TAX1BP1	0.374456	0.374456	-0.374	-1.112	7.308	-8.17	0	0	16.16	-0.465	-7.675	0	0	14.156	-0.193	-2.971	0.004	0.155	-2.17	0.452	-0.452	-1.08	-9.149	0	0	19.888	-0.178	-4.042	0	0.005
ENSG00000253641	336	0.684558	0	0	0	0	0	0	6.259	2.14616	9.14312	4.87152	1	1	0	ENSG00000253641	2.14616	long intergenic non-protein coding RNA 3022	LINC03022	0.684558	-0.684558	0.685	1.764	6.012	8.169	0	0	16.21	0.999	8.809	0	0	18.776	0.056	0.527	0.6	0.918	-5.971	0.441	0.441	0.813	5.223	0	0	4.253	0.287	4.063	0	0.005
ENSG00000104964	337	-0.42172	0	0	0	0	0	0	-3.85147	-1.71997	9.13278	5.47519	0	0	0	ENSG00000104964	1.71997	TLE family member 5, transcriptional modulator	TLE5	0.42172	0.42172	-0.422	-1.241	8.099	-8.162	0	0	16.106	-0.556	-8.167	0	0	16.124	-0.153	-2.051	0.044	0.391	-4.242	0.314	-0.314	-0.788	-5.644	0	0	5.683	-0.112	-2.302	0.025	0.109
ENSG00000166503	338	-0.430781	0	0	0	0	0	0	-3.93403	-1.19078	9.13233	4.32266	0	0	0	ENSG00000166503	1.19078	HDGF like 3	HDGFL3	0.430781	0.430781	-0.431	-1.265	6.337	-8.161	0	0	16.156	-0.563	-8.135	0	0	16.047	-0.167	-2.151	0.035	0.36	-3.928	0.275	-0.275	-0.706	-4.831	0	0	2.774	-0.225	-4.481	0	0.002
ENSG00000101152	339	-0.596498	0	0	0	0	0	0	-5.42244	-0.21826	9.09046	1.25716	1	1	0	ENSG00000101152	0.21826	DnaJ heat shock protein family (Hsp40) member C5	DNAJC5	0.596498	0.596498	-0.596	-1.715	8.428	-8.137	0	0	16	-0.697	-7.242	0	0	12.365	-0.395	-3.714	0	0.069	-0.138	0.174	-0.174	-0.49	-2.215	0.03	0.055	-5.085	-0.192	-2.86	0.006	0.044
ENSG00000131381	340	-0.444255	0	0	0	1	1	0	-4.03776	0.00101978	9.08884	0.0702198	0	0	0	ENSG00000131381	0.00101978	rabenosyn, RAB effector	RBSN	0.444255	0.444255	-0.444	-1.302	7.497	-8.136	0	0	16.021	-0.525	-7.315	0	0	12.695	-0.283	-3.583	0.001	0.08	-0.498	0.015	0.015	-0.091	0.25	0.803	0.851	-7.391	-0.184	-3.77	0	0.008
ENSG00000138760	341	-0.461265	0	0	0	0	0	0	-4.1871	-2.80082	9.07743	6.93134	0	0	0	ENSG00000138760	2.80082	scavenger receptor class B member 2	SCARB2	0.461265	0.461265	-0.461	-1.348	7.556	-8.129	0	0	15.985	-0.558	-7.452	0	0	13.243	-0.267	-3.299	0.002	0.109	-1.311	0.404	-0.404	-0.978	-6.637	0	0	9.625	-0.186	-3.459	0.001	0.015
ENSG00000108061	342	-0.38777	0	0	0	0	0	0	-3.51689	-1.12242	9.06952	4.4467	0	0	0	ENSG00000108061	1.12242	SHOC2 leucine rich repeat scaffold protein	SHOC2	0.38777	0.38777	-0.388	-1.148	6.408	-8.123	0	0	16.003	-0.478	-7.711	0	0	14.328	-0.208	-2.946	0.004	0.158	-2.16	0.252	-0.252	-0.657	-4.922	0	0	3.101	-0.158	-3.508	0.001	0.013
ENSG00000171243	343	-1.07246	0	0	0	0	0	0	-9.72668	-3.68218	9.06952	4.75488	2	1	1	ENSG00000171243	3.68218	sclerostin domain containing 1	SOSTDC1	1.07246	1.07246	-1.072	-3.008	3.135	-8.123	0	0	15.902	-1.332	-7.866	0	0	14.919	-0.554	-2.676	0.009	0.214	-2.632	0.774	-0.774	-1.764	-5.14	0	0	4.347	-0.252	-1.766	0.082	0.229
ENSG00000110047	345	-0.530655	0	0	0	0	0	0	-4.80461	-5.24541	9.05412	9.06893	2	1	1	ENSG00000110047	5.24541	EH domain containing 1	EHD1	0.530655	0.530655	-0.531	-1.536	5.575	-8.113	0	0	15.976	-0.658	-7.67	0	0	14.19	-0.276	-2.896	0.005	0.169	-2.259	0.578	-0.578	-1.348	-8.088	0	0	15.668	-0.237	-3.706	0	0.009
ENSG00000107341	344	-0.405708	0	0	0	0	0	0	-3.67333	-0.125829	9.05412	1.13309	0	0	0	ENSG00000107341	0.125829	ubiquitin conjugating enzyme E2 R2	UBE2R2	0.405708	0.405708	-0.406	-1.197	6.182	-8.113	0	0	15.972	-0.487	-7.413	0	0	13.152	-0.242	-3.356	0.001	0.101	-1.082	0.111	-0.111	-0.357	-2.072	0.042	0.074	-5.179	-0.175	-3.871	0	0.007
ENSG00000175106	346	0.670386	0	0	0	0	0	0	6.06957	13.4766	9.05384	14.2668	2	1	1	ENSG00000175106	13.4766	trans-golgi network vesicle protein 23 homolog C	TVP23C	0.670386	-0.670386	0.67	1.725	4.609	8.112	0	0	15.929	0.98	8.681	0	0	18.137	0.05	0.494	0.623	0.926	-5.746	0.945	0.945	1.882	11.763	0	0	30.316	0.298	4.76	0	0.001
ENSG00000138942	347	-0.377017	0	0	0	0	0	0	-3.40704	-0.502596	9.03683	2.74969	0	0	0	ENSG00000138942	0.502596	ring finger protein 185	RNF185	0.377017	0.377017	-0.377	-1.119	4.96	-8.102	0	0	15.944	-0.453	-7.514	0	0	13.59	-0.225	-3.247	0.002	0.115	-1.325	0.183	-0.183	-0.509	-3.62	0.001	0.002	-1.106	-0.107	-2.41	0.019	0.091
ENSG00000165006	348	-0.399257	0	0	0	0	0	0	-3.6067	-0.377059	9.03353	2.23508	0	0	0	ENSG00000165006	0.377059	ubiquitin associated protein 1	UBAP1	0.399257	0.399257	-0.399	-1.18	6.039	-8.099	0	0	15.914	-0.51	-7.949	0	0	15.305	-0.178	-2.437	0.017	0.275	-3.32	0.169	-0.169	-0.479	-3.18	0.002	0.006	-2.537	-0.195	-4.179	0	0.004
ENSG00000072609	349	0.364485	0	0	0	0	0	0	3.29185	0.771945	9.03149	3.72991	0	0	0	ENSG00000072609	0.771945	checkpoint with forkhead and ring finger domains	CHFR	0.364485	-0.364485	0.364	0.895	7.116	8.097	0	0	15.879	0.486	8.055	0	0	15.714	0.122	2.022	0.047	0.402	-4.278	0.207	0.207	0.317	4.393	0	0	1.161	0.176	4.287	0	0.003
ENSG00000157077	350	-0.277963	0	0	0	0	0	0	-2.51042	-1.94458	9.03149	7.54285	0	0	0	ENSG00000157077	1.94458	zinc finger FYVE-type containing 9	ZFYVE9	0.277963	0.277963	-0.278	-0.85	7.767	-8.097	0	0	15.854	-0.358	-7.863	0	0	14.907	-0.119	-2.462	0.016	0.268	-3.4	0.258	-0.258	-0.668	-7.056	0	0	11.308	-0.13	-4.049	0	0.005
ENSG00000163902	351	-0.485941	0	0	0	0	0	0	-4.38844	-1.43358	9.03081	4.46382	0	0	0	ENSG00000163902	1.43358	ribophorin I	RPN1	0.485941	0.485941	-0.486	-1.415	6.453	-8.096	0	0	15.89	-0.651	-8.3	0	0	16.712	-0.155	-1.748	0.085	0.514	-4.638	0.321	-0.321	-0.803	-4.934	0	0	3.15	-0.184	-3.226	0.002	0.023
ENSG00000116688	352	-0.379921	0	0	0	0	0	0	-3.43088	-0.020608	9.03051	0.402022	0	0	0	ENSG00000116688	0.020608	mitofusin 2	MFN2	0.379921	0.379921	-0.38	-1.127	7.731	-8.095	0	0	15.854	-0.464	-7.539	0	0	13.6	-0.212	-3.094	0.003	0.137	-1.84	0.051	-0.051	-0.23	-1.022	0.311	0.396	-6.896	-0.122	-2.855	0.006	0.044
ENSG00000173141	354	-0.4141	0	0	0	0	0	0	-3.73885	-2.6903	9.02885	7.08424	0	0	0	ENSG00000173141	2.6903	mitochondrial ribosomal protein L57	MRPL57	0.4141	0.4141	-0.414	-1.22	4.245	-8.093	0	0	15.894	-0.491	-7.376	0	0	13.05	-0.26	-3.408	0.001	0.096	-0.898	0.38	-0.38	-0.927	-6.743	0	0	10.377	-0.091	-1.824	0.073	0.213
ENSG00000107560	353	-0.329007	0	0	0	0	0	0	-2.97056	-2.28877	9.02885	7.46917	0	0	0	ENSG00000107560	2.28877	RAB11 family interacting protein 2	RAB11FIP2	0.329007	0.329007	-0.329	-0.989	6.666	-8.092	0	0	15.868	-0.423	-7.874	0	0	14.984	-0.142	-2.466	0.016	0.268	-3.327	0.306	-0.306	-0.771	-7.005	0	0	11.175	-0.142	-3.641	0.001	0.011
ENSG00000082701	355	-0.342406	0	0	0	0	0	0	-3.08463	-0.0180014	9.00869	0.395914	0	0	0	ENSG00000082701	0.0180014	glycogen synthase kinase 3 beta	GSK3B	0.342406	0.342406	-0.342	-1.025	7.801	-8.08	0	0	15.788	-0.409	-7.299	0	0	12.624	-0.208	-3.499	0.001	0.089	-0.763	0.045	-0.045	-0.218	-1.01	0.316	0.402	-6.932	-0.218	-5.601	0	0
ENSG00000080845	356	-0.273263	0	0	0	1	1	0	-2.46034	0.00409787	9.00357	0.191396	0	0	0	ENSG00000080845	0.00409787	DLG associated protein 4	DLGAP4	0.273263	0.273263	-0.273	-0.837	8.555	-8.077	0	0	15.749	-0.349	-7.785	0	0	14.566	-0.121	-2.553	0.013	0.244	-3.239	0.021	0.021	-0.076	0.586	0.56	0.644	-7.307	-0.115	-3.426	0.001	0.016
ENSG00000179262	357	-0.41661	1	1	0	1	1	0	-3.75076	0.130661	9.00305	1.13484	0	0	0	ENSG00000179262	0.130661	RAD23 homolog A, nucleotide excision repair protein	RAD23A	0.41661	0.41661	-0.417	-1.227	6.914	-8.076	0	0	15.794	-0.524	-7.678	0	0	14.182	-0.203	-2.764	0.007	0.193	-2.658	0.115	0.115	0.123	2.074	0.042	0.073	-5.266	-0.192	-3.912	0	0.006
ENSG00000196376	358	-0.532431	0	0	0	0	0	0	-4.78636	-0.260003	8.98963	1.48767	1	1	0	ENSG00000196376	0.260003	solute carrier family 35 member F1	SLC35F1	0.532431	0.532431	-0.532	-1.541	6.546	-8.068	0	0	15.771	-0.766	-8.854	0	0	18.94	-0.065	-0.68	0.499	0.883	-5.89	0.175	-0.175	-0.492	-2.465	0.016	0.033	-4.406	-0.16	-2.556	0.013	0.073
ENSG00000112294	359	-0.548569	0	0	0	0	0	0	-4.93082	-0.000635963	8.98852	0.048608	1	1	0	ENSG00000112294	0.000635963	aldehyde dehydrogenase 5 family member A1	ALDH5A1	0.548569	0.548569	-0.549	-1.585	6.527	-8.067	0	0	15.767	-0.744	-8.401	0	0	17.116	-0.157	-1.572	0.121	0.58	-4.925	0.013	-0.013	-0.149	-0.178	0.859	0.894	-7.32	-0.174	-2.656	0.01	0.062
ENSG00000143753	360	-0.503976	0	0	0	0	0	0	-4.52857	-1.99624	8.98569	5.30338	1	1	0	ENSG00000143753	1.99624	delta 4-desaturase, sphingolipid 1	DEGS1	0.503976	0.503976	-0.504	-1.464	5.161	-8.064	0	0	15.793	-0.589	-7.283	0	0	12.658	-0.334	-3.496	0.001	0.089	-0.66	0.376	-0.376	-0.92	-5.525	0	0	5.491	-0.073	-1.213	0.23	0.434
ENSG00000235316	362	0.547224	0	0	0	0	0	0	4.90224	0.723208	8.95839	2.8335	1	1	0	ENSG00000235316	0.723208	NA	NA	0.547224	-0.547224	0.547	1.391	4.864	8.048	0	0	15.723	0.766	8.294	0	0	16.696	0.11	1.266	0.21	0.695	-5.209	0.255	0.255	0.42	3.689	0	0.001	-0.879	0.227	3.902	0	0.006
ENSG00000143376	361	-0.384033	0	0	0	0	0	0	-3.44031	-4.70372	8.95839	10.317	0	0	0	ENSG00000143376	4.70372	sorting nexin 27	SNX27	0.384033	0.384033	-0.384	-1.138	7.491	-8.048	0	0	15.657	-0.513	-8.12	0	0	15.951	-0.127	-1.887	0.064	0.462	-4.528	0.456	-0.456	-1.088	-8.949	0	0	19.051	-0.184	-4.074	0	0.004
ENSG00000197860	363	-0.415867	0	0	0	0	0	0	-3.72515	-0.0271341	8.95755	0.444161	0	0	0	ENSG00000197860	0.0271341	small glutamine rich tetratricopeptide repeat co-chaperone beta	SGTB	0.415867	0.415867	-0.416	-1.225	6.891	-8.047	0	0	15.675	-0.504	-7.397	0	0	13.05	-0.239	-3.246	0.002	0.115	-1.426	0.061	-0.061	-0.251	-1.099	0.276	0.36	-6.766	-0.166	-3.387	0.001	0.017
ENSG00000239272	364	1.32818	0	0	0	0	0	0	11.8896	6.72355	8.9518	6.78153	2	1	1	ENSG00000239272	6.72355	ribosomal protein L21 pseudogene 10	RPL21P10	1.32818	-1.32818	1.328	3.512	0.497	8.043	0	0	12.237	1.892	8.169	0	0	12.139	0.2	1.162	0.249	0.729	-4.685	0.991	0.991	1.981	6.535	0	0	9.482	0.282	2.534	0.014	0.076
ENSG00000127334	366	-0.416975	0	0	0	0	0	0	-3.73224	-0.187381	8.95077	1.39692	0	0	0	ENSG00000127334	0.187381	dual specificity tyrosine phosphorylation regulated kinase 2	DYRK2	0.416975	0.416975	-0.417	-1.228	5.553	-8.04	0	0	15.693	-0.535	-7.918	0	0	15.199	-0.181	-2.382	0.02	0.289	-3.391	0.134	-0.134	-0.406	-2.369	0.021	0.04	-4.475	-0.13	-2.531	0.014	0.076
ENSG00000155849	367	-0.351407	1	1	0	1	1	0	-3.14537	0.348652	8.95077	2.29076	0	0	0	ENSG00000155849	0.348652	engulfment and cell motility 1	ELMO1	0.351407	0.351407	-0.351	-1.05	7.219	-8.041	0	0	15.651	-0.445	-7.721	0	0	14.355	-0.165	-2.629	0.011	0.226	-2.97	0.152	0.152	0.201	3.23	0.002	0.005	-2.48	-0.07	-1.695	0.095	0.251
ENSG00000125450	365	0.391232	0	0	0	0	0	0	3.50183	2.86315	8.95077	7.8286	0	0	0	ENSG00000125450	2.86315	nucleoporin 85	NUP85	0.391232	-0.391232	0.391	0.967	5.547	8.04	0	0	15.695	0.54	8.331	0	0	16.861	0.093	1.422	0.16	0.636	-5.075	0.366	0.366	0.654	7.248	0	0	12.262	0.129	2.977	0.004	0.036
ENSG00000137040	368	-0.539814	0	0	0	0	0	0	-4.82842	-3.96651	8.94459	7.58971	2	1	1	ENSG00000137040	3.96651	RAN binding protein 6	RANBP6	0.539814	0.539814	-0.54	-1.561	5.798	-8.036	0	0	15.664	-0.638	-7.288	0	0	12.649	-0.343	-3.433	0.001	0.095	-0.857	0.523	-0.523	-1.23	-7.087	0	0	11.587	-0.207	-3.068	0.003	0.03
ENSG00000139726	369	-0.305757	0	0	0	0	0	0	-2.73453	-0.0396404	8.94346	0.663465	0	0	0	ENSG00000139726	0.0396404	density regulated re-initiation and release factor	DENR	0.305757	0.305757	-0.306	-0.926	5.679	-8.035	0	0	15.667	-0.39	-7.83	0	0	14.842	-0.137	-2.481	0.016	0.263	-3.202	0.06	-0.06	-0.248	-1.458	0.15	0.217	-6.171	-0.108	-3.046	0.003	0.031
ENSG00000144597	372	-0.390698	0	0	0	0	0	0	-3.4915	-0.00598072	8.93657	0.193762	0	0	0	ENSG00000144597	0.00598072	ELL associated factor 1	EAF1	0.390698	0.390698	-0.391	-1.156	5.497	-8.029	0	0	15.648	-0.485	-7.649	0	0	14.12	-0.203	-2.786	0.007	0.19	-2.482	0.031	-0.031	-0.187	-0.591	0.556	0.64	-7.021	-0.21	-4.794	0	0.001
ENSG00000126945	370	-0.803456	0	0	0	0	0	0	-7.18014	-0.0176011	8.93657	0.235811	1	1	0	ENSG00000126945	0.0176011	heterogeneous nuclear ribonucleoprotein H2	HNRNPH2	0.803456	0.803456	-0.803	-2.277	5.308	-8.028	0	0	15.649	-0.956	-7.448	0	0	13.319	-0.497	-3.196	0.002	0.12	-1.453	0.075	-0.075	-0.28	-0.688	0.494	0.581	-6.92	-0.24	-2.663	0.01	0.062
ENSG00000140319	371	-0.777637	0	0	0	0	0	0	-6.94941	-2.8676	8.93657	5.05709	2	1	1	ENSG00000140319	2.8676	signal recognition particle 14	SRP14	0.777637	0.777637	-0.778	-2.207	6.37	-8.036	0	0	15.62	-0.988	-7.915	0	0	15.125	-0.356	-2.404	0.019	0.282	-3.388	0.567	-0.567	-1.324	-5.356	0	0	4.716	-0.217	-2.338	0.022	0.103
ENSG00000160075	373	-0.386478	0	0	0	0	0	0	-3.45378	-1.70137	8.93657	5.64001	0	0	0	ENSG00000160075	1.70137	SSU72 homolog, RNA polymerase II CTD phosphatase	SSU72	0.386478	0.386478	-0.386	-1.145	6.448	-8.029	0	0	15.613	-0.496	-7.835	0	0	14.827	-0.167	-2.394	0.019	0.285	-3.461	0.302	-0.302	-0.761	-5.758	0	0	6.235	-0.139	-2.91	0.005	0.04
ENSG00000136044	374	0.304967	0	0	0	0	0	0	2.72398	0.0768353	8.93205	0.997329	0	0	0	ENSG00000136044	0.0768353	adaptor protein, phosphotyrosine interacting with PH domain and leucine zipper 2	APPL2	0.304967	-0.304967	0.305	0.733	5.918	8.025	0	0	15.621	0.366	7.215	0	0	12.364	0.182	3.54	0.001	0.085	-0.588	0.077	0.077	0.042	1.909	0.061	0.101	-5.485	0.134	3.681	0	0.01
ENSG00000156050	375	-0.481844	0	0	0	0	0	0	-4.30363	-0.265629	8.93157	1.59448	0	0	0	ENSG00000156050	0.265629	FAM161 centrosomal protein B	FAM161B	0.481844	0.481844	-0.482	-1.404	5.687	-8.023	0	0	15.618	-0.589	-7.47	0	0	13.387	-0.268	-3.072	0.003	0.14	-1.819	0.167	-0.167	-0.475	-2.575	0.012	0.025	-4.059	-0.108	-1.911	0.06	0.189
ENSG00000174460	376	-0.954671	0	0	0	0	0	0	-8.52671	-2.68269	8.93157	4.28522	2	1	1	ENSG00000174460	2.68269	zinc finger CCHC-type containing 12	ZCCHC12	0.954671	0.954671	-0.955	-2.688	4.853	-8.029	0	0	15.631	-1.151	-7.572	0	0	13.809	-0.562	-2.97	0.004	0.155	-1.994	0.626	-0.626	-1.449	-4.804	0	0	2.891	-0.306	-2.796	0.007	0.049
ENSG00000088986	377	-0.62568	0	0	0	0	0	0	-5.57565	-2.77165	8.91134	5.65571	1	1	0	ENSG00000088986	2.77165	dynein light chain LC8-type 1	DYNLL1	0.62568	0.62568	-0.626	-1.794	6.242	-8.012	0	0	15.552	-0.803	-7.807	0	0	14.726	-0.271	-2.407	0.019	0.282	-3.42	0.49	-0.49	-1.161	-5.769	0	0	6.299	-0.173	-2.25	0.028	0.117
ENSG00000102974	378	-0.464254	0	0	0	0	0	0	-4.13494	-1.16506	8.90663	4.03947	0	0	0	ENSG00000102974	1.16506	CCCTC-binding factor	CTCF	0.464254	0.464254	-0.464	-1.356	6.216	-8.008	0	0	15.539	-0.592	-7.756	0	0	14.517	-0.209	-2.49	0.015	0.262	-3.238	0.288	-0.288	-0.733	-4.622	0	0	2.029	-0.228	-4.241	0	0.003
ENSG00000180488	379	-0.2783	0	0	0	0	0	0	-2.47865	-0.514435	8.90637	3.33486	0	0	0	ENSG00000180488	0.514435	mitoguardin 1	MIGA1	0.2783	0.2783	-0.278	-0.851	6.394	-8.007	0	0	15.538	-0.36	-7.914	0	0	15.158	-0.115	-2.249	0.028	0.331	-3.724	0.154	-0.154	-0.449	-4.09	0	0	0.229	-0.215	-6.424	0	0
ENSG00000174574	381	-0.428777	0	0	0	0	0	0	-3.81756	-0.381961	8.90338	2.11883	0	0	0	ENSG00000174574	0.381961	akirin 1	AKIRIN1	0.428777	0.428777	-0.429	-1.26	5.751	-8.005	0	0	15.538	-0.507	-7.281	0	0	12.618	-0.273	-3.356	0.001	0.101	-1.061	0.18	-0.18	-0.504	-3.075	0.003	0.008	-2.786	-0.104	-1.971	0.053	0.174
ENSG00000083720	380	-0.455666	0	0	0	0	0	0	-4.05697	-0.751222	8.90338	3.13803	0	0	0	ENSG00000083720	0.751222	3-oxoacid CoA-transferase 1	OXCT1	0.455666	0.455666	-0.456	-1.333	7.043	-8.005	0	0	15.501	-0.582	-7.759	0	0	14.502	-0.203	-2.485	0.015	0.262	-3.301	0.239	-0.239	-0.629	-3.933	0	0.001	-0.367	-0.191	-3.61	0.001	0.011
ENSG00000086475	382	-0.405731	0	0	0	1	1	0	-3.60555	0.0020506	8.88655	0.103868	0	0	0	ENSG00000086475	0.0020506	selenophosphate synthetase 1	SEPHS1	0.405731	0.405731	-0.406	-1.197	4.713	-7.995	0	0	15.515	-0.509	-7.698	0	0	14.328	-0.2	-2.656	0.01	0.219	-2.745	0.02	0.02	-0.08	0.354	0.724	0.787	-7.026	-0.209	-4.206	0	0.003
ENSG00000163938	384	-0.348959	0	0	0	0	0	0	-3.10075	-0.56668	8.88573	3.09237	0	0	0	ENSG00000163938	0.56668	G protein nucleolar 3	GNL3	0.348959	0.348959	-0.349	-1.043	5.47	-7.993	0	0	15.502	-0.4	-6.986	0	0	11.465	-0.247	-3.916	0	0.06	0.536	0.183	-0.183	-0.51	-3.897	0	0.001	-0.31	-0.083	-2.009	0.049	0.166
ENSG00000135631	383	-0.495964	0	0	0	0	0	0	-4.407	-0.0483596	8.88573	0.558543	0	0	0	ENSG00000135631	0.0483596	RAB11 family interacting protein 5	RAB11FIP5	0.495964	0.495964	-0.496	-1.442	7.039	-7.993	0	0	15.451	-0.641	-7.855	0	0	14.891	-0.205	-2.299	0.025	0.314	-3.699	0.087	-0.087	-0.305	-1.292	0.201	0.276	-6.555	-0.125	-2.103	0.039	0.145
ENSG00000177885	385	-0.599177	0	0	0	0	0	0	-5.3167	-0.0790812	8.87332	0.670945	1	1	0	ENSG00000177885	0.0790812	growth factor receptor bound protein 2	GRB2	0.599177	0.599177	-0.599	-1.723	6.67	-7.985	0	0	15.44	-0.719	-7.326	0	0	12.776	-0.36	-3.267	0.002	0.111	-1.34	0.118	-0.118	-0.371	-1.469	0.147	0.213	-6.267	-0.206	-3.057	0.003	0.031
ENSG00000152377	386	-0.472352	0	0	0	0	0	0	-4.18655	-0.208931	8.8632	1.38632	0	0	0	ENSG00000152377	0.208931	SPARC (osteonectin), cwcv and kazal like domains proteoglycan 1	SPOCK1	0.472352	0.472352	-0.472	-1.378	7.925	-7.979	0	0	15.366	-0.621	-7.961	0	0	15.295	-0.175	-2.062	0.043	0.389	-4.218	0.151	-0.151	-0.441	-2.358	0.021	0.041	-4.75	-0.296	-5.118	0	0.001
ENSG00000113327	387	-0.466486	0	0	0	0	0	0	-4.13296	-0.748014	8.85979	3.06067	0	0	0	ENSG00000113327	0.748014	gamma-aminobutyric acid type A receptor subunit gamma2	GABRG2	0.466486	0.466486	-0.466	-1.362	7.848	-7.976	0	0	15.351	-0.617	-7.995	0	0	15.428	-0.166	-1.989	0.051	0.417	-4.367	0.244	-0.244	-0.64	-3.871	0	0.001	-0.629	-0.225	-3.95	0	0.006
ENSG00000139514	388	-0.436163	0	0	0	0	0	0	-3.8639	-1.97852	8.85884	5.75153	0	0	0	ENSG00000139514	1.97852	solute carrier family 7 member 1	SLC7A1	0.436163	0.436163	-0.436	-1.28	6.784	-7.975	0	0	15.391	-0.5	-6.978	0	0	11.367	-0.308	-3.868	0	0.063	0.366	0.344	-0.344	-0.851	-5.834	0	0	6.509	-0.196	-3.744	0	0.009
ENSG00000106682	389	-0.541828	0	0	0	0	0	0	-4.79824	-0.000714454	8.85566	0.0518597	1	1	0	ENSG00000106682	0.000714454	eukaryotic translation initiation factor 4H	EIF4H	0.541828	0.541828	-0.542	-1.567	7.176	-7.973	0	0	15.366	-0.693	-7.759	0	0	14.496	-0.239	-2.433	0.018	0.276	-3.418	0.014	-0.014	-0.151	-0.189	0.851	0.887	-7.383	-0.288	-4.522	0	0.002
ENSG00000163602	390	-0.59215	0	0	0	0	0	0	-5.24386	-3.04199	8.85563	6.15005	1	1	0	ENSG00000163602	3.04199	RING1 and YY1 binding protein	RYBP	0.59215	0.59215	-0.592	-1.703	5.368	-7.972	0	0	15.42	-0.654	-6.846	0	0	10.9	-0.469	-4.086	0	0.045	1.043	0.495	-0.495	-1.17	-6.104	0	0	7.7	-0.227	-3.208	0.002	0.024
ENSG00000237406	391	0.986684	0	0	0	0	0	0	8.70922	8.60779	8.82676	9.30053	2	1	1	ENSG00000237406	8.60779	NADH:ubiquinone oxidoreductase subunit A9 pseudogene 1	NDUFA9P1	0.986684	-0.986684	0.987	2.584	3.112	7.955	0	0	14.711	1.415	8.067	0	0	14.938	0.13	1.042	0.301	0.771	-5.152	0.926	0.926	1.841	8.25	0	0	16.534	0.243	2.962	0.004	0.037
ENSG00000152102	392	-0.534558	0	0	0	0	0	0	-4.71714	-0.880671	8.82437	3.11471	1	1	0	ENSG00000152102	0.880671	family with sequence similarity 168 member B	FAM168B	0.534558	0.534558	-0.535	-1.547	7.815	-7.954	0	0	15.27	-0.62	-6.984	0	0	11.352	-0.363	-3.822	0	0.064	0.19	0.283	-0.283	-0.721	-3.914	0	0.001	-0.47	-0.269	-4.286	0	0.003
ENSG00000272047	396	-0.579427	0	0	0	0	0	0	-5.09938	-3.73725	8.80073	6.96018	2	1	1	ENSG00000272047	3.73725	general transcription factor IIH subunit 5	GTF2H5	0.579427	0.579427	-0.579	-1.669	4.45	-7.938	0	0	15.286	-0.745	-7.939	0	0	15.291	-0.248	-2.212	0.03	0.341	-3.62	0.537	-0.537	-1.26	-6.658	0	0	10.012	-0.325	-4.498	0	0.002
ENSG00000136156	394	-0.613125	0	0	0	0	0	0	-5.39594	-2.13155	8.80073	4.87686	1	1	0	ENSG00000136156	2.13155	integral membrane protein 2B	ITM2B	0.613125	0.613125	-0.613	-1.76	7.965	-7.941	0	0	15.195	-0.76	-7.473	0	0	13.298	-0.319	-2.871	0.005	0.173	-2.451	0.437	-0.437	-1.048	-5.228	0	0	4.099	-0.158	-2.128	0.037	0.14
ENSG00000244627	395	0.811309	0	0	0	0	0	0	7.14011	2.0347	8.80073	4.29039	1	1	0	ENSG00000244627	2.0347	NA	NA	0.811309	-0.811309	0.811	2.108	3.769	7.939	0	0	15.134	1.157	8.202	0	0	16.094	0.12	1.017	0.313	0.782	-5.296	0.474	0.474	0.884	4.807	0	0	3.07	0.229	2.836	0.006	0.046
ENSG00000065154	393	-0.446579	0	0	0	0	0	0	-3.93022	-0.22911	8.80073	1.50107	0	0	0	ENSG00000065154	0.22911	ornithine aminotransferase	OAT	0.446579	0.446579	-0.447	-1.308	5.897	-7.938	0	0	15.269	-0.58	-7.887	0	0	15.062	-0.18	-2.194	0.032	0.344	-3.808	0.153	-0.153	-0.445	-2.48	0.016	0.032	-4.281	-0.152	-2.715	0.008	0.056
ENSG00000166454	399	-0.459905	0	0	0	0	0	0	-4.04579	-0.557944	8.79702	2.57553	0	0	0	ENSG00000166454	0.557944	ATM interactor	ATMIN	0.459905	0.459905	-0.46	-1.344	6.546	-7.934	0	0	15.227	-0.579	-7.601	0	0	13.877	-0.223	-2.662	0.01	0.217	-2.874	0.217	-0.217	-0.581	-3.474	0.001	0.003	-1.751	-0.259	-4.68	0	0.001
ENSG00000008086	397	-0.365153	0	0	0	0	0	0	-3.21226	-0.237892	8.79702	1.75766	0	0	0	ENSG00000008086	0.237892	cyclin dependent kinase like 5	CDKL5	0.365153	0.365153	-0.365	-1.087	7.633	-7.934	0	0	15.202	-0.49	-8.037	0	0	15.621	-0.116	-1.791	0.078	0.496	-4.686	0.135	-0.135	-0.409	-2.736	0.008	0.017	-3.832	-0.124	-2.831	0.006	0.046
ENSG00000143457	398	-0.471244	0	0	0	0	0	0	-4.14554	-7.67181	8.79702	11.7382	1	0	1	ENSG00000143457	7.67181	golgi phosphoprotein 3 like	GOLPH3L	0.471244	0.471244	-0.471	-1.375	4.37	-7.935	0	0	15.268	-0.677	-8.769	0	0	18.581	-0.06	-0.673	0.503	0.884	-5.577	0.654	-0.654	-1.507	-9.97	0	0	23.379	-0.087	-1.465	0.148	0.332
ENSG00000019505	400	-0.560669	0	0	0	0	0	0	-4.93021	-2.57936	8.79344	5.77966	1	1	0	ENSG00000019505	2.57936	synaptotagmin 13	SYT13	0.560669	0.560669	-0.561	-1.618	7.995	-7.931	0	0	15.172	-0.703	-7.55	0	0	13.624	-0.277	-2.704	0.009	0.21	-2.843	0.446	-0.446	-1.068	-5.852	0	0	6.495	-0.198	-2.933	0.005	0.039
ENSG00000164116	402	-0.555978	0	0	0	0	0	0	-4.88748	-8.62277	8.79078	11.5406	2	1	1	ENSG00000164116	8.62277	guanylate cyclase 1 soluble subunit alpha 1	GUCY1A1	0.555978	0.555978	-0.556	-1.605	6.098	-7.929	0	0	15.218	-0.737	-8.024	0	0	15.602	-0.193	-1.875	0.065	0.465	-4.427	0.747	-0.747	-1.706	-9.826	0	0	22.684	-0.192	-2.832	0.006	0.046
ENSG00000141576	401	-0.361942	0	0	0	0	0	0	-3.18175	-0.0278307	8.79078	0.484206	0	0	0	ENSG00000141576	0.0278307	ring finger protein 157	RNF157	0.361942	0.361942	-0.362	-1.078	8.414	-7.929	0	0	15.15	-0.474	-7.87	0	0	14.909	-0.138	-2.13	0.037	0.365	-4.113	0.057	-0.057	-0.243	-1.169	0.247	0.328	-6.793	-0.149	-3.406	0.001	0.016
ENSG00000134014	403	-0.359254	0	0	0	0	0	0	-3.15778	-0.0650317	8.78983	0.798547	0	0	0	ENSG00000134014	0.0650317	elongator acetyltransferase complex subunit 3	ELP3	0.359254	0.359254	-0.359	-1.071	5.939	-7.928	0	0	15.229	-0.446	-7.494	0	0	13.484	-0.185	-2.836	0.006	0.179	-2.412	0.081	-0.081	-0.294	-1.652	0.103	0.159	-5.898	-0.131	-2.913	0.005	0.04
ENSG00000143321	404	-0.433553	0	0	0	0	0	0	-3.8077	-1.10234	8.78255	4.05303	0	0	0	ENSG00000143321	1.10234	heparin binding growth factor	HDGF	0.433553	0.433553	-0.434	-1.273	6.965	-7.923	0	0	15.167	-0.565	-7.809	0	0	14.707	-0.17	-2.202	0.031	0.343	-3.91	0.272	-0.272	-0.698	-4.631	0	0	1.995	-0.159	-3.129	0.003	0.027
ENSG00000135108	405	-0.345922	0	0	0	0	0	0	-3.03423	-0.378712	8.77143	2.42405	0	0	0	ENSG00000135108	0.378712	F-box protein 21	FBXO21	0.345922	0.345922	-0.346	-1.035	7.436	-7.916	0	0	15.129	-0.442	-7.704	0	0	14.268	-0.153	-2.44	0.017	0.275	-3.421	0.156	-0.156	-0.453	-3.345	0.001	0.004	-2.195	-0.136	-3.317	0.001	0.019
ENSG00000154174	406	-0.525203	0	0	0	0	0	0	-4.60665	-0.391522	8.77118	1.90738	1	1	0	ENSG00000154174	0.391522	translocase of outer mitochondrial membrane 70	TOMM70	0.525203	0.525203	-0.525	-1.522	6.341	-7.915	0	0	15.16	-0.626	-7.187	0	0	12.221	-0.324	-3.371	0.001	0.101	-1.06	0.205	-0.205	-0.557	-2.879	0.005	0.012	-3.382	-0.208	-3.329	0.001	0.019
ENSG00000143157	407	-0.359087	0	0	0	0	0	0	-3.14903	-2.46305	8.76954	7.32314	0	0	0	ENSG00000143157	2.46305	pogo transposable element derived with KRAB domain	POGK	0.359087	0.359087	-0.359	-1.07	6.991	-7.914	0	0	15.132	-0.467	-7.776	0	0	14.574	-0.144	-2.249	0.028	0.331	-3.81	0.336	-0.336	-0.835	-6.905	0	0	10.742	-0.176	-4.088	0	0.004
ENSG00000128268	408	-0.410709	0	0	0	0	0	0	-3.60151	-4.33631	8.769	9.31437	0	0	0	ENSG00000128268	4.33631	beta-1,4-mannosyl-glycoprotein 4-beta-N-acetylglucosaminyltransferase	MGAT3	0.410709	0.410709	-0.411	-1.211	7.797	-7.913	0	0	15.106	-0.522	-7.608	0	0	13.871	-0.189	-2.55	0.013	0.244	-3.195	0.466	-0.466	-1.109	-8.263	0	0	16.254	-0.168	-3.289	0.002	0.02
ENSG00000118689	409	-0.494862	0	0	0	0	0	0	-4.33435	-0.318563	8.7587	1.74719	0	0	0	ENSG00000118689	0.318563	forkhead box O3	FOXO3	0.494862	0.494862	-0.495	-1.439	7.492	-7.907	0	0	15.093	-0.616	-7.433	0	0	13.176	-0.253	-2.855	0.006	0.177	-2.462	0.182	-0.182	-0.508	-2.725	0.008	0.018	-3.856	-0.219	-3.849	0	0.007
ENSG00000196323	410	-0.382549	0	0	0	0	0	0	-3.3482	-5.48218	8.75233	11.0071	0	0	0	ENSG00000196323	5.48218	zinc finger and BTB domain containing 44	ZBTB44	0.382549	0.382549	-0.383	-1.134	6.863	-7.902	0	0	15.092	-0.468	-7.347	0	0	12.846	-0.212	-3.035	0.003	0.147	-1.977	0.498	-0.498	-1.178	-9.468	0	0	21.208	-0.157	-3.301	0.002	0.02
ENSG00000102241	411	-0.664643	0	0	0	0	0	0	-5.81091	-0.794548	8.74291	2.54928	1	1	0	ENSG00000102241	0.794548	HIV-1 Tat specific factor 1	HTATSF1	0.664643	0.664643	-0.665	-1.9	6.692	-7.897	0	0	15.071	-0.759	-6.937	0	0	11.194	-0.475	-3.778	0	0.067	0.106	0.312	-0.312	-0.782	-3.452	0.001	0.003	-1.823	-0.304	-3.925	0	0.006
ENSG00000196419	412	-0.478059	0	0	0	0	0	0	-4.17963	-0.0474758	8.74291	0.561751	0	0	0	ENSG00000196419	0.0474758	X-ray repair cross complementing 6	XRCC6	0.478059	0.478059	-0.478	-1.394	6.887	-7.896	0	0	15.066	-0.617	-7.762	0	0	14.523	-0.2	-2.275	0.026	0.321	-3.729	0.085	-0.085	-0.301	-1.298	0.199	0.274	-6.532	-0.311	-5.421	0	0
ENSG00000111215	413	0.560163	0	0	0	0	0	0	4.89736	1.03952	8.74273	3.49308	1	1	0	ENSG00000111215	1.03952	proline rich protein HaeIII subfamily 1	PRH1	0.560163	-0.560163	0.56	1.426	4.792	7.895	0	0	15.11	0.835	8.598	0	0	17.879	0.011	0.131	0.896	0.986	-5.96	0.298	0.298	0.51	4.211	0	0	0.816	0.188	3.192	0.002	0.024
ENSG00000182916	414	-0.719874	0	0	0	0	0	0	-6.28902	-0.064147	8.73627	0.523265	1	1	0	ENSG00000182916	0.064147	transcription elongation factor A like 7	TCEAL7	0.719874	0.719874	-0.72	-2.05	4.92	-7.891	0	0	15.101	-0.94	-7.899	0	0	15.131	-0.28	-2.069	0.042	0.386	-3.951	0.123	-0.123	-0.381	-1.234	0.221	0.3	-6.369	-0.09	-1.055	0.295	0.505
ENSG00000100811	415	-0.419271	0	0	0	0	0	0	-3.66117	-1.17379	8.73223	4.30336	0	0	0	ENSG00000100811	1.17379	YY1 transcription factor	YY1	0.419271	0.419271	-0.419	-1.234	7.433	-7.888	0	0	15.01	-0.505	-7.191	0	0	12.186	-0.248	-3.29	0.002	0.11	-1.341	0.273	-0.273	-0.7	-4.817	0	0	2.615	-0.143	-2.912	0.005	0.04
ENSG00000196227	417	-0.430414	0	0	0	0	0	0	-3.75605	-2.38362	8.72661	6.43682	0	0	0	ENSG00000196227	2.38362	family with sequence similarity 217 member B	FAM217B	0.430414	0.430414	-0.43	-1.264	6.814	-7.884	0	0	15.021	-0.563	-7.809	0	0	14.717	-0.166	-2.143	0.036	0.362	-3.996	0.37	-0.37	-0.907	-6.301	0	0	8.342	-0.191	-3.713	0	0.009
ENSG00000006712	416	-0.458034	0	0	0	0	0	0	-3.99709	-1.84098	8.72661	5.30313	0	0	0	ENSG00000006712	1.84098	PAF1 homolog, Paf1/RNA polymerase II complex component	PAF1	0.458034	0.458034	-0.458	-1.339	6.696	-7.884	0	0	15.022	-0.551	-7.254	0	0	12.473	-0.272	-3.19	0.002	0.121	-1.556	0.347	-0.347	-0.858	-5.525	0	0	5.319	-0.22	-3.907	0	0.006
ENSG00000108176	418	-0.576736	0	0	0	0	0	0	-5.03129	-3.78444	8.72374	7.02374	2	1	1	ENSG00000108176	3.78444	DnaJ heat shock protein family (Hsp40) member C12	DNAJC12	0.576736	0.576736	-0.577	-1.662	3.994	-7.882	0	0	15.04	-0.723	-7.633	0	0	14.063	-0.283	-2.578	0.012	0.238	-2.86	0.539	-0.539	-1.264	-6.702	0	0	10.246	-0.29	-4.084	0	0.004
ENSG00000053254	419	-0.359052	0	0	0	0	0	0	-3.13153	-3.68891	8.72165	9.2215	0	0	0	ENSG00000053254	3.68891	forkhead box N3	FOXN3	0.359052	0.359052	-0.359	-1.07	6.426	-7.88	0	0	15.01	-0.451	-7.511	0	0	13.519	-0.174	-2.679	0.009	0.214	-2.839	0.4	-0.4	-0.97	-8.189	0	0	16.006	-0.174	-4.017	0	0.005
ENSG00000130338	420	-0.395573	0	0	0	0	0	0	-3.44987	-1.05245	8.7212	4.16159	0	0	0	ENSG00000130338	1.05245	TUB like protein 4	TULP4	0.395573	0.395573	-0.396	-1.17	8.42	-7.879	0	0	14.943	-0.487	-7.379	0	0	12.912	-0.213	-2.966	0.004	0.155	-2.231	0.253	-0.253	-0.658	-4.712	0	0	2.186	-0.129	-2.721	0.008	0.056
ENSG00000154122	422	-0.303885	0	0	0	0	0	0	-2.64777	-4.91759	8.71308	11.8513	0	0	0	ENSG00000154122	4.91759	ANKH inorganic pyrophosphate transport regulator	ANKH	0.303885	0.303885	-0.304	-0.921	7.98	-7.874	0	0	14.95	-0.385	-7.56	0	0	13.677	-0.143	-2.578	0.012	0.238	-3.124	0.415	-0.415	-1.001	-10.076	0	0	23.603	-0.209	-5.772	0	0
ENSG00000005249	421	-0.402453	0	0	0	0	0	0	-3.5066	-3.41723	8.71308	8.22579	0	0	0	ENSG00000005249	3.41723	protein kinase cAMP-dependent type II regulatory subunit beta	PRKAR2B	0.402453	0.402453	-0.402	-1.188	6.816	-7.874	0	0	14.973	-0.519	-7.71	0	0	14.31	-0.17	-2.305	0.024	0.311	-3.675	0.415	-0.415	-1.002	-7.513	0	0	13.226	-0.225	-4.492	0	0.002
ENSG00000101843	423	-0.676349	0	0	0	0	0	0	-5.88941	-1.3025	8.70765	3.31089	1	1	0	ENSG00000101843	1.3025	proteasome 26S subunit, non-ATPase 10	PSMD10	0.676349	0.676349	-0.676	-1.932	3.215	-7.87	0	0	14.909	-0.897	-8.2	0	0	16.224	-0.236	-1.7	0.094	0.534	-4.315	0.393	-0.393	-0.956	-4.071	0	0	0.635	-0.137	-1.549	0.126	0.301
ENSG00000253336	424	0.772386	0	0	0	0	0	0	6.71792	1.32735	8.69762	3.39473	1	1	0	ENSG00000253336	1.32735	hydroxysteroid 17-beta dehydrogenase 4 pseudogene	LOC392266	0.772386	-0.772386	0.772	2.002	2.674	7.864	0	0	14.391	1.018	7.559	0	0	13.182	0.281	2.41	0.019	0.281	-3.153	0.391	0.391	0.708	4.136	0	0	0.981	0.226	3.01	0.004	0.034
ENSG00000138709	425	0.361166	0	0	0	0	0	0	3.14082	1.31793	8.69633	5.06663	0	0	0	ENSG00000138709	1.31793	La ribonucleoprotein 1B	LARP1B	0.361166	-0.361166	0.361	0.886	6.852	7.862	0	0	14.941	0.5	8.158	0	0	16.14	0.084	1.323	0.19	0.672	-5.311	0.26	0.26	0.43	5.36	0	0	4.69	0.151	3.664	0	0.01
ENSG00000173320	426	-0.394307	0	0	0	0	0	0	-3.42529	-0.970801	8.68685	3.95581	0	0	0	ENSG00000173320	0.970801	storkhead box 2	STOX2	0.394307	0.394307	-0.394	-1.166	8.285	-7.857	0	0	14.85	-0.537	-8.103	0	0	15.852	-0.109	-1.529	0.131	0.596	-5.15	0.245	-0.245	-0.642	-4.559	0	0	1.646	-0.126	-2.644	0.01	0.063
ENSG00000109929	427	-0.462891	0	0	0	0	0	0	-4.01631	-0.865494	8.67658	3.32175	0	0	0	ENSG00000109929	0.865494	sterol-C5-desaturase	SC5D	0.462891	0.462891	-0.463	-1.352	5.778	-7.85	0	0	14.925	-0.583	-7.583	0	0	13.848	-0.224	-2.559	0.013	0.241	-3.019	0.261	-0.261	-0.674	-4.08	0	0	0.268	-0.038	-0.668	0.506	0.695
ENSG00000083799	428	-0.325973	0	0	0	0	0	0	-2.82572	-2.8728	8.66857	8.41055	0	0	0	ENSG00000083799	2.8728	CYLD lysine 63 deubiquitinase	CYLD	0.325973	0.325973	-0.326	-0.981	7.339	-7.845	0	0	14.841	-0.421	-7.694	0	0	14.226	-0.136	-2.298	0.025	0.314	-3.726	0.342	-0.342	-0.846	-7.648	0	0	13.743	-0.203	-5.016	0	0.001
ENSG00000135250	429	-0.290065	0	0	0	0	0	0	-2.51124	-0.733978	8.65753	3.98532	0	0	0	ENSG00000135250	0.733978	SRSF protein kinase 2	SRPK2	0.290065	0.290065	-0.29	-0.883	8.398	-7.839	0	0	14.782	-0.39	-7.998	0	0	15.43	-0.091	-1.712	0.092	0.529	-4.854	0.184	-0.184	-0.512	-4.58	0	0	1.741	-0.2	-5.399	0	0
ENSG00000122126	430	-0.411429	0	0	0	0	0	0	-3.56054	-1.56303	8.65409	5.12983	0	0	0	ENSG00000122126	1.56303	OCRL inositol polyphosphate-5-phosphatase	OCRL	0.411429	0.411429	-0.411	-1.213	6.767	-7.836	0	0	14.822	-0.511	-7.366	0	0	12.922	-0.213	-2.86	0.006	0.176	-2.427	0.305	-0.305	-0.768	-5.405	0	0	4.845	-0.143	-2.871	0.005	0.043
ENSG00000117154	431	-0.335398	0	0	0	1	1	0	-2.90022	0.000570394	8.64709	0.0588165	0	0	0	ENSG00000117154	0.000570394	immunoglobin superfamily member 21	IGSF21	0.335398	0.335398	-0.335	-1.006	6.928	-7.832	0	0	14.825	-0.43	-7.765	0	0	14.551	-0.147	-2.271	0.026	0.324	-3.668	0.01	0.01	-0.101	0.212	0.832	0.873	-7.303	-0.078	-1.992	0.05	0.17
ENSG00000116604	432	-0.440503	1	1	0	1	1	0	-3.80734	0.127266	8.64318	1.06524	0	0	0	ENSG00000116604	0.127266	myocyte enhancer factor 2D	MEF2D	0.440503	0.440503	-0.441	-1.292	8.465	-7.829	0	0	14.747	-0.516	-6.933	0	0	11.125	-0.29	-3.613	0.001	0.077	-0.446	0.119	0.119	0.132	1.992	0.051	0.086	-5.532	-0.186	-3.648	0.001	0.01
ENSG00000168096	433	0.323697	0	0	0	0	0	0	2.79109	0.573955	8.62255	3.25688	0	0	0	ENSG00000168096	0.573955	ankyrin repeat and sterile alpha motif domain containing 3	ANKS3	0.323697	-0.323697	0.324	0.784	6.945	7.817	0	0	14.75	0.449	8.145	0	0	16.082	0.073	1.268	0.209	0.695	-5.398	0.176	0.176	0.252	4.028	0	0.001	-0.042	0.074	1.934	0.057	0.183
ENSG00000185379	434	0.399936	0	0	0	0	0	0	3.44826	7.95898	8.62205	13.4028	1	0	1	ENSG00000185379	7.95898	RAD51 paralog D	RAD51D	0.399936	-0.399936	0.4	0.991	3.841	7.816	0	0	14.728	0.476	6.9	0	0	11.146	0.248	3.752	0	0.068	0.026	0.594	0.594	1.138	11.161	0	0	28.01	0.144	3.048	0.003	0.031
ENSG00000119669	435	-0.608686	0	0	0	0	0	0	-5.24712	-1.99236	8.6204	4.67448	1	1	0	ENSG00000119669	1.99236	interferon regulatory factor 2 binding protein like	IRF2BPL	0.608686	0.608686	-0.609	-1.748	6.725	-7.814	0	0	14.738	-0.74	-7.237	0	0	12.404	-0.345	-3.022	0.004	0.15	-1.997	0.426	-0.426	-1.025	-5.083	0	0	3.651	-0.179	-2.481	0.016	0.082
ENSG00000124733	436	-0.506365	0	0	0	0	0	0	-4.36368	-0.774453	8.61766	2.91222	1	1	0	ENSG00000124733	0.774453	male-enhanced antigen 1	MEA1	0.506365	0.506365	-0.506	-1.47	4.823	-7.812	0	0	14.787	-0.648	-7.833	0	0	14.868	-0.222	-2.205	0.031	0.342	-3.653	0.266	-0.266	-0.685	-3.752	0	0.001	-0.663	-0.291	-4.625	0	0.001
ENSG00000124702	438	-0.411632	0	0	0	0	0	0	-3.54353	-0.0010157	8.60849	0.0710132	0	0	0	ENSG00000124702	0.0010157	kelch domain containing 3	KLHDC3	0.411632	0.411632	-0.412	-1.213	7.161	-7.806	0	0	14.694	-0.538	-7.721	0	0	14.351	-0.16	-2.133	0.037	0.365	-4.037	0.014	-0.014	-0.152	-0.252	0.801	0.849	-7.356	-0.106	-2.158	0.035	0.134
ENSG00000140990	439	-0.46575	0	0	0	0	0	0	-4.0094	-2.80179	8.60849	6.67354	0	0	0	ENSG00000140990	2.80179	NADH:ubiquinone oxidoreductase subunit B10	NDUFB10	0.46575	0.46575	-0.466	-1.36	5.415	-7.806	0	0	14.75	-0.632	-8.124	0	0	16.03	-0.133	-1.512	0.135	0.602	-4.894	0.42	-0.42	-1.012	-6.459	0	0	9.105	-0.133	-2.338	0.022	0.103
ENSG00000067560	437	-0.44329	0	0	0	0	0	0	-3.81605	-0.0491433	8.60849	0.596492	0	0	0	ENSG00000067560	0.0491433	ras homolog family member A	RHOA	0.44329	0.44329	-0.443	-1.299	6.175	-7.806	0	0	14.722	-0.502	-6.741	0	0	10.444	-0.327	-3.939	0	0.058	0.594	0.082	-0.082	-0.296	-1.354	0.18	0.253	-6.402	-0.129	-2.47	0.016	0.084
ENSG00000144834	440	-0.507726	0	0	0	0	0	0	-4.36837	-0.14309	8.60378	1.04337	1	1	0	ENSG00000144834	0.14309	transgelin 3	TAGLN3	0.507726	0.507726	-0.508	-1.474	7.199	-7.802	0	0	14.688	-0.67	-7.959	0	0	15.312	-0.184	-1.879	0.065	0.465	-4.441	0.137	-0.137	-0.412	-1.965	0.054	0.09	-5.475	-0.258	-4.232	0	0.003
ENSG00000248568	441	1.12343	0	0	0	0	0	0	9.65851	13.3528	8.59736	10.8377	2	1	1	ENSG00000248568	13.3528	NA	NA	1.12343	-1.12343	1.123	2.956	4.758	7.801	0	0	14.664	1.588	7.89	0	0	14.97	0.194	1.281	0.205	0.69	-5.18	1.232	1.232	2.491	9.338	0	0	20.841	0.271	2.804	0.007	0.049
ENSG00000158528	442	-0.344858	0	0	0	0	0	0	-2.96094	-5.63937	8.58596	11.7973	0	0	0	ENSG00000158528	5.63937	protein phosphatase 1 regulatory subunit 9A	PPP1R9A	0.344858	0.344858	-0.345	-1.032	8.064	-7.791	0	0	14.601	-0.452	-7.846	0	0	14.817	-0.131	-1.953	0.055	0.433	-4.381	0.478	-0.478	-1.135	-10.015	0	0	23.349	-0.162	-3.851	0	0.007
ENSG00000103111	443	-0.524172	0	0	0	0	0	0	-4.49407	-0.0131669	8.57366	0.251457	1	1	0	ENSG00000103111	0.0131669	MON1 homolog B, secretory trafficking associated	MON1B	0.524172	0.524172	-0.524	-1.519	6.063	-7.784	0	0	14.646	-0.634	-7.263	0	0	12.541	-0.305	-3.039	0.003	0.146	-1.903	0.052	-0.052	-0.233	-0.723	0.472	0.56	-7.014	-0.103	-1.681	0.098	0.256
ENSG00000134644	444	-0.397683	0	0	0	0	0	0	-3.40734	-2.67132	8.56799	7.17822	0	0	0	ENSG00000134644	2.67132	pumilio RNA binding family member 1	PUM1	0.397683	0.397683	-0.398	-1.175	7.935	-7.78	0	0	14.551	-0.495	-7.318	0	0	12.678	-0.204	-2.822	0.006	0.182	-2.585	0.372	-0.372	-0.911	-6.807	0	0	10.272	-0.212	-4.372	0	0.002
ENSG00000141447	445	-0.292665	0	0	0	0	0	0	-2.50674	-3.58861	8.56525	10.0288	0	0	0	ENSG00000141447	3.58861	oxysterol binding protein like 1A	OSBPL1A	0.292665	0.292665	-0.293	-0.89	7.984	-7.778	0	0	14.57	-0.366	-7.412	0	0	13.085	-0.145	-2.651	0.01	0.22	-2.934	0.358	-0.358	-0.88	-8.755	0	0	18.283	-0.166	-4.586	0	0.002
ENSG00000243444	449	-0.553014	0	0	0	0	0	0	-4.72821	-1.00046	8.54991	3.24014	1	1	0	ENSG00000243444	1.00046	NA	NA	0.553014	0.553014	-0.553	-1.597	6.047	-7.767	0	0	14.577	-0.717	-7.769	0	0	14.577	-0.225	-2.107	0.039	0.375	-3.97	0.309	-0.309	-0.776	-4.015	0	0.001	0.003	-0.299	-4.393	0	0.002
ENSG00000129625	446	-0.694502	0	0	0	0	0	0	-5.93793	-1.19937	8.54991	3.14536	1	1	0	ENSG00000129625	1.19937	receptor accessory protein 5	REEP5	0.694502	0.694502	-0.695	-1.981	7.815	-7.779	0	0	14.51	-0.873	-7.446	0	0	13.164	-0.337	-2.583	0.012	0.238	-3.116	0.381	-0.381	-0.93	-3.941	0	0.001	-0.396	-0.345	-3.982	0	0.005
ENSG00000164576	447	-0.515359	0	0	0	0	0	0	-4.40627	-1.72161	8.54991	4.6626	1	1	0	ENSG00000164576	1.72161	SAP30 like	SAP30L	0.515359	0.515359	-0.515	-1.495	5.78	-7.767	0	0	14.583	-0.683	-7.831	0	0	14.84	-0.18	-1.881	0.064	0.464	-4.386	0.369	-0.369	-0.905	-5.074	0	0	3.729	-0.152	-2.328	0.023	0.104
ENSG00000182628	448	-0.72786	0	0	0	0	0	0	-6.22313	-2.02498	8.54991	4.14407	1	1	0	ENSG00000182628	2.02498	spindle and kinetochore associated complex subunit 2	SKA2	0.72786	0.72786	-0.728	-2.072	4.047	-7.768	0	0	14.602	-0.972	-8.01	0	0	15.566	-0.24	-1.692	0.095	0.536	-4.472	0.489	-0.489	-1.158	-4.699	0	0	2.6	-0.312	-3.378	0.001	0.017
ENSG00000159346	450	-0.48272	0	0	0	0	0	0	-4.12607	-2.1277	8.54753	5.57428	0	0	0	ENSG00000159346	2.1277	adiponectin receptor 1	ADIPOR1	0.48272	0.48272	-0.483	-1.406	6.273	-7.765	0	0	14.555	-0.598	-7.297	0	0	12.664	-0.253	-2.847	0.006	0.178	-2.427	0.382	-0.382	-0.931	-5.714	0	0	6.067	-0.163	-2.751	0.008	0.053
ENSG00000112186	451	-0.582287	0	0	0	1	1	0	-4.97543	0.00460859	8.54464	0.132194	1	1	0	ENSG00000112186	0.00460859	cyclase associated actin cytoskeleton regulatory protein 2	CAP2	0.582287	0.582287	-0.582	-1.677	7.543	-7.763	0	0	14.508	-0.74	-7.486	0	0	13.385	-0.266	-2.48	0.016	0.263	-3.334	0.035	0.035	-0.048	0.435	0.665	0.738	-7.326	-0.251	-3.627	0.001	0.011
ENSG00000132475	452	-0.573913	0	0	0	0	0	0	-4.90388	-0.192185	8.54464	1.15047	1	1	0	ENSG00000132475	0.192185	H3.3 histone B	H3-3B	0.573913	0.573913	-0.574	-1.654	5.956	-7.763	0	0	14.559	-0.696	-7.162	0	0	12.141	-0.33	-3.087	0.003	0.137	-1.795	0.167	-0.167	-0.476	-2.092	0.04	0.071	-5.135	-0.161	-2.287	0.025	0.111
ENSG00000162407	453	-0.880031	0	0	0	0	0	0	-7.51917	-3.14786	8.54421	4.82254	2	1	1	ENSG00000162407	3.14786	phospholipid phosphatase 3	PLPP3	0.880031	0.880031	-0.88	-2.485	3.958	-7.762	0	0	14.564	-1.092	-7.323	0	0	12.83	-0.457	-2.777	0.007	0.191	-2.431	0.653	-0.653	-1.506	-5.189	0	0	4.415	0.225	1.969	0.053	0.175
ENSG00000132963	454	-0.463298	0	0	0	0	0	0	-3.95636	-0.458647	8.53956	2.20946	0	0	0	ENSG00000132963	0.458647	proteasome maturation protein	POMP	0.463298	0.463298	-0.463	-1.353	3.988	-7.759	0	0	14.558	-0.617	-7.971	0	0	15.402	-0.155	-1.728	0.089	0.522	-4.403	0.208	-0.208	-0.562	-3.157	0.002	0.006	-2.282	-0.033	-0.562	0.576	0.747
ENSG00000110218	455	-0.591105	0	0	0	0	0	0	-5.04695	-1.59587	8.53816	4.09475	1	1	0	ENSG00000110218	1.59587	pannexin 1	PANX1	0.591105	0.591105	-0.591	-1.701	5.333	-7.758	0	0	14.556	-0.744	-7.507	0	0	13.547	-0.286	-2.486	0.015	0.262	-3.158	0.39	-0.39	-0.948	-4.662	0	0	2.282	-0.166	-2.259	0.027	0.116
ENSG00000166598	456	-0.439503	0	0	0	0	0	0	-3.75251	-7.19388	8.53809	11.7973	1	0	1	ENSG00000166598	7.19388	heat shock protein 90 beta family member 1	HSP90B1	0.439503	0.439503	-0.44	-1.289	8.017	-7.757	0	0	14.481	-0.555	-7.534	0	0	13.569	-0.208	-2.464	0.016	0.268	-3.347	0.61	-0.61	-1.415	-10.016	0	0	23.372	-0.243	-4.57	0	0.002
ENSG00000198168	457	-0.56415	0	0	0	0	0	0	-4.81497	-2.28141	8.53491	5.19855	1	1	0	ENSG00000198168	2.28141	small VCP interacting protein	SVIP	0.56415	0.56415	-0.564	-1.627	5.219	-7.755	0	0	14.548	-0.692	-7.311	0	0	12.764	-0.308	-2.82	0.006	0.182	-2.4	0.439	-0.439	-1.052	-5.452	0	0	5.206	-0.193	-2.619	0.011	0.066
ENSG00000104660	458	-0.53806	0	0	0	0	0	0	-4.58545	-2.46085	8.5222	5.6262	1	1	0	ENSG00000104660	2.46085	leptin receptor overlapping transcript like 1	LEPROTL1	0.53806	0.53806	-0.538	-1.557	5.054	-7.747	0	0	14.519	-0.665	-7.379	0	0	13.038	-0.284	-2.724	0.008	0.205	-2.618	0.437	-0.437	-1.049	-5.749	0	0	6.338	-0.094	-1.393	0.168	0.36
ENSG00000248863	459	1.30406	0	0	0	0	0	0	11.1132	4.21244	8.52202	5.23123	2	1	1	ENSG00000248863	4.21244	NA	NA	1.30406	-1.30406	1.304	3.446	1.535	7.746	0	0	12.332	1.739	7.313	0	0	10.599	0.434	2.713	0.008	0.207	-2.652	0.805	0.805	1.586	5.475	0	0	5.742	0.261	2.58	0.012	0.07
ENSG00000198934	460	-0.594933	0	0	0	0	0	0	-5.06793	-0.18825	8.51849	1.11669	1	1	0	ENSG00000198934	0.18825	MAGE family member E1	MAGEE1	0.594933	0.594933	-0.595	-1.711	6.919	-7.744	0	0	14.452	-0.671	-6.658	0	0	10.082	-0.443	-3.986	0	0.053	0.724	0.169	-0.169	-0.479	-2.053	0.044	0.076	-5.31	-0.188	-2.651	0.01	0.063
ENSG00000056097	461	-0.41609	0	0	0	0	0	0	-3.54374	-7.63012	8.51677	12.4913	1	0	1	ENSG00000056097	7.63012	zinc finger RNA binding protein	ZFR	0.41609	0.41609	-0.416	-1.225	7.731	-7.742	0	0	14.416	-0.53	-7.514	0	0	13.488	-0.189	-2.406	0.019	0.282	-3.495	0.611	-0.611	-1.417	-10.518	0	0	25.365	-0.163	-3.154	0.002	0.026
ENSG00000101474	462	-0.345018	0	0	0	0	0	0	-2.93315	-1.15367	8.50144	4.69798	0	0	0	ENSG00000101474	1.15367	adipocyte plasma membrane associated protein	APMAP	0.345018	0.345018	-0.345	-1.032	6.414	-7.733	0	0	14.429	-0.429	-7.325	0	0	12.781	-0.178	-2.733	0.008	0.203	-2.682	0.246	-0.246	-0.642	-5.101	0	0	3.765	-0.182	-4.221	0	0.003
ENSG00000105953	463	-0.372051	0	0	0	0	0	0	-3.15806	-0.0583009	8.48826	0.732169	0	0	0	ENSG00000105953	0.0583009	oxoglutarate dehydrogenase	OGDH	0.372051	0.372051	-0.372	-1.106	7.327	-7.725	0	0	14.368	-0.497	-7.851	0	0	14.875	-0.122	-1.769	0.081	0.504	-4.68	0.08	-0.08	-0.29	-1.559	0.124	0.185	-6.196	-0.134	-3.068	0.003	0.03
ENSG00000107951	464	-0.369005	0	0	0	0	0	0	-3.12775	-2.83974	8.47617	7.68241	0	0	0	ENSG00000107951	2.83974	mitochondrial poly(A) polymerase	MTPAP	0.369005	0.369005	-0.369	-1.097	6.009	-7.718	0	0	14.38	-0.448	-7.149	0	0	12.089	-0.212	-3.003	0.004	0.15	-1.996	0.37	-0.37	-0.905	-7.149	0	0	11.825	-0.165	-3.708	0	0.009
ENSG00000173726	465	-0.593694	0	0	0	0	0	0	-5.03225	-0.173016	8.47617	1.05016	1	1	0	ENSG00000173726	0.173016	translocase of outer mitochondrial membrane 20	TOMM20	0.593694	0.593694	-0.594	-1.708	7.32	-7.718	0	0	14.329	-0.701	-6.915	0	0	11.091	-0.379	-3.441	0.001	0.094	-0.904	0.165	-0.165	-0.471	-1.973	0.053	0.089	-5.484	-0.286	-3.81	0	0.008
ENSG00000186166	467	0.559662	0	0	0	0	0	0	4.74371	4.66623	8.47603	8.34242	2	1	1	ENSG00000186166	4.66623	centrosomal AT-AC splicing factor	CENATAC	0.559662	-0.559662	0.56	1.425	6.45	7.717	0	0	14.377	0.806	8.243	0	0	16.503	0.066	0.702	0.485	0.876	-5.905	0.559	0.559	1.065	7.601	0	0	13.619	0.266	4.365	0	0.002
ENSG00000106299	466	-0.5523	0	0	0	0	0	0	-4.68131	-0.915907	8.47603	3.07016	1	1	0	ENSG00000106299	0.915907	WASP like actin nucleation promoting factor	WASL	0.5523	0.5523	-0.552	-1.595	7.188	-7.717	0	0	14.321	-0.693	-7.333	0	0	12.771	-0.272	-2.664	0.01	0.217	-2.918	0.298	-0.298	-0.754	-3.879	0	0.001	-0.561	-0.184	-2.698	0.009	0.058
ENSG00000100503	468	0.477152	0	0	0	0	0	0	4.04376	0.18161	8.47479	1.26228	0	0	0	ENSG00000100503	0.18161	ninein	NIN	0.477152	-0.477152	0.477	1.201	9.094	7.715	0	0	14.28	0.638	7.772	0	0	14.514	0.156	1.794	0.077	0.494	-4.732	0.144	0.144	0.184	2.221	0.03	0.055	-5.101	0.141	2.623	0.011	0.065
ENSG00000196507	469	-0.655896	0	0	0	0	0	0	-5.55858	-0.455351	8.47479	1.7963	1	1	0	ENSG00000196507	0.455351	transcription elongation factor A like 3	TCEAL3	0.655896	0.655896	-0.656	-1.877	6.268	-7.715	0	0	14.362	-0.831	-7.51	0	0	13.532	-0.306	-2.423	0.018	0.278	-3.35	0.253	-0.253	-0.659	-2.774	0.007	0.016	-3.619	-0.167	-2.158	0.035	0.134
ENSG00000040633	470	-0.464922	0	0	0	0	0	0	-3.93764	-0.392449	8.46946	2.0094	0	0	0	ENSG00000040633	0.392449	PHD finger protein 23	PHF23	0.464922	0.464922	-0.465	-1.358	4.942	-7.711	0	0	14.381	-0.583	-7.568	0	0	13.802	-0.228	-2.432	0.018	0.276	-3.223	0.195	-0.195	-0.536	-2.975	0.004	0.01	-2.946	-0.018	-0.321	0.75	0.862
ENSG00000173848	471	-0.467717	0	0	0	0	0	0	-3.9592	-0.0282206	8.46494	0.41004	0	0	0	ENSG00000173848	0.0282206	neuroepithelial cell transforming 1	NET1	0.467717	0.467717	-0.468	-1.366	4.48	-7.708	0	0	14.371	-0.589	-7.528	0	0	13.652	-0.225	-2.431	0.018	0.276	-3.197	0.069	-0.069	-0.267	-1.037	0.304	0.389	-6.51	-0.171	-2.913	0.005	0.04
ENSG00000168243	472	-0.920348	0	0	0	0	0	0	-7.78656	-0.0488961	8.46045	0.378748	1	1	0	ENSG00000168243	0.0488961	G protein subunit gamma 4	GNG4	0.920348	0.920348	-0.92	-2.595	4.759	-7.711	0	0	14.361	-1.216	-7.848	0	0	14.906	-0.329	-1.832	0.071	0.48	-4.317	0.129	-0.129	-0.395	-0.979	0.331	0.418	-6.585	-0.471	-4.279	0	0.003
ENSG00000170145	473	-0.407419	0	0	0	0	0	0	-3.44234	-0.558736	8.44915	2.736	0	0	0	ENSG00000170145	0.558736	salt inducible kinase 2	SIK2	0.407419	0.407419	-0.407	-1.202	7.913	-7.698	0	0	14.226	-0.503	-7.192	0	0	12.175	-0.217	-2.882	0.005	0.17	-2.423	0.204	-0.204	-0.555	-3.609	0.001	0.002	-1.45	-0.183	-3.691	0	0.01
ENSG00000068366	474	-0.436393	0	0	0	0	0	0	-3.67672	-2.6088	8.42526	6.5779	0	0	0	ENSG00000068366	2.6088	acyl-CoA synthetase long chain family member 4	ACSL4	0.436393	0.436393	-0.436	-1.28	6.187	-7.685	0	0	14.233	-0.582	-7.763	0	0	14.551	-0.146	-1.805	0.076	0.489	-4.565	0.397	-0.397	-0.963	-6.395	0	0	8.766	-0.178	-3.178	0.002	0.025
ENSG00000089818	475	-0.501144	0	0	0	0	0	0	-4.21966	-0.0569801	8.42006	0.595715	1	1	0	ENSG00000089818	0.0569801	NECAP endocytosis associated 1	NECAP1	0.501144	0.501144	-0.501	-1.456	6.321	-7.681	0	0	14.214	-0.641	-7.464	0	0	13.338	-0.222	-2.36	0.021	0.295	-3.525	0.096	-0.096	-0.324	-1.353	0.181	0.254	-6.409	-0.233	-3.667	0	0.01
ENSG00000083937	476	-0.40634	0	0	0	0	0	0	-3.41881	-0.297702	8.41368	1.83038	0	0	0	ENSG00000083937	0.297702	charged multivesicular body protein 2B	CHMP2B	0.40634	0.40634	-0.406	-1.199	4.541	-7.677	0	0	14.246	-0.475	-6.955	0	0	11.38	-0.269	-3.329	0.001	0.105	-1.102	0.163	-0.163	-0.466	-2.807	0.007	0.015	-3.28	-0.146	-2.82	0.006	0.047
ENSG00000257246	477	0.607218	0	0	0	0	0	0	5.10771	7.54964	8.41166	10.5749	2	1	1	ENSG00000257246	7.54964	NA	NA	0.607218	-0.607218	0.607	1.554	2.837	7.675	0	0	13.894	0.831	7.675	0	0	13.832	0.161	1.662	0.101	0.548	-4.389	0.714	0.714	1.392	9.131	0	0	20.037	0.377	6.105	0	0
ENSG00000136478	478	-0.37922	0	0	0	0	0	0	-3.1897	-0.457391	8.41122	2.52206	0	0	0	ENSG00000136478	0.457391	testis expressed 2	TEX2	0.37922	0.37922	-0.379	-1.125	7.314	-7.675	0	0	14.148	-0.506	-7.756	0	0	14.479	-0.126	-1.792	0.078	0.495	-4.676	0.181	-0.181	-0.506	-3.429	0.001	0.003	-1.955	-0.193	-4.144	0	0.004
ENSG00000114383	479	-0.610277	0	0	0	0	0	0	-5.13256	-0.00224352	8.41021	0.0857055	1	1	0	ENSG00000114383	0.00224352	tumor suppressor 2, mitochondrial calcium regulator	TUSC2	0.610277	0.610277	-0.61	-1.753	4.84	-7.674	0	0	14.232	-0.812	-7.882	0	0	15.064	-0.207	-1.719	0.09	0.526	-4.517	0.026	-0.026	-0.177	-0.299	0.766	0.821	-7.06	-0.136	-1.741	0.086	0.237
ENSG00000204256	480	-0.238568	0	0	0	0	0	0	-2.00609	-0.407094	8.40886	3.10891	0	0	0	ENSG00000204256	0.407094	bromodomain containing 2	BRD2	0.238568	0.238568	-0.239	-0.743	8.174	-7.672	0	0	14.123	-0.293	-7.218	0	0	12.278	-0.13	-2.836	0.006	0.179	-2.51	0.131	-0.131	-0.399	-3.91	0	0.001	-0.496	-0.074	-2.532	0.014	0.076
ENSG00000135932	481	-0.408995	0	0	0	0	0	0	-3.43875	-1.7768	8.4078	5.48191	0	0	0	ENSG00000135932	1.7768	calcium binding protein 39	CAB39	0.408995	0.408995	-0.409	-1.206	7.11	-7.671	0	0	14.153	-0.541	-7.739	0	0	14.424	-0.145	-1.861	0.067	0.47	-4.501	0.324	-0.324	-0.809	-5.649	0	0	5.776	-0.108	-2.176	0.033	0.131
ENSG00000079277	482	0.419521	0	0	0	0	0	0	3.5251	0.422673	8.40268	2.29434	0	0	0	ENSG00000079277	0.422673	MAPK interacting serine/threonine kinase 1	MKNK1	0.419521	-0.419521	0.42	1.044	6.77	7.668	0	0	14.158	0.575	7.89	0	0	15.058	0.108	1.451	0.151	0.624	-5.155	0.184	0.184	0.269	3.233	0.002	0.005	-2.463	0.256	5.168	0	0
ENSG00000023734	483	-0.374321	0	0	0	0	0	0	-3.14416	-1.25184	8.39964	4.66338	0	0	0	ENSG00000023734	1.25184	serine/threonine kinase receptor associated protein	STRAP	0.374321	0.374321	-0.374	-1.112	6.048	-7.666	0	0	14.162	-0.472	-7.385	0	0	13.028	-0.179	-2.516	0.014	0.257	-3.167	0.268	-0.268	-0.691	-5.075	0	0	3.687	-0.145	-3.083	0.003	0.03
ENSG00000248049	484	0.401866	0	0	0	0	0	0	3.3726	0.19634	8.39234	1.46528	0	0	0	ENSG00000248049	0.19634	UBA6 divergent transcript	UBA6-DT	0.401866	-0.401866	0.402	0.996	5.008	7.661	0	0	14.183	0.53	7.506	0	0	13.567	0.145	2.085	0.041	0.382	-3.969	0.134	0.134	0.163	2.441	0.017	0.034	-4.248	0.146	3.119	0.003	0.028
ENSG00000145335	485	-0.653361	0	0	0	0	0	0	-5.48269	-0.183464	8.39152	1.02686	1	1	0	ENSG00000145335	0.183464	synuclein alpha	SNCA	0.653361	0.653361	-0.653	-1.87	7.431	-7.664	0	0	14.095	-0.843	-7.584	0	0	13.766	-0.275	-2.183	0.033	0.349	-3.927	0.179	-0.179	-0.5	-1.945	0.056	0.094	-5.548	-0.212	-2.606	0.011	0.067
ENSG00000121766	486	-0.508702	0	0	0	1	1	0	-4.266	0.00207691	8.38605	0.0915023	1	1	0	ENSG00000121766	0.00207691	zinc finger CCHC-type containing 17	ZCCHC17	0.508702	0.508702	-0.509	-1.477	5.968	-7.657	0	0	14.131	-0.66	-7.53	0	0	13.619	-0.207	-2.176	0.033	0.351	-3.87	0.023	0.023	-0.073	0.317	0.752	0.81	-7.231	-0.139	-2.197	0.032	0.127
ENSG00000072832	487	-0.374787	0	0	0	0	0	0	-3.14213	-0.00928021	8.38378	0.249137	0	0	0	ENSG00000072832	0.00928021	collapsin response mediator protein 1	CRMP1	0.374787	0.374787	-0.375	-1.113	7.902	-7.655	0	0	14.062	-0.46	-7.138	0	0	11.971	-0.205	-2.937	0.005	0.161	-2.271	0.037	-0.037	-0.2	-0.718	0.475	0.563	-7.188	-0.16	-3.626	0.001	0.011
ENSG00000136026	488	-0.411059	0	0	0	0	0	0	-3.44613	-1.38729	8.38354	4.6917	0	0	0	ENSG00000136026	1.38729	cytoskeleton associated protein 4	CKAP4	0.411059	0.411059	-0.411	-1.212	5.553	-7.654	0	0	14.139	-0.568	-8.115	0	0	15.988	-0.098	-1.217	0.228	0.71	-5.267	0.296	-0.296	-0.749	-5.096	0	0	3.835	-0.243	-4.928	0	0.001
ENSG00000224531	489	-0.592709	0	0	0	0	0	0	-4.969	-6.73904	8.38354	9.46139	2	1	1	ENSG00000224531	6.73904	small integral membrane protein 13	SMIM13	0.592709	0.592709	-0.593	-1.705	6.028	-7.654	0	0	14.116	-0.774	-7.69	0	0	14.257	-0.23	-1.974	0.053	0.423	-4.217	0.712	-0.712	-1.632	-8.363	0	0	16.776	-0.212	-2.745	0.008	0.053
ENSG00000166681	492	-0.613356	0	0	0	0	0	0	-5.13736	-0.000246986	8.37583	0.0276834	1	1	0	ENSG00000166681	0.000246986	brain expressed X-linked 3	BEX3	0.613356	0.613356	-0.613	-1.761	7.493	-7.649	0	0	14.056	-0.785	-7.548	0	0	13.64	-0.271	-2.26	0.027	0.327	-3.751	0.009	-0.009	-0.14	-0.105	0.917	0.938	-7.397	-0.177	-2.436	0.018	0.088
ENSG00000158109	491	-0.567211	0	0	0	0	0	0	-4.75086	-1.07102	8.37583	3.2871	1	1	0	ENSG00000158109	1.07102	tumor protein p63 regulated 1 like	TPRG1L	0.567211	0.567211	-0.567	-1.636	6.381	-7.648	0	0	14.081	-0.697	-7.159	0	0	12.106	-0.308	-2.845	0.006	0.178	-2.42	0.326	-0.326	-0.812	-4.052	0	0.001	0.089	-0.261	-3.709	0	0.009
ENSG00000145817	490	-0.461959	0	0	0	0	0	0	-3.86929	-4.67726	8.37583	8.806	1	0	1	ENSG00000145817	4.67726	Yip1 domain family member 5	YIPF5	0.461959	0.461959	-0.462	-1.35	4.738	-7.648	0	0	14.13	-0.592	-7.579	0	0	13.854	-0.202	-2.197	0.032	0.344	-3.684	0.531	-0.531	-1.248	-7.913	0	0	15.053	-0.1	-1.625	0.109	0.275
ENSG00000120705	493	-0.3573	0	0	0	0	0	0	-2.99042	-0.100488	8.36951	1.0271	0	0	0	ENSG00000120705	0.100488	eukaryotic translation termination factor 1	ETF1	0.3573	0.3573	-0.357	-1.066	5.745	-7.643	0	0	14.084	-0.445	-7.261	0	0	12.545	-0.182	-2.678	0.009	0.214	-2.779	0.098	-0.098	-0.329	-1.945	0.056	0.094	-5.405	-0.104	-2.377	0.02	0.096
ENSG00000135956	494	-0.478829	0	0	0	0	0	0	-4.00756	-0.181767	8.36951	1.23149	0	0	0	ENSG00000135956	0.181767	transmembrane protein 127	TMEM127	0.478829	0.478829	-0.479	-1.396	7.031	-7.644	0	0	14.039	-0.567	-6.919	0	0	11.116	-0.302	-3.214	0.002	0.118	-1.494	0.148	-0.148	-0.434	-2.185	0.032	0.059	-5.05	-0.178	-3.073	0.003	0.03
ENSG00000179456	495	-0.501102	0	0	0	0	0	0	-4.18802	-2.25352	8.35763	5.57428	1	1	0	ENSG00000179456	2.25352	zinc finger and BTB domain containing 18	ZBTB18	0.501102	0.501102	-0.501	-1.456	7.408	-7.636	0	0	13.992	-0.627	-7.308	0	0	12.658	-0.249	-2.556	0.013	0.242	-3.142	0.404	-0.404	-0.979	-5.713	0	0	5.988	-0.131	-2.109	0.039	0.144
ENSG00000106609	496	-0.478018	0	0	0	0	0	0	-3.99436	-0.853637	8.35609	3.19857	0	0	0	ENSG00000106609	0.853637	transmembrane protein 248	TMEM248	0.478018	0.478018	-0.478	-1.393	6.719	-7.635	0	0	14.007	-0.567	-6.861	0	0	10.889	-0.301	-3.365	0.001	0.101	-1.102	0.267	-0.267	-0.687	-3.981	0	0.001	-0.201	-0.193	-3.288	0.002	0.02
ENSG00000006071	497	0.52934	0	0	0	0	0	0	4.42207	1.4425	8.35394	4.2241	1	1	0	ENSG00000006071	1.4425	ATP binding cassette subfamily C member 8	ABCC8	0.52934	-0.52934	0.529	1.342	8.312	7.633	0	0	13.969	0.743	8.015	0	0	15.527	0.101	1.083	0.283	0.756	-5.701	0.341	0.341	0.603	4.758	0	0	2.37	0.144	2.374	0.021	0.097
ENSG00000100280	498	-0.321868	1	1	0	1	1	0	-2.68887	0.206507	8.35394	1.70853	0	0	0	ENSG00000100280	0.206507	adaptor related protein complex 1 subunit beta 1	AP1B1	0.321868	0.321868	-0.322	-0.969	7.53	-7.633	0	0	13.988	-0.417	-7.51	0	0	13.49	-0.131	-2.176	0.033	0.351	-3.959	0.121	0.121	0.135	2.688	0.009	0.02	-3.945	-0.155	-4.039	0	0.005
ENSG00000179295	499	-0.401595	0	0	0	1	1	0	-3.3549	3.73317e-05	8.35394	0.0130309	0	0	0	ENSG00000179295	3.73317e-05	protein tyrosine phosphatase non-receptor type 11	PTPN11	0.401595	0.401595	-0.402	-1.186	7.997	-7.632	0	0	13.96	-0.534	-7.771	0	0	14.516	-0.136	-1.75	0.085	0.514	-4.74	0.003	0.003	-0.115	0.051	0.959	0.97	-7.461	-0.232	-4.83	0	0.001
ENSG00000186469	500	-0.67624	0	0	0	0	0	0	-5.64572	-1.95699	8.34869	4.2507	1	1	0	ENSG00000186469	1.95699	G protein subunit gamma 2	GNG2	0.67624	0.67624	-0.676	-1.932	6.092	-7.63	0	0	14.01	-0.803	-6.922	0	0	11.163	-0.423	-3.208	0.002	0.118	-1.479	0.46	-0.46	-1.098	-4.778	0	0	2.603	-0.399	-4.71	0	0.001
ENSG00000180530	501	-0.407475	0	0	0	0	0	0	-3.40042	-2.14057	8.34509	6.15057	0	0	0	ENSG00000180530	2.14057	nuclear receptor interacting protein 1	NRIP1	0.407475	0.407475	-0.407	-1.202	7.006	-7.626	0	0	13.968	-0.476	-6.777	0	0	10.548	-0.269	-3.527	0.001	0.085	-0.653	0.348	-0.348	-0.86	-6.104	0	0	7.533	-0.178	-3.567	0.001	0.012
ENSG00000132405	502	-0.311954	0	0	0	0	0	0	-2.60016	-2.58111	8.33508	7.99611	0	0	0	ENSG00000132405	2.58111	TBC1 domain family member 14	TBC1D14	0.311954	0.311954	-0.312	-0.942	7.011	-7.62	0	0	13.954	-0.378	-6.988	0	0	11.407	-0.179	-3.087	0.003	0.137	-1.845	0.323	-0.323	-0.806	-7.36	0	0	12.604	-0.122	-3.226	0.002	0.023
ENSG00000198380	503	-0.328933	0	0	0	0	0	0	-2.74014	-1.5381	8.33038	5.72261	0	0	0	ENSG00000198380	1.5381	glutamine--fructose-6-phosphate transaminase 1	GFPT1	0.328933	0.328933	-0.329	-0.989	6.816	-7.617	0	0	13.933	-0.43	-7.542	0	0	13.631	-0.126	-2.056	0.044	0.391	-4.179	0.269	-0.269	-0.691	-5.814	0	0	6.403	-0.165	-4.066	0	0.005
ENSG00000103363	504	-0.487459	0	0	0	0	0	0	-4.06034	-3.99688	8.32961	7.84834	1	0	1	ENSG00000103363	3.99688	elongin B	ELOB	0.487459	0.487459	-0.487	-1.419	4.891	-7.616	0	0	14.003	-0.665	-7.975	0	0	15.438	-0.132	-1.396	0.167	0.645	-4.98	0.509	-0.509	-1.201	-7.262	0	0	12.4	-0.089	-1.421	0.16	0.35
ENSG00000147536	505	1.83108	0	0	0	0	0	0	15.2426	12.8305	8.32436	7.77139	2	1	1	ENSG00000147536	12.8305	GINS complex subunit 4	GINS4	1.83108	-1.83108	1.831	4.878	0.256	7.613	0	0	10.968	2.673	8.087	0	0	12.068	0.148	0.522	0.603	0.918	-4.968	1.651	1.651	3.38	7.21	0	0	11.902	0.212	1.23	0.223	0.426
ENSG00000057757	506	-0.766529	0	0	0	0	0	0	-6.37927	-0.227657	8.32228	1.05866	1	1	0	ENSG00000057757	0.227657	PITH domain containing 1	PITHD1	0.766529	0.766529	-0.767	-2.177	6.828	-7.624	0	0	13.915	-0.908	-6.893	0	0	10.979	-0.484	-3.287	0.002	0.11	-1.307	0.215	-0.215	-0.578	-1.984	0.051	0.087	-5.44	-0.124	-1.31	0.195	0.392
ENSG00000120696	507	-0.516953	0	0	0	0	0	0	-4.30116	-1.55321	8.32021	4.31093	1	1	0	ENSG00000120696	1.55321	kelch repeat and BTB domain containing 7	KBTBD7	0.516953	0.516953	-0.517	-1.499	4.847	-7.61	0	0	13.974	-0.649	-7.409	0	0	13.166	-0.252	-2.434	0.018	0.275	-3.225	0.36	-0.36	-0.886	-4.823	0	0	2.918	-0.106	-1.577	0.12	0.292
ENSG00000243660	508	0.485773	0	0	0	0	0	0	4.04076	0.445642	8.3182	2.17269	0	0	0	ENSG00000243660	0.445642	zinc finger protein 487	ZNF487	0.485773	-0.485773	0.486	1.224	5.217	7.608	0	0	13.971	0.684	7.897	0	0	15.123	0.09	1.095	0.277	0.752	-5.434	0.205	0.205	0.313	3.124	0.003	0.007	-2.562	0.236	4.267	0	0.003
ENSG00000128881	509	-0.412995	0	0	0	0	0	0	-3.434	-2.77475	8.31487	7.08955	0	0	0	ENSG00000128881	2.77475	tau tubulin kinase 2	TTBK2	0.412995	0.412995	-0.413	-1.217	8.549	-7.606	0	0	13.83	-0.522	-7.287	0	0	12.538	-0.195	-2.537	0.014	0.25	-3.27	0.391	-0.391	-0.951	-6.747	0	0	10.009	-0.191	-3.752	0	0.009
ENSG00000177889	510	-0.505415	0	0	0	0	0	0	-4.1996	-0.149345	8.30922	1.04699	1	1	0	ENSG00000177889	0.149345	ubiquitin conjugating enzyme E2 N	UBE2N	0.505415	0.505415	-0.505	-1.468	5.565	-7.602	0	0	13.924	-0.677	-7.786	0	0	14.661	-0.163	-1.657	0.102	0.549	-4.711	0.143	-0.143	-0.424	-1.969	0.053	0.09	-5.325	-0.246	-3.861	0	0.007
ENSG00000204209	512	-0.321296	0	0	0	0	0	0	-2.66735	-0.0128023	8.30183	0.321803	0	0	0	ENSG00000204209	0.0128023	death domain associated protein	DAXX	0.321296	0.321296	-0.321	-0.968	5.574	-7.597	0	0	13.911	-0.442	-8.072	0	0	15.817	-0.081	-1.263	0.211	0.697	-5.202	0.04	-0.04	-0.206	-0.868	0.388	0.477	-6.827	-0.104	-2.645	0.01	0.063
ENSG00000113558	511	-0.359227	0	0	0	0	0	0	-2.98225	-0.468251	8.30183	2.62834	0	0	0	ENSG00000113558	0.468251	S-phase kinase associated protein 1	SKP1	0.359227	0.359227	-0.359	-1.071	6.754	-7.597	0	0	13.867	-0.477	-7.607	0	0	13.908	-0.124	-1.871	0.066	0.466	-4.499	0.178	-0.178	-0.499	-3.519	0.001	0.002	-1.62	-0.114	-2.58	0.012	0.07
ENSG00000008256	513	-0.238651	0	0	0	0	0	0	-1.98118	-0.787983	8.30157	4.64081	0	0	0	ENSG00000008256	0.787983	cytohesin 3	CYTH3	0.238651	0.238651	-0.239	-0.743	7.181	-7.596	0	0	13.858	-0.297	-7.141	0	0	12.02	-0.123	-2.764	0.007	0.193	-2.652	0.17	-0.17	-0.482	-5.058	0	0	3.558	-0.089	-3.11	0.003	0.028
ENSG00000170852	514	-0.411617	0	0	0	0	0	0	-3.41585	-1.53544	8.29862	4.93664	0	0	0	ENSG00000170852	1.53544	kelch repeat and BTB domain containing 2	KBTBD2	0.411617	0.411617	-0.412	-1.213	5.801	-7.594	0	0	13.883	-0.521	-7.333	0	0	12.829	-0.192	-2.44	0.017	0.275	-3.314	0.311	-0.311	-0.781	-5.268	0	0	4.435	-0.174	-3.263	0.002	0.021
ENSG00000168824	515	-0.54722	0	0	0	0	0	0	-4.53671	-0.937255	8.29047	3.08836	1	1	0	ENSG00000168824	0.937255	neuronal vesicle trafficking associated 1	NSG1	0.54722	0.54722	-0.547	-1.581	6.044	-7.589	0	0	13.865	-0.714	-7.686	0	0	14.246	-0.213	-1.938	0.057	0.441	-4.249	0.303	-0.303	-0.765	-3.893	0	0.001	-0.368	-0.314	-4.671	0	0.001
ENSG00000091542	516	-0.62373	0	0	0	0	0	0	-5.16501	-0.631737	8.28084	2.23592	1	1	0	ENSG00000091542	0.631737	alkB homolog 5, RNA demethylase	ALKBH5	0.62373	0.62373	-0.624	-1.789	6.74	-7.584	0	0	13.803	-0.778	-7.166	0	0	12.121	-0.316	-2.687	0.009	0.213	-2.832	0.283	-0.283	-0.721	-3.181	0.002	0.006	-2.604	-0.297	-3.837	0	0.007
ENSG00000196724	517	0.383346	0	0	0	0	0	0	3.1693	0.809639	8.26745	3.57947	0	0	0	ENSG00000196724	0.809639	zinc finger protein 418	ZNF418	0.383346	-0.383346	0.383	0.946	6.005	7.575	0	0	13.813	0.599	8.805	0	0	18.76	-0.047	-0.703	0.484	0.876	-5.868	0.226	0.226	0.358	4.279	0	0	0.877	0.076	1.658	0.102	0.263
ENSG00000069329	518	-0.405209	0	0	0	0	0	0	-3.34938	-0.925655	8.26581	3.6749	0	0	0	ENSG00000069329	0.925655	VPS35 retromer complex component	VPS35	0.405209	0.405209	-0.405	-1.196	7.104	-7.574	0	0	13.749	-0.526	-7.468	0	0	13.318	-0.164	-2.12	0.038	0.368	-4.06	0.252	-0.252	-0.656	-4.352	0	0	1.021	-0.123	-2.353	0.022	0.1
ENSG00000033050	519	-0.21873	0	0	0	0	0	0	-1.80632	-0.0220056	8.25821	0.550232	0	0	0	ENSG00000033050	0.0220056	ATP binding cassette subfamily F member 2	ABCF2	0.21873	0.21873	-0.219	-0.689	6.734	-7.568	0	0	13.762	-0.268	-6.978	0	0	11.391	-0.121	-3	0.004	0.15	-2.052	0.04	-0.04	-0.206	-1.278	0.206	0.282	-6.493	-0.119	-4.251	0	0.003
ENSG00000143761	521	-0.577851	0	0	0	1	1	0	-4.77202	0.00199912	8.25821	0.0832778	1	1	0	ENSG00000143761	0.00199912	ADP ribosylation factor 1	ARF1	0.577851	0.577851	-0.578	-1.665	7.996	-7.569	0	0	13.704	-0.647	-6.461	0	0	9.251	-0.44	-3.896	0	0.062	0.431	0.024	0.024	-0.071	0.292	0.772	0.826	-7.399	-0.186	-2.649	0.01	0.063
ENSG00000168264	522	-0.462641	0	0	0	0	0	0	-3.82058	-2.54646	8.25821	6.23173	0	0	0	ENSG00000168264	2.54646	interferon regulatory factor 2 binding protein 2	IRF2BP2	0.462641	0.462641	-0.463	-1.352	6.73	-7.568	0	0	13.753	-0.541	-6.886	0	0	10.997	-0.305	-3.215	0.002	0.118	-1.456	0.409	-0.409	-0.988	-6.159	0	0	7.805	-0.196	-3.429	0.001	0.016
ENSG00000106244	520	-0.35856	0	0	0	0	0	0	-2.96106	-0.00511497	8.25821	0.179037	0	0	0	ENSG00000106244	0.00511497	PDGFA associated protein 1	PDAP1	0.35856	0.35856	-0.359	-1.069	6.694	-7.569	0	0	13.762	-0.462	-7.399	0	0	13.075	-0.152	-2.252	0.028	0.33	-3.754	0.029	-0.029	-0.182	-0.555	0.581	0.662	-7.161	-0.166	-3.72	0	0.009
ENSG00000085721	523	-0.374765	0	0	0	0	0	0	-3.09402	-2.84572	8.25591	7.50386	0	0	0	ENSG00000085721	2.84572	RRN3 homolog, RNA polymerase I transcription factor	RRN3	0.374765	0.374765	-0.375	-1.113	5.61	-7.566	0	0	13.777	-0.47	-7.249	0	0	12.502	-0.184	-2.556	0.013	0.242	-3.045	0.379	-0.379	-0.926	-7.029	0	0	11.363	-0.14	-2.861	0.006	0.044
ENSG00000025039	524	-0.405163	0	0	0	0	0	0	-3.33897	-3.21358	8.24105	7.78977	0	0	0	ENSG00000025039	3.21358	Ras related GTP binding D	RRAGD	0.405163	0.405163	-0.405	-1.196	6.157	-7.557	0	0	13.725	-0.518	-7.306	0	0	12.715	-0.179	-2.366	0.021	0.294	-3.507	0.413	-0.413	-0.996	-7.223	0	0	12.092	-0.231	-4.696	0	0.001
ENSG00000161533	525	-0.357741	0	0	0	0	0	0	-2.94798	-1.12472	8.24055	4.45647	0	0	0	ENSG00000161533	1.12472	acyl-CoA oxidase 1	ACOX1	0.357741	0.357741	-0.358	-1.067	6.094	-7.557	0	0	13.723	-0.406	-6.515	0	0	9.554	-0.262	-3.855	0	0.063	0.34	0.252	-0.252	-0.657	-4.929	0	0	3.156	-0.099	-2.162	0.034	0.133
ENSG00000239697	526	-0.532264	0	0	0	0	0	0	-4.38364	-1.0012	8.23584	3.20297	1	1	0	ENSG00000239697	1.0012	TNF superfamily member 12	TNFSF12	0.532264	0.532264	-0.532	-1.541	3.5	-7.554	0	0	13.713	-0.699	-7.737	0	0	14.447	-0.198	-1.796	0.077	0.493	-4.222	0.313	-0.313	-0.784	-3.985	0	0.001	0.294	-0.113	-1.579	0.119	0.291
ENSG00000178567	528	-0.303807	0	0	0	0	0	0	-2.49934	-1.48111	8.22676	5.83354	0	0	0	ENSG00000178567	1.48111	EPM2A interacting protein 1	EPM2AIP1	0.303807	0.303807	-0.304	-0.92	7.026	-7.548	0	0	13.661	-0.354	-6.694	0	0	10.23	-0.204	-3.515	0.001	0.087	-0.673	0.254	-0.254	-0.66	-5.888	0	0	6.711	-0.144	-3.77	0	0.008
ENSG00000166173	527	-0.590286	0	0	0	0	0	0	-4.85614	-0.23684	8.22676	1.26899	1	1	0	ENSG00000166173	0.23684	La ribonucleoprotein 6, translational regulator	LARP6	0.590286	0.590286	-0.59	-1.698	6.541	-7.548	0	0	13.67	-0.732	-7.118	0	0	11.939	-0.307	-2.718	0.008	0.206	-2.736	0.187	-0.187	-0.517	-2.228	0.029	0.054	-4.922	-0.249	-3.482	0.001	0.014
ENSG00000099341	529	-0.507981	0	0	0	0	0	0	-4.17566	-0.141475	8.22011	1.00974	1	1	0	ENSG00000099341	0.141475	proteasome 26S subunit, non-ATPase 8	PSMD8	0.507981	0.507981	-0.508	-1.475	6.126	-7.543	0	0	13.672	-0.661	-7.541	0	0	13.656	-0.202	-2.025	0.047	0.401	-4.135	0.14	-0.14	-0.419	-1.924	0.059	0.098	-5.465	-0.206	-3.184	0.002	0.025
ENSG00000014824	530	-0.350638	0	0	0	0	0	0	-2.87505	-0.728561	8.19948	3.46622	0	0	0	ENSG00000014824	0.728561	solute carrier family 30 member 9	SLC30A9	0.350638	0.350638	-0.351	-1.048	6.836	-7.531	0	0	13.586	-0.477	-7.758	0	0	14.504	-0.098	-1.479	0.144	0.612	-5.119	0.21	-0.21	-0.567	-4.19	0	0	0.49	-0.23	-5.107	0	0.001
ENSG00000163349	532	-0.461492	0	0	0	0	0	0	-3.78294	-3.56276	8.1972	7.60038	0	0	0	ENSG00000163349	3.56276	homeodomain interacting protein kinase 1	HIPK1	0.461492	0.461492	-0.461	-1.349	7.562	-7.529	0	0	13.554	-0.579	-7.171	0	0	12.107	-0.226	-2.595	0.012	0.236	-3.089	0.469	-0.469	-1.116	-7.094	0	0	11.476	-0.198	-3.353	0.001	0.018
ENSG00000079999	531	-0.505212	0	0	0	0	0	0	-4.14133	-1.03805	8.1972	3.4267	1	1	0	ENSG00000079999	1.03805	kelch like ECH associated protein 1	KEAP1	0.505212	0.505212	-0.505	-1.467	5.814	-7.529	0	0	13.621	-0.635	-7.209	0	0	12.331	-0.246	-2.521	0.014	0.256	-3.141	0.303	-0.303	-0.764	-4.161	0	0	0.498	-0.094	-1.477	0.144	0.328
ENSG00000183578	533	-0.635035	0	0	0	0	0	0	-5.20496	-0.685282	8.19634	2.28884	1	1	0	ENSG00000183578	0.685282	TNF alpha induced protein 8 like 3	TNFAIP8L3	0.635035	0.635035	-0.635	-1.82	4.217	-7.528	0	0	13.651	-0.83	-7.59	0	0	13.9	-0.245	-1.927	0.058	0.444	-4.112	0.299	-0.299	-0.756	-3.228	0.002	0.005	-2.122	-0.25	-3.16	0.002	0.026
ENSG00000004455	534	0.359887	0	0	0	0	0	0	2.94828	3.0027	8.19224	8.07239	0	0	0	ENSG00000004455	3.0027	adenylate kinase 2	AK2	0.359887	-0.359887	0.36	0.882	5.511	7.526	0	0	13.634	0.538	8.407	0	0	17.166	0.004	0.062	0.951	0.991	-5.997	0.372	0.372	0.667	7.412	0	0	12.95	0.073	1.763	0.083	0.23
ENSG00000127824	535	-0.653391	0	0	0	1	1	0	-5.35213	0.0175357	8.19132	0.255979	1	1	0	ENSG00000127824	0.0175357	tubulin alpha 4a	TUBA4A	0.653391	0.653391	-0.653	-1.87	7.125	-7.529	0	0	13.549	-0.811	-7.105	0	0	11.837	-0.337	-2.7	0.009	0.21	-2.821	0.069	0.069	0.024	0.733	0.466	0.555	-7.132	-0.109	-1.343	0.184	0.38
ENSG00000150967	536	0.455171	0	0	0	0	0	0	3.72538	2.25058	8.18457	5.9774	0	0	0	ENSG00000150967	2.25058	ATP binding cassette subfamily B member 9	ABCB9	0.455171	-0.455171	0.455	1.141	6.824	7.52	0	0	13.566	0.616	7.592	0	0	13.861	0.133	1.655	0.103	0.55	-4.869	0.377	0.377	0.677	5.985	0	0	7.095	0.179	3.272	0.002	0.021
ENSG00000232422	537	0.842716	0	0	0	0	0	0	6.88921	6.18845	8.17501	7.97067	2	1	1	ENSG00000232422	6.18845	NA	NA	0.842716	-0.842716	0.843	2.193	4.442	7.515	0	0	13.548	1.215	7.754	0	0	14.444	0.097	0.813	0.419	0.85	-5.614	0.776	0.776	1.525	7.343	0	0	12.799	0.273	3.269	0.002	0.021
ENSG00000171552	538	-0.464568	0	0	0	0	0	0	-3.79711	-0.0715677	8.17342	0.707224	0	0	0	ENSG00000171552	0.0715677	BCL2 like 1	BCL2L1	0.464568	0.464568	-0.465	-1.357	6.127	-7.513	0	0	13.543	-0.592	-7.288	0	0	12.636	-0.209	-2.343	0.022	0.298	-3.546	0.101	-0.101	-0.336	-1.521	0.133	0.196	-6.159	-0.109	-1.903	0.061	0.191
ENSG00000179119	539	-0.466621	0	0	0	0	0	0	-3.81228	-0.0673021	8.16996	0.678345	0	0	0	ENSG00000179119	0.0673021	SPT2 chromatin protein domain containing 1	SPTY2D1	0.466621	0.466621	-0.467	-1.363	5.164	-7.511	0	0	13.571	-0.638	-7.833	0	0	14.865	-0.124	-1.373	0.174	0.653	-5.076	0.099	-0.099	-0.332	-1.479	0.144	0.21	-6.094	-0.217	-3.751	0	0.009
ENSG00000119138	540	-0.551954	0	0	0	0	0	0	-4.50311	-0.0408714	8.15848	0.458215	1	1	0	ENSG00000119138	0.0408714	KLF transcription factor 9	KLF9	0.551954	0.551954	-0.552	-1.594	6.944	-7.504	0	0	13.485	-0.63	-6.502	0	0	9.469	-0.396	-3.739	0	0.068	-0.021	0.089	-0.089	-0.311	-1.124	0.265	0.348	-6.725	-0.166	-2.444	0.017	0.087
ENSG00000100580	541	-0.423389	0	0	0	0	0	0	-3.45299	-0.00577563	8.15559	0.174887	0	0	0	ENSG00000100580	0.00577563	transmembrane p24 trafficking protein family member 8	TMED8	0.423389	0.423389	-0.423	-1.245	6.49	-7.502	0	0	13.478	-0.599	-8.083	0	0	15.827	-0.071	-0.88	0.382	0.828	-5.758	0.033	-0.033	-0.192	-0.544	0.588	0.669	-7.207	-0.133	-2.478	0.016	0.083
ENSG00000074071	542	-0.461229	0	0	0	0	0	0	-3.76045	-0.770983	8.15312	3.01604	0	0	0	ENSG00000074071	0.770983	mitochondrial ribosomal protein S34	MRPS34	0.461229	0.461229	-0.461	-1.348	5.271	-7.5	0	0	13.525	-0.58	-7.197	0	0	12.311	-0.223	-2.488	0.015	0.262	-3.165	0.256	-0.256	-0.664	-3.836	0	0.001	-0.49	-0.138	-2.353	0.022	0.1
ENSG00000122042	543	-0.563165	0	0	0	0	0	0	-4.58978	-3.84554	8.14998	7.02374	2	1	1	ENSG00000122042	3.84554	ubiquitin like 3	UBL3	0.563165	0.563165	-0.563	-1.625	5.97	-7.498	0	0	13.492	-0.694	-7.087	0	0	11.838	-0.302	-2.683	0.009	0.214	-2.762	0.548	-0.548	-1.283	-6.702	0	0	10.017	-0.328	-4.527	0	0.002
ENSG00000183624	544	-0.397555	0	0	0	1	1	0	-3.23937	0.0374088	8.14822	0.528454	0	0	0	ENSG00000183624	0.0374088	5-hydroxymethylcytosine binding, ES cell specific	HMCES	0.397555	0.397555	-0.398	-1.175	5.615	-7.496	0	0	13.506	-0.467	-6.732	0	0	10.449	-0.258	-3.321	0.001	0.107	-1.152	0.071	0.071	0.029	1.242	0.218	0.296	-6.446	-0.138	-2.894	0.005	0.041
ENSG00000158941	545	-0.318354	0	0	0	1	1	0	-2.59335	0.000299252	8.1461	0.0420869	0	0	0	ENSG00000158941	0.000299252	cell cycle and apoptosis regulator 2	CCAR2	0.318354	0.318354	-0.318	-0.96	7.971	-7.494	0	0	13.423	-0.378	-6.803	0	0	10.632	-0.199	-3.228	0.002	0.116	-1.486	0.007	0.007	-0.106	0.155	0.877	0.908	-7.397	-0.132	-3.347	0.001	0.018
ENSG00000185787	546	-0.321202	0	0	0	0	0	0	-2.61654	-4.12693	8.1461	10.186	0	0	0	ENSG00000185787	4.12693	mortality factor 4 like 1	MORF4L1	0.321202	0.321202	-0.321	-0.968	7.173	-7.494	0	0	13.439	-0.389	-6.939	0	0	11.199	-0.186	-3.002	0.004	0.15	-2.062	0.405	-0.405	-0.981	-8.859	0	0	18.723	-0.196	-4.911	0	0.001
ENSG00000116161	547	-0.590921	0	0	0	0	0	0	-4.80934	-7.39485	8.13872	9.92529	2	1	1	ENSG00000116161	7.39485	calcyclin binding protein	CACYBP	0.590921	0.590921	-0.591	-1.7	6.221	-7.49	0	0	13.456	-0.698	-6.843	0	0	10.852	-0.376	-3.126	0.003	0.131	-1.675	0.745	-0.745	-1.701	-8.685	0	0	18.084	-0.255	-3.38	0.001	0.017
ENSG00000166847	548	-0.345198	0	0	0	0	0	0	-2.80895	-1.36867	8.13722	5.12944	0	0	0	ENSG00000166847	1.36867	dynactin subunit 5	DCTN5	0.345198	0.345198	-0.345	-1.033	6.466	-7.488	0	0	13.432	-0.482	-7.995	0	0	15.478	-0.071	-1.056	0.295	0.767	-5.569	0.267	-0.267	-0.687	-5.404	0	0	4.875	-0.167	-3.855	0	0.007
ENSG00000021574	549	-0.290438	0	0	0	0	0	0	-2.35962	-5.03206	8.12436	11.797	0	0	0	ENSG00000021574	5.03206	spastin	SPAST	0.290438	0.290438	-0.29	-0.884	5.497	-7.481	0	0	13.441	-0.402	-8.04	0	0	15.684	-0.066	-1.133	0.261	0.739	-5.355	0.427	-0.427	-1.026	-10.009	0	0	23.469	-0.249	-6.268	0	0
ENSG00000264653	552	2.12695	0	0	0	0	0	0	17.2753	14.678	8.12206	7.75249	2	1	1	ENSG00000264653	14.678	microRNA 5194	MIR5194	2.12695	-2.12695	2.127	5.681	0.216	7.479	0	0	10.465	3.129	7.975	0	0	11.593	0.122	0.386	0.701	0.949	-5.027	1.893	1.893	3.894	7.197	0	0	11.879	0.605	3.122	0.003	0.028
ENSG00000224430	551	0.742113	0	0	0	0	0	0	6.02749	12.7795	8.12206	12.3932	2	1	1	ENSG00000224430	12.7795	NA	NA	0.742113	-0.742113	0.742	1.92	6.173	7.479	0	0	13.438	1.076	8.044	0	0	15.71	0.075	0.591	0.556	0.903	-5.928	1.031	1.031	2.065	10.449	0	0	25.172	0.301	3.79	0	0.008
ENSG00000198039	550	0.405573	1	0	1	1	0	1	3.29409	-0.117547	8.12206	1.04042	0	0	0	ENSG00000198039	0.117547	zinc finger protein 273	ZNF273	0.405573	-0.405573	0.406	1.006	7.062	7.478	0	0	13.385	0.59	8.217	0	0	16.373	0.037	0.492	0.624	0.926	-6.035	0.113	-0.113	-0.361	-1.961	0.054	0.091	-5.475	0.198	3.801	0	0.008
ENSG00000006007	553	-0.477643	0	0	0	0	0	0	-3.87666	-2.20782	8.11622	5.53115	0	0	0	ENSG00000006007	2.20782	glycerophosphodiester phosphodiesterase 1	GDE1	0.477643	0.477643	-0.478	-1.392	5.264	-7.475	0	0	13.42	-0.571	-6.909	0	0	11.152	-0.291	-3	0.004	0.15	-1.966	0.399	-0.399	-0.968	-5.683	0	0	6.069	-0.147	-2.306	0.024	0.108
ENSG00000168286	554	-0.60957	0	0	0	0	0	0	-4.9436	-2.98687	8.10998	5.72859	2	1	1	ENSG00000168286	2.98687	THAP domain containing 11	THAP11	0.60957	0.60957	-0.61	-1.751	4.25	-7.471	0	0	13.423	-0.624	-5.939	0	0	7.428	-0.581	-4.597	0	0.026	2.495	0.521	-0.521	-1.227	-5.818	0	0	6.737	-0.092	-1.169	0.247	0.454
ENSG00000127666	555	-0.494659	0	0	0	0	0	0	-4.01007	-0.210102	8.10674	1.2887	0	0	0	ENSG00000127666	0.210102	TIR domain containing adaptor molecule 1	TICAM1	0.494659	0.494659	-0.495	-1.439	4.768	-7.468	0	0	13.413	-0.605	-6.978	0	0	11.462	-0.274	-2.808	0.007	0.183	-2.4	0.163	-0.163	-0.467	-2.25	0.028	0.051	-4.63	-0.129	-2.038	0.046	0.159
ENSG00000171862	557	-0.331746	0	0	0	0	0	0	-2.68934	-1.83799	8.10661	6.26837	0	0	0	ENSG00000171862	1.83799	phosphatase and tensin homolog	PTEN	0.331746	0.331746	-0.332	-0.996	7.439	-7.467	0	0	13.318	-0.441	-7.58	0	0	13.771	-0.112	-1.745	0.086	0.516	-4.722	0.293	-0.293	-0.743	-6.184	0	0	7.837	-0.157	-3.837	0	0.007
ENSG00000117597	556	-0.291818	0	0	0	0	0	0	-2.36565	-0.16598	8.10661	1.5487	0	0	0	ENSG00000117597	0.16598	UTP25 small subunit processome component	UTP25	0.291818	0.291818	-0.292	-0.888	5.742	-7.467	0	0	13.37	-0.39	-7.582	0	0	13.832	-0.095	-1.699	0.094	0.534	-4.704	0.107	-0.107	-0.349	-2.529	0.014	0.028	-4.186	-0.157	-4.088	0	0.004
ENSG00000152127	559	-0.423299	0	0	0	0	0	0	-3.42999	-1.29821	8.10301	4.38402	0	0	0	ENSG00000152127	1.29821	alpha-1,6-mannosylglycoprotein 6-beta-N-acetylglucosaminyltransferase	MGAT5	0.423299	0.423299	-0.423	-1.245	7.566	-7.465	0	0	13.294	-0.543	-7.247	0	0	12.417	-0.184	-2.279	0.026	0.319	-3.776	0.296	-0.296	-0.749	-4.876	0	0	2.835	-0.137	-2.611	0.011	0.066
ENSG00000119801	558	-0.496063	0	0	0	0	0	0	-4.0196	-1.18084	8.10301	3.72529	0	0	0	ENSG00000119801	1.18084	yippee like 5	YPEL5	0.496063	0.496063	-0.496	-1.442	6.669	-7.465	0	0	13.318	-0.632	-7.223	0	0	12.342	-0.223	-2.338	0.022	0.3	-3.608	0.317	-0.317	-0.794	-4.389	0	0	1.175	-0.165	-2.516	0.014	0.078
ENSG00000163930	560	-0.305392	0	0	0	0	0	0	-2.47394	-0.239115	8.10086	1.88018	0	0	0	ENSG00000163930	0.239115	BRCA1 associated protein 1	BAP1	0.305392	0.305392	-0.305	-0.925	7.387	-7.463	0	0	13.309	-0.423	-7.865	0	0	14.936	-0.07	-1.186	0.24	0.72	-5.479	0.127	-0.127	-0.391	-2.854	0.006	0.013	-3.488	-0.146	-3.68	0	0.01
ENSG00000145041	561	-0.322175	0	0	0	0	0	0	-2.60934	-3.00455	8.09916	8.42008	0	0	0	ENSG00000145041	3.00455	DDB1 and CUL4 associated factor 1	DCAF1	0.322175	0.322175	-0.322	-0.97	6.111	-7.461	0	0	13.339	-0.405	-7.139	0	0	12.041	-0.157	-2.502	0.015	0.261	-3.197	0.357	-0.357	-0.878	-7.654	0	0	13.861	-0.101	-2.47	0.016	0.084
ENSG00000107362	562	-0.449514	0	0	0	0	0	0	-3.64048	-2.32502	8.09869	5.88986	0	0	0	ENSG00000107362	2.32502	abhydrolase domain containing 17B, depalmitoylase	ABHD17B	0.449514	0.449514	-0.45	-1.316	4.6	-7.461	0	0	13.383	-0.555	-7.056	0	0	11.768	-0.238	-2.678	0.009	0.214	-2.697	0.395	-0.395	-0.959	-5.927	0	0	7.093	0.019	0.314	0.754	0.864
ENSG00000272219	563	1.89062	0	0	0	0	0	0	15.3091	10.49	8.09738	7.15044	2	1	1	ENSG00000272219	10.49	NA	NA	1.89062	-1.89062	1.891	5.039	1.243	7.46	0	0	10.964	2.668	7.391	0	0	10.312	0.336	1.497	0.139	0.606	-4.457	1.467	1.467	2.99	6.789	0	0	10.593	0.505	3.449	0.001	0.015
ENSG00000174227	564	0.480583	0	0	0	0	0	0	3.88947	7.45539	8.09323	11.459	1	0	1	ENSG00000174227	7.45539	phosphatidylinositol glycan anchor biosynthesis class G	PIGG	0.480583	-0.480583	0.481	1.21	7.118	7.457	0	0	13.298	0.682	7.928	0	0	15.206	0.077	0.89	0.377	0.825	-5.804	0.651	0.651	1.258	9.775	0	0	22.425	0.227	4.005	0	0.005
ENSG00000198556	565	0.629483	0	0	0	0	0	0	5.09377	2.56809	8.09199	5.49388	1	1	0	ENSG00000198556	2.56809	zinc finger protein 789	ZNF789	0.629483	-0.629483	0.629	1.614	4.648	7.456	0	0	13.354	0.903	7.785	0	0	14.637	0.083	0.827	0.411	0.846	-5.596	0.467	0.467	0.87	5.658	0	0	6.087	0.274	4.075	0	0.004
ENSG00000267350	566	-0.491286	0	0	0	0	0	0	-3.97495	-0.836677	8.09089	3.01566	0	0	0	ENSG00000267350	0.836677	NA	NA	0.491286	0.491286	-0.491	-1.43	4.446	-7.455	0	0	13.361	-0.609	-7.182	0	0	12.276	-0.255	-2.489	0.015	0.262	-3.063	0.277	-0.277	-0.71	-3.835	0	0.001	-0.345	-0.079	-1.255	0.214	0.416
ENSG00000036257	567	-0.309464	0	0	0	0	0	0	-2.50373	-1.95	8.09055	6.71172	0	0	0	ENSG00000036257	1.95	cullin 3	CUL3	0.309464	0.309464	-0.309	-0.936	6.908	-7.454	0	0	13.273	-0.401	-7.316	0	0	12.714	-0.127	-2.139	0.036	0.365	-4.015	0.291	-0.291	-0.738	-6.486	0	0	9.063	-0.191	-4.733	0	0.001
ENSG00000182481	568	-0.41842	0	0	0	0	0	0	-3.38182	-0.163924	8.08237	1.23057	0	0	0	ENSG00000182481	0.163924	karyopherin subunit alpha 2	KPNA2	0.41842	0.41842	-0.418	-1.232	4.836	-7.449	0	0	13.335	-0.496	-6.798	0	0	10.741	-0.264	-3.096	0.003	0.137	-1.702	0.133	-0.133	-0.404	-2.184	0.032	0.059	-4.785	-0.18	-3.408	0.001	0.016
ENSG00000166851	569	0.582358	0	0	0	0	0	0	4.7023	1.84839	8.07459	4.6807	1	1	0	ENSG00000166851	1.84839	polo like kinase 1	PLK1	0.582358	-0.582358	0.582	1.486	4.071	7.444	0	0	13.263	0.871	8.086	0	0	15.729	0.006	0.064	0.949	0.991	-5.811	0.395	0.395	0.716	5.088	0	0	4.051	0.28	4.397	0	0.002
ENSG00000001461	570	-0.574601	0	0	0	0	0	0	-4.63908	-1.75805	8.07358	4.35477	1	1	0	ENSG00000001461	1.75805	NIPA like domain containing 3	NIPAL3	0.574601	0.574601	-0.575	-1.656	7.053	-7.443	0	0	13.216	-0.742	-7.3	0	0	12.64	-0.239	-2.16	0.034	0.356	-3.992	0.404	-0.404	-0.978	-4.854	0	0	2.778	-0.242	-3.28	0.002	0.021
ENSG00000132970	571	-0.547809	0	0	0	0	0	0	-4.42278	-0.876281	8.07358	2.93488	1	1	0	ENSG00000132970	0.876281	WASP family member 3	WASF3	0.547809	0.547809	-0.548	-1.583	7.064	-7.443	0	0	13.226	-0.679	-7.003	0	0	11.451	-0.285	-2.703	0.009	0.21	-2.809	0.299	-0.299	-0.755	-3.77	0	0.001	-0.881	-0.257	-3.686	0	0.01
ENSG00000186479	572	-0.395057	0	0	0	0	0	0	-3.18806	-0.513725	8.06987	2.57287	0	0	0	ENSG00000186479	0.513725	regulator of G protein signaling 7 binding protein	RGS7BP	0.395057	0.395057	-0.395	-1.168	6.914	-7.44	0	0	13.228	-0.508	-7.333	0	0	12.788	-0.169	-2.138	0.036	0.365	-3.972	0.2	-0.2	-0.545	-3.472	0.001	0.003	-1.76	-0.241	-4.806	0	0.001
ENSG00000065970	573	-0.395201	0	0	0	0	0	0	-3.18779	-0.00311423	8.06625	0.128107	0	0	0	ENSG00000065970	0.00311423	forkhead box J2	FOXJ2	0.395201	0.395201	-0.395	-1.169	6.119	-7.438	0	0	13.243	-0.454	-6.53	0	0	9.61	-0.277	-3.565	0.001	0.083	-0.501	0.024	-0.024	-0.173	-0.424	0.673	0.745	-7.205	-0.214	-4.302	0	0.003
ENSG00000146701	574	-0.592867	0	0	0	0	0	0	-4.78221	-0.0749108	8.06625	0.624453	1	1	0	ENSG00000146701	0.0749108	malate dehydrogenase 2	MDH2	0.592867	0.592867	-0.593	-1.705	6.34	-7.438	0	0	13.244	-0.758	-7.393	0	0	13.052	-0.263	-2.157	0.035	0.358	-3.869	0.12	-0.12	-0.376	-1.398	0.167	0.237	-6.322	-0.294	-3.98	0	0.005
ENSG00000169446	575	-0.635432	0	0	0	0	0	0	-5.12285	-0.820733	8.06199	2.52475	1	1	0	ENSG00000169446	0.820733	membrane magnesium transporter 1	MMGT1	0.635432	0.635432	-0.635	-1.821	4.074	-7.435	0	0	13.28	-0.764	-6.942	0	0	11.332	-0.379	-2.85	0.006	0.178	-2.266	0.325	-0.325	-0.811	-3.431	0.001	0.003	-1.532	-0.245	-2.903	0.005	0.041
ENSG00000130559	576	-0.271354	0	0	0	0	0	0	-2.18739	-0.093473	8.06103	1.13855	0	0	0	ENSG00000130559	0.093473	calmodulin regulated spectrin associated protein 1	CAMSAP1	0.271354	0.271354	-0.271	-0.832	8.38	-7.434	0	0	13.14	-0.31	-6.441	0	0	9.153	-0.194	-3.695	0	0.069	-0.201	0.082	-0.082	-0.296	-2.078	0.042	0.073	-5.357	-0.116	-3.242	0.002	0.022
ENSG00000100227	577	-0.305253	0	0	0	0	0	0	-2.45992	-2.72179	8.05864	8.23653	0	0	0	ENSG00000100227	2.72179	DNA polymerase delta interacting protein 3	POLDIP3	0.305253	0.305253	-0.305	-0.924	5.98	-7.432	0	0	13.23	-0.4	-7.387	0	0	13.047	-0.117	-1.978	0.052	0.421	-4.229	0.33	-0.33	-0.822	-7.522	0	0	13.333	-0.131	-3.52	0.001	0.013
ENSG00000237548	579	1.00685	0	0	0	0	0	0	8.10842	10.6909	8.05322	10.0104	2	1	1	ENSG00000237548	10.6909	NA	NA	1.00685	-1.00685	1.007	2.639	2.172	7.428	0	0	12.274	1.344	7.034	0	0	10.695	0.332	2.488	0.015	0.262	-3.008	1.068	1.068	2.143	8.741	0	0	18.378	0.181	2.005	0.049	0.166
ENSG00000122692	578	-0.2635	0	0	0	0	0	0	-2.12203	-0.406595	8.05322	2.85192	0	0	0	ENSG00000122692	0.406595	SMU1 DNA replication regulator and spliceosomal factor	SMU1	0.2635	0.2635	-0.264	-0.811	6.539	-7.428	0	0	13.188	-0.329	-7.038	0	0	11.617	-0.133	-2.605	0.011	0.235	-3.003	0.143	-0.143	-0.424	-3.704	0	0.001	-1.034	-0.128	-3.614	0.001	0.011
ENSG00000247746	580	-0.658955	0	0	0	0	0	0	-5.3059	-2.82038	8.052	5.28678	2	1	1	ENSG00000247746	2.82038	ubiquitin specific peptidase 51	USP51	0.658955	0.658955	-0.659	-1.885	3.002	-7.427	0	0	13.142	-0.735	-6.426	0	0	9.304	-0.506	-3.685	0	0.07	-0.337	0.533	-0.533	-1.253	-5.513	0	0	5.747	-0.099	-1.19	0.238	0.444
ENSG00000149313	582	-0.403697	0	0	0	0	0	0	-3.24568	-3.60216	8.03991	8.12831	0	0	0	ENSG00000149313	3.60216	aminoadipate-semialdehyde dehydrogenase-phosphopantetheinyl transferase	AASDHPPT	0.403697	0.403697	-0.404	-1.192	5.995	-7.419	0	0	13.175	-0.509	-7.111	0	0	11.938	-0.193	-2.461	0.016	0.268	-3.281	0.443	-0.443	-1.061	-7.448	0	0	13.042	-0.196	-3.599	0.001	0.011
ENSG00000057608	581	-0.506569	0	0	0	0	0	0	-4.07276	-0.328778	8.03991	1.66999	1	1	0	ENSG00000057608	0.328778	GDP dissociation inhibitor 2	GDI2	0.506569	0.506569	-0.507	-1.471	6.585	-7.419	0	0	13.144	-0.642	-7.14	0	0	12.021	-0.237	-2.41	0.019	0.281	-3.441	0.197	-0.197	-0.539	-2.65	0.01	0.021	-3.971	-0.234	-3.462	0.001	0.015
ENSG00000163807	583	-0.566762	0	0	0	0	0	0	-4.55671	-0.000691213	8.03991	0.0475142	1	1	0	ENSG00000163807	0.000691213	KIAA1143	KIAA1143	0.566762	0.566762	-0.567	-1.634	4.103	-7.42	0	0	13.22	-0.708	-7.181	0	0	12.277	-0.284	-2.426	0.018	0.278	-3.177	0.015	-0.015	-0.152	-0.174	0.862	0.896	-6.962	-0.216	-3.034	0.003	0.032
ENSG00000184602	584	-0.55773	0	0	0	0	0	0	-4.48365	-1.30108	8.03911	3.68303	1	1	0	ENSG00000184602	1.30108	stannin	SNN	0.55773	0.55773	-0.558	-1.61	7.379	-7.418	0	0	13.123	-0.614	-6.273	0	0	8.537	-0.445	-3.985	0	0.053	0.721	0.353	-0.353	-0.871	-4.358	0	0	1.046	-0.176	-2.508	0.015	0.079
ENSG00000129636	585	-0.312598	0	0	0	0	0	0	-2.51269	-0.00251991	8.03807	0.1291	0	0	0	ENSG00000129636	0.00251991	integrin alpha FG-GAP repeat containing 1	ITFG1	0.312598	0.312598	-0.313	-0.944	6.625	-7.417	0	0	13.146	-0.411	-7.417	0	0	13.144	-0.116	-1.883	0.064	0.463	-4.432	0.02	-0.02	-0.163	-0.427	0.671	0.743	-7.233	-0.23	-5.613	0	0
ENSG00000143862	588	-0.432252	0	0	0	0	0	0	-3.4702	-0.0560623	8.0282	0.632211	0	0	0	ENSG00000143862	0.0560623	ADP ribosylation factor like GTPase 8A	ARL8A	0.432252	0.432252	-0.432	-1.269	5.961	-7.411	0	0	13.151	-0.567	-7.455	0	0	13.325	-0.163	-1.859	0.067	0.471	-4.391	0.089	-0.089	-0.31	-1.41	0.163	0.233	-6.266	-0.189	-3.557	0.001	0.012
ENSG00000101079	586	-0.566656	0	0	0	0	0	0	-4.54922	-0.873237	8.0282	2.85061	1	1	0	ENSG00000101079	0.873237	NDRG family member 3	NDRG3	0.566656	0.566656	-0.567	-1.634	7.307	-7.41	0	0	13.078	-0.731	-7.26	0	0	12.468	-0.238	-2.167	0.034	0.354	-3.988	0.306	-0.306	-0.771	-3.703	0	0.001	-1.116	-0.203	-2.736	0.008	0.054
ENSG00000132341	587	-0.580285	0	0	0	0	0	0	-4.65864	-0.601268	8.0282	2.22448	1	1	0	ENSG00000132341	0.601268	RAN, member RAS oncogene family	RAN	0.580285	0.580285	-0.58	-1.671	6.388	-7.411	0	0	13.122	-0.689	-6.734	0	0	10.403	-0.363	-3.149	0.002	0.128	-1.649	0.27	-0.27	-0.695	-3.171	0.002	0.006	-2.59	-0.224	-2.955	0.004	0.037
ENSG00000170759	589	-0.239906	0	0	0	0	0	0	-1.92551	-7.08622	8.02611	15.8426	0	0	0	ENSG00000170759	7.08622	kinesin family member 5B	KIF5B	0.239906	0.239906	-0.24	-0.747	7.53	-7.409	0	0	13.082	-0.291	-6.82	0	0	10.711	-0.138	-2.977	0.004	0.154	-2.146	0.447	-0.447	-1.07	-12.925	0	0	34.571	-0.11	-3.697	0	0.01
ENSG00000037241	590	-0.73404	1	1	0	1	1	0	-5.8914	0.209399	8.026	1.00337	1	1	0	ENSG00000037241	0.209399	ribosomal protein L26 like 1	RPL26L1	0.73404	0.73404	-0.734	-2.089	2.743	-7.408	0	0	13.007	-0.914	-7.118	0	0	11.912	-0.373	-2.48	0.016	0.263	-3.023	0.209	0.209	0.321	1.916	0.06	0.099	-4.87	-0.039	-0.429	0.669	0.811
ENSG00000088256	591	-0.322376	0	0	0	0	0	0	-2.587	-0.396522	8.02478	2.49835	0	0	0	ENSG00000088256	0.396522	G protein subunit alpha 11	GNA11	0.322376	0.322376	-0.322	-0.971	7.013	-7.407	0	0	13.084	-0.389	-6.752	0	0	10.452	-0.189	-3.087	0.003	0.137	-1.863	0.159	-0.159	-0.458	-3.409	0.001	0.003	-1.978	-0.093	-2.319	0.023	0.106
ENSG00000133313	592	-0.461871	0	0	0	1	1	0	-3.70574	0.0207519	8.02332	0.343175	0	0	0	ENSG00000133313	0.0207519	carnosine dipeptidase 2	CNDP2	0.461871	0.461871	-0.462	-1.35	6.684	-7.406	0	0	13.097	-0.565	-6.921	0	0	11.144	-0.256	-2.814	0.006	0.183	-2.502	0.06	0.06	0.007	0.911	0.365	0.454	-6.938	-0.203	-3.618	0.001	0.011
ENSG00000248521	593	1.27898	0	0	0	0	0	0	10.2509	5.64112	8.01492	6.12484	2	1	1	ENSG00000248521	5.64112	NA	NA	1.27898	-1.27898	1.279	3.378	1.206	7.401	0	0	10.604	1.974	8.078	0	0	12.167	-0.112	-0.665	0.508	0.886	-5.049	0.921	0.921	1.832	6.086	0	0	7.924	0.218	2.022	0.047	0.163
ENSG00000234187	595	0.71528	0	0	0	0	0	0	5.73251	1.37695	8.01435	3.56202	1	1	0	ENSG00000234187	1.37695	aminoacyl tRNA synthetase complex interacting multifunctional protein 1 pseudogene 1	AIMP1P1	0.71528	-0.71528	0.715	1.847	2.959	7.4	0	0	12.752	1.072	7.939	0	0	14.632	0.001	0.013	0.989	0.998	-5.614	0.387	0.387	0.698	4.265	0	0	1.358	0.301	4.131	0	0.004
ENSG00000188612	594	-0.568769	0	0	0	0	0	0	-4.55832	-0.629649	8.01435	2.30458	1	1	0	ENSG00000188612	0.629649	small ubiquitin like modifier 2	SUMO2	0.568769	0.568769	-0.569	-1.64	4.929	-7.4	0	0	13.133	-0.755	-7.571	0	0	13.817	-0.197	-1.701	0.094	0.534	-4.566	0.273	-0.273	-0.701	-3.242	0.002	0.005	-2.218	-0.166	-2.217	0.03	0.123
ENSG00000128203	596	-0.473018	0	0	0	0	0	0	-3.79077	-7.1761	8.01401	10.9032	1	0	1	ENSG00000128203	7.1761	aspartate beta-hydroxylase domain containing 2	ASPHD2	0.473018	0.473018	-0.473	-1.38	5.422	-7.399	0	0	13.118	-0.551	-6.6	0	0	9.929	-0.318	-3.285	0.002	0.11	-1.236	0.658	-0.658	-1.517	-9.382	0	0	20.961	-0.254	-4.034	0	0.005
ENSG00000204217	599	-0.565689	0	0	0	0	0	0	-4.5314	-3.19032	8.01041	6.27049	2	1	1	ENSG00000204217	3.19032	bone morphogenetic protein receptor type 2	BMPR2	0.565689	0.565689	-0.566	-1.632	8.3	-7.398	0	0	12.977	-0.751	-7.451	0	0	13.188	-0.196	-1.791	0.078	0.496	-4.739	0.509	-0.509	-1.2	-6.187	0	0	7.765	-0.257	-3.506	0.001	0.014
ENSG00000141098	598	-0.340273	0	0	0	0	0	0	-2.72573	-1.78348	8.01041	6.02673	0	0	0	ENSG00000141098	1.78348	glucose-fructose oxidoreductase domain containing 2	GFOD2	0.340273	0.340273	-0.34	-1.019	6.152	-7.397	0	0	13.08	-0.404	-6.71	0	0	10.329	-0.212	-3.138	0.003	0.13	-1.662	0.296	-0.296	-0.749	-6.018	0	0	7.277	-0.106	-2.498	0.015	0.08
ENSG00000066651	597	0.52429	0	0	0	1	0	1	4.19978	-0.0037015	8.01041	0.122193	1	1	0	ENSG00000066651	0.0037015	tRNA methyltransferase 11 homolog	TRMT11	0.52429	-0.52429	0.524	1.329	6.196	7.396	0	0	13.092	0.783	8.225	0	0	16.433	0.007	0.071	0.944	0.989	-6.108	0.03	-0.03	-0.186	-0.407	0.685	0.755	-7.198	0.14	2.208	0.031	0.124
ENSG00000149657	600	-0.530516	0	0	0	0	0	0	-4.24505	-0.0130106	8.00173	0.241518	1	1	0	ENSG00000149657	0.0130106	LSM family member 14B	LSM14B	0.530516	0.530516	-0.531	-1.536	6.647	-7.391	0	0	13.031	-0.679	-7.226	0	0	12.364	-0.233	-2.203	0.031	0.343	-3.846	0.054	-0.054	-0.236	-0.702	0.485	0.573	-7.109	-0.182	-2.797	0.007	0.049
ENSG00000235244	601	0.671158	0	0	0	0	0	0	5.36515	7.15461	7.99387	9.46558	2	1	1	ENSG00000235244	7.15461	DXZ4 associated non-coding transcript 2, distal	DANT2	0.671158	-0.671158	0.671	1.727	4.734	7.386	0	0	13.087	0.928	7.483	0	0	13.468	0.158	1.414	0.162	0.638	-5.012	0.756	0.756	1.481	8.367	0	0	16.902	0.285	3.865	0	0.007
ENSG00000060982	602	-0.463997	0	0	0	0	0	0	-3.70889	-0.457909	7.99335	2.16079	0	0	0	ENSG00000060982	0.457909	branched chain amino acid transaminase 1	BCAT1	0.463997	0.463997	-0.464	-1.355	6.083	-7.385	0	0	13.03	-0.597	-7.266	0	0	12.546	-0.198	-2.134	0.037	0.365	-3.942	0.212	-0.212	-0.571	-3.113	0.003	0.007	-2.727	-0.307	-5.088	0	0.001
ENSG00000068796	603	-0.284619	0	0	0	0	0	0	-2.27377	-1.27044	7.98883	5.4369	0	0	0	ENSG00000068796	1.27044	kinesin family member 2A	KIF2A	0.284619	0.284619	-0.285	-0.868	6.802	-7.382	0	0	12.991	-0.375	-7.37	0	0	12.943	-0.104	-1.882	0.064	0.463	-4.475	0.234	-0.234	-0.617	-5.618	0	0	5.669	-0.096	-2.621	0.011	0.066
ENSG00000215105	604	-0.665953	0	0	0	0	0	0	-5.31907	-2.02884	7.98716	4.29465	1	1	0	ENSG00000215105	2.02884	NA	NA	0.665953	0.665953	-0.666	-1.904	5.758	-7.381	0	0	13.029	-0.847	-7.205	0	0	12.319	-0.305	-2.254	0.028	0.33	-3.669	0.472	-0.472	-1.123	-4.81	0	0	2.764	-0.088	-1.01	0.316	0.526
ENSG00000084112	605	-0.319015	0	0	0	0	0	0	-2.5477	-3.57182	7.98614	9.33554	0	0	0	ENSG00000084112	3.57182	slingshot protein phosphatase 1	SSH1	0.319015	0.319015	-0.319	-0.962	7.495	-7.38	0	0	12.95	-0.426	-7.45	0	0	13.237	-0.104	-1.717	0.091	0.527	-4.816	0.383	-0.383	-0.933	-8.279	0	0	16.314	-0.11	-2.674	0.009	0.06
ENSG00000185684	606	0.454277	0	0	0	0	0	0	3.62576	3.63053	7.9814	7.83688	0	0	0	ENSG00000185684	3.63053	EP400 pseudogene 1	EP400P1	0.454277	-0.454277	0.454	1.138	5.813	7.377	0	0	13.02	0.628	7.628	0	0	14.035	0.106	1.275	0.207	0.693	-5.304	0.463	0.463	0.861	7.254	0	0	12.246	0.162	3.027	0.004	0.033
ENSG00000102931	607	-0.511173	0	0	0	0	0	0	-4.07721	-0.408464	7.97619	1.86325	1	1	0	ENSG00000102931	0.408464	ADP ribosylation factor like GTPase 2 binding protein	ARL2BP	0.511173	0.511173	-0.511	-1.484	4.791	-7.374	0	0	13.033	-0.666	-7.431	0	0	13.258	-0.202	-1.901	0.062	0.457	-4.214	0.219	-0.219	-0.586	-2.838	0.006	0.014	-3.26	-0.114	-1.626	0.109	0.274
ENSG00000196961	609	-0.353326	0	0	0	0	0	0	-2.8181	-0.0836241	7.9759	0.904471	0	0	0	ENSG00000196961	0.0836241	adaptor related protein complex 2 subunit alpha 1	AP2A1	0.353326	0.353326	-0.353	-1.055	8.442	-7.373	0	0	12.892	-0.443	-7.002	0	0	11.395	-0.174	-2.563	0.013	0.24	-3.205	0.092	-0.092	-0.318	-1.792	0.078	0.125	-5.894	-0.114	-2.511	0.014	0.078
ENSG00000085365	608	-0.548546	0	0	0	0	0	0	-4.37515	-2.22632	7.9759	5.1023	1	1	0	ENSG00000085365	2.22632	secretory carrier membrane protein 1	SCAMP1	0.548546	0.548546	-0.549	-1.585	6.617	-7.373	0	0	12.955	-0.663	-6.796	0	0	10.635	-0.319	-2.968	0.004	0.155	-2.139	0.436	-0.436	-1.047	-5.384	0	0	4.791	-0.249	-3.375	0.001	0.017
ENSG00000203872	610	0.84312	0	0	0	0	0	0	6.71328	3.90564	7.96242	6.04037	2	1	1	ENSG00000203872	3.90564	chromosome 6 open reading frame 163	C6orf163	0.84312	-0.84312	0.843	2.194	3.453	7.365	0	0	12.815	1.167	7.317	0	0	12.569	0.196	1.577	0.12	0.578	-4.621	0.647	0.647	1.25	6.028	0	0	7.679	0.24	2.872	0.005	0.043
ENSG00000135624	611	-0.552582	0	0	0	0	0	0	-4.3989	-1.79465	7.96062	4.45206	1	1	0	ENSG00000135624	1.79465	chaperonin containing TCP1 subunit 7	CCT7	0.552582	0.552582	-0.553	-1.596	6.704	-7.363	0	0	12.912	-0.707	-7.175	0	0	12.153	-0.243	-2.231	0.029	0.337	-3.814	0.403	-0.403	-0.976	-4.926	0	0	3.086	-0.12	-1.611	0.112	0.28
ENSG00000138430	612	-0.378908	0	0	0	0	0	0	-3.01593	-1.0091	7.95953	3.94407	0	0	0	ENSG00000138430	1.0091	Obg like ATPase 1	OLA1	0.378908	0.378908	-0.379	-1.124	6.271	-7.362	0	0	12.927	-0.501	-7.386	0	0	13.023	-0.135	-1.827	0.072	0.481	-4.534	0.256	-0.256	-0.664	-4.55	0	0	1.784	-0.133	-2.559	0.013	0.072
ENSG00000105849	613	-0.453928	0	0	0	0	0	0	-3.61279	-0.0761723	7.95895	0.728392	0	0	0	ENSG00000105849	0.0761723	RNA polymerase I subunit F	POLR1F	0.453928	0.453928	-0.454	-1.328	4.153	-7.362	0	0	12.989	-0.575	-7.238	0	0	12.5	-0.212	-2.258	0.027	0.328	-3.505	0.105	-0.105	-0.343	-1.552	0.125	0.187	-5.783	-0.111	-1.866	0.067	0.201
ENSG00000103994	614	-0.351388	0	0	0	0	0	0	-2.7963	-1.25795	7.95787	4.77888	0	0	0	ENSG00000103994	1.25795	zinc finger protein 106	ZNF106	0.351388	0.351388	-0.351	-1.05	8.647	-7.361	0	0	12.827	-0.428	-6.81	0	0	10.606	-0.199	-2.885	0.005	0.17	-2.441	0.263	-0.263	-0.68	-5.157	0	0	3.789	-0.152	-3.397	0.001	0.017
ENSG00000170677	615	-0.396234	0	0	0	0	0	0	-3.15256	-4.09387	7.95631	8.79507	0	0	0	ENSG00000170677	4.09387	suppressor of cytokine signaling 6	SOCS6	0.396234	0.396234	-0.396	-1.171	4.769	-7.359	0	0	12.975	-0.493	-7.046	0	0	11.724	-0.202	-2.526	0.014	0.254	-3.038	0.465	-0.465	-1.109	-7.902	0	0	14.993	-0.2	-3.77	0	0.008
ENSG00000268362	616	1.02766	0	0	0	0	0	0	8.17212	8.6225	7.95213	8.80075	2	1	1	ENSG00000268362	8.6225	NA	NA	1.02766	-1.02766	1.028	2.696	2.928	7.357	0	0	12.342	1.445	7.304	0	0	11.979	0.193	1.445	0.153	0.626	-4.701	0.98	0.98	1.956	7.906	0	0	15.155	0.433	4.812	0	0.001
ENSG00000196361	617	-0.343837	0	0	0	0	0	0	-2.73384	-0.875784	7.95096	3.87086	0	0	0	ENSG00000196361	0.875784	ELAV like RNA binding protein 3	ELAVL3	0.343837	0.343837	-0.344	-1.029	8.537	-7.355	0	0	12.815	-0.438	-7.126	0	0	11.886	-0.156	-2.326	0.023	0.304	-3.722	0.226	-0.226	-0.601	-4.496	0	0	1.428	-0.151	-3.386	0.001	0.017
ENSG00000025796	618	-0.323596	0	0	0	0	0	0	-2.57269	-2.01139	7.95032	6.6236	0	0	0	ENSG00000025796	2.01139	SEC63 homolog, protein translocation regulator	SEC63	0.323596	0.323596	-0.324	-0.974	6.71	-7.355	0	0	12.884	-0.37	-6.36	0	0	8.91	-0.23	-3.711	0	0.069	-0.111	0.304	-0.304	-0.765	-6.426	0	0	8.841	-0.182	-4.383	0	0.002
ENSG00000121905	619	-0.691495	1	1	0	1	1	0	-5.49637	0.659113	7.94853	2.11832	1	1	0	ENSG00000121905	0.659113	hippocalcin	HPCA	0.691495	0.691495	-0.691	-1.973	6.657	-7.359	0	0	12.887	-0.889	-7.282	0	0	12.568	-0.297	-2.083	0.041	0.383	-4.049	0.311	0.311	0.538	3.075	0.003	0.008	-2.876	-0.2	-2.376	0.02	0.097
ENSG00000243554	620	0.415642	0	0	0	0	0	0	3.30211	0.750678	7.94461	3.23161	0	0	0	ENSG00000243554	0.750678	CCZ1 pseudogene 1	CCZ1P1	0.415642	-0.415642	0.416	1.034	3.933	7.351	0	0	12.91	0.603	7.878	0	0	14.957	0.04	0.547	0.586	0.915	-5.611	0.232	0.232	0.371	4.008	0	0.001	0.319	0.137	2.799	0.007	0.049
ENSG00000158023	622	0.614021	0	0	0	0	0	0	4.87453	0.0514535	7.9387	0.511728	1	1	0	ENSG00000158023	0.0514535	cilia and flagella associated protein 251	CFAP251	0.614021	-0.614021	0.614	1.572	4.308	7.347	0	0	12.905	0.797	6.985	0	0	11.48	0.249	2.42	0.018	0.279	-3.229	0.101	0.101	0.092	1.215	0.229	0.308	-6.225	0.106	1.572	0.121	0.293
ENSG00000125445	621	-0.371807	0	0	0	0	0	0	-2.95166	-3.64089	7.9387	8.47635	0	0	0	ENSG00000125445	3.64089	mitochondrial ribosomal protein S7	MRPS7	0.371807	0.371807	-0.372	-1.105	4.905	-7.347	0	0	12.921	-0.526	-7.994	0	0	15.514	-0.064	-0.845	0.401	0.841	-5.557	0.43	-0.43	-1.032	-7.695	0	0	14.145	-0.119	-2.327	0.023	0.105
ENSG00000235217	623	-0.593961	0	0	0	0	0	0	-4.7075	-1.44624	7.9256	3.71809	1	1	0	ENSG00000235217	1.44624	testis specific protein Y-linked 26, pseudogene	TSPY26P	0.593961	0.593961	-0.594	-1.708	4.72	-7.339	0	0	12.894	-0.759	-7.254	0	0	12.551	-0.263	-2.131	0.037	0.365	-3.815	0.389	-0.389	-0.946	-4.384	0	0	1.386	-0.136	-1.757	0.083	0.232
ENSG00000164187	624	-0.350253	0	0	0	0	0	0	-2.77498	-1.50982	7.92278	5.29838	0	0	0	ENSG00000164187	1.50982	LMBR1 domain containing 2	LMBRD2	0.350253	0.350253	-0.35	-1.046	7.111	-7.337	0	0	12.802	-0.456	-7.265	0	0	12.512	-0.139	-2.008	0.049	0.407	-4.248	0.285	-0.285	-0.726	-5.521	0	0	5.291	-0.153	-3.319	0.001	0.019
ENSG00000178502	626	-0.493027	0	0	0	0	0	0	-3.905	-1.78713	7.92046	4.7534	0	0	0	ENSG00000178502	1.78713	kelch like family member 11	KLHL11	0.493027	0.493027	-0.493	-1.434	5.905	-7.335	0	0	12.838	-0.625	-7.091	0	0	11.857	-0.229	-2.344	0.022	0.298	-3.518	0.376	-0.376	-0.919	-5.139	0	0	3.948	-0.288	-4.4	0	0.002
ENSG00000150459	625	-0.509129	0	0	0	0	0	0	-4.03254	-0.871577	7.92046	3.00887	1	1	0	ENSG00000150459	0.871577	Sin3A associated protein 18	SAP18	0.509129	0.509129	-0.509	-1.478	5.096	-7.335	0	0	12.872	-0.631	-7.038	0	0	11.681	-0.265	-2.498	0.015	0.261	-3.1	0.29	-0.29	-0.736	-3.83	0	0.001	-0.472	-0.191	-2.958	0.004	0.037
ENSG00000125166	627	-0.47135	0	0	0	0	0	0	-3.73033	-0.310601	7.91415	1.69542	0	0	0	ENSG00000125166	0.310601	glutamic-oxaloacetic transaminase 2	GOT2	0.47135	0.47135	-0.471	-1.375	6.898	-7.331	0	0	12.782	-0.599	-7.101	0	0	11.854	-0.215	-2.312	0.024	0.307	-3.651	0.183	-0.183	-0.51	-2.675	0.009	0.02	-3.945	-0.183	-3.12	0.003	0.028
ENSG00000123575	628	-0.551004	0	0	0	0	0	0	-4.35626	-0.920805	7.90605	2.97179	1	1	0	ENSG00000123575	0.920805	family with sequence similarity 199, X-linked	FAM199X	0.551004	0.551004	-0.551	-1.592	6.973	-7.326	0	0	12.755	-0.679	-6.892	0	0	11.004	-0.295	-2.685	0.009	0.214	-2.834	0.31	-0.31	-0.779	-3.799	0	0.001	-0.779	-0.239	-3.263	0.002	0.021
ENSG00000156671	629	-0.347868	0	0	0	0	0	0	-2.75026	-6.0017	7.90605	11.6953	1	0	1	ENSG00000156671	6.0017	sterile alpha motif domain containing 8	SAMD8	0.347868	0.347868	-0.348	-1.04	7	-7.326	0	0	12.751	-0.413	-6.6	0	0	9.841	-0.217	-3.17	0.002	0.123	-1.632	0.513	-0.513	-1.21	-9.931	0	0	23.062	-0.232	-4.85	0	0.001
ENSG00000138107	630	-0.322567	0	0	0	0	0	0	-2.5496	-0.0283221	7.90408	0.501661	0	0	0	ENSG00000138107	0.0283221	actin related protein 1A	ACTR1A	0.322567	0.322567	-0.323	-0.971	7.256	-7.324	0	0	12.744	-0.418	-7.181	0	0	12.166	-0.132	-2.111	0.039	0.373	-4.084	0.056	-0.056	-0.241	-1.198	0.235	0.315	-6.679	-0.138	-3.381	0.001	0.017
ENSG00000267632	631	1.01705	0	0	0	0	0	0	8.03814	12.2862	7.9034	10.644	2	1	1	ENSG00000267632	12.2862	NA	NA	1.01705	-1.01705	1.017	2.667	4.392	7.323	0	0	12.749	1.435	7.327	0	0	12.709	0.182	1.313	0.194	0.675	-5.103	1.154	1.154	2.326	9.184	0	0	20.262	0.357	3.73	0	0.009
ENSG00000111832	632	-0.318063	0	0	0	0	0	0	-2.51325	-0.285623	7.90173	2.02464	0	0	0	ENSG00000111832	0.285623	RWD domain containing 1	RWDD1	0.318063	0.318063	-0.318	-0.959	4.922	-7.322	0	0	12.827	-0.407	-7.12	0	0	12.022	-0.14	-2.244	0.028	0.333	-3.632	0.141	-0.141	-0.421	-2.989	0.004	0.009	-2.892	-0.189	-4.6	0	0.002
ENSG00000173812	633	-0.445777	0	0	0	0	0	0	-3.52178	-0.712207	7.90031	2.91113	0	0	0	ENSG00000173812	0.712207	eukaryotic translation initiation factor 1	EIF1	0.445777	0.445777	-0.446	-1.306	6.788	-7.321	0	0	12.747	-0.541	-6.759	0	0	10.491	-0.255	-2.881	0.005	0.17	-2.351	0.245	-0.245	-0.64	-3.751	0	0.001	-0.917	-0.161	-2.865	0.006	0.044
ENSG00000104805	634	-0.400888	0	0	0	1	1	0	-3.16636	0.00023137	7.89836	0.032366	0	0	0	ENSG00000104805	0.00023137	nucleobindin 1	NUCB1	0.400888	0.400888	-0.401	-1.184	7.629	-7.319	0	0	12.71	-0.454	-6.302	0	0	8.641	-0.294	-3.733	0	0.068	-0.063	0.007	0.007	-0.106	0.122	0.903	0.928	-7.418	-0.173	-3.39	0.001	0.017
ENSG00000273066	635	0.702075	0	0	0	1	0	1	5.54152	-0.0127288	7.89306	0.211419	1	1	0	ENSG00000273066	0.0127288	NA	NA	0.702075	-0.702075	0.702	1.811	4.156	7.316	0	0	12.778	1.008	7.705	0	0	14.281	0.091	0.759	0.45	0.862	-5.531	0.06	-0.06	-0.249	-0.633	0.529	0.615	-6.74	0.097	1.24	0.219	0.422
ENSG00000180901	636	-0.581449	0	0	0	0	0	0	-4.58777	-1.43911	7.89023	3.80265	1	1	0	ENSG00000180901	1.43911	potassium channel tetramerization domain containing 2	KCTD2	0.581449	0.581449	-0.581	-1.674	6.942	-7.314	0	0	12.72	-0.682	-6.523	0	0	9.553	-0.381	-3.33	0.001	0.105	-1.187	0.378	-0.378	-0.924	-4.446	0	0	1.377	-0.165	-2.277	0.026	0.113
ENSG00000183684	638	-0.415724	0	0	0	0	0	0	-3.27889	-0.820547	7.88717	3.2433	0	0	0	ENSG00000183684	0.820547	Aly/REF export factor	ALYREF	0.415724	0.415724	-0.416	-1.224	4.091	-7.312	0	0	12.791	-0.558	-7.556	0	0	13.76	-0.131	-1.531	0.131	0.595	-4.693	0.253	-0.253	-0.658	-4.017	0	0.001	0.297	-0.187	-3.248	0.002	0.022
ENSG00000170315	637	-0.790636	0	0	0	0	0	0	-6.23588	-3.61103	7.88717	5.48582	2	1	1	ENSG00000170315	3.61103	ubiquitin B	UBB	0.790636	0.790636	-0.791	-2.242	7.629	-7.331	0	0	12.687	-0.967	-6.894	0	0	10.931	-0.437	-2.716	0.008	0.207	-2.772	0.658	-0.658	-1.517	-5.661	0	0	5.757	-0.125	-1.237	0.22	0.423
ENSG00000132589	639	-0.360465	0	0	0	0	0	0	-2.84289	-1.5069	7.88672	5.18779	0	0	0	ENSG00000132589	1.5069	flotillin 2	FLOT2	0.360465	0.360465	-0.36	-1.074	6.872	-7.311	0	0	12.708	-0.475	-7.313	0	0	12.716	-0.131	-1.863	0.067	0.47	-4.503	0.29	-0.29	-0.737	-5.444	0	0	5.017	-0.139	-2.856	0.006	0.044
ENSG00000110422	640	-0.25308	0	0	0	0	0	0	-1.9953	-1.82727	7.88405	7.20728	0	0	0	ENSG00000110422	1.82727	homeodomain interacting protein kinase 3	HIPK3	0.25308	0.25308	-0.253	-0.783	7.224	-7.309	0	0	12.681	-0.317	-6.914	0	0	11.094	-0.125	-2.573	0.012	0.238	-3.126	0.254	-0.254	-0.659	-6.828	0	0	10.418	-0.187	-5.645	0	0
ENSG00000249774	641	1.68935	0	0	0	0	0	0	13.3133	9.41132	7.88074	6.65444	2	1	1	ENSG00000249774	9.41132	NA	NA	1.68935	-1.68935	1.689	4.493	0.115	7.307	0	0	9.998	2.531	7.857	0	0	11.233	0.006	0.023	0.982	0.996	-5.078	1.414	1.414	2.878	6.446	0	0	9.1	0.104	0.615	0.54	0.721
ENSG00000138385	642	-0.33291	0	0	0	0	0	0	-2.62267	-3.77187	7.87802	9.26312	0	0	0	ENSG00000138385	3.77187	small RNA binding exonuclease protection factor La	SSB	0.33291	0.33291	-0.333	-0.999	6.135	-7.305	0	0	12.709	-0.403	-6.736	0	0	10.43	-0.193	-2.899	0.005	0.168	-2.273	0.407	-0.407	-0.985	-8.222	0	0	16.185	-0.143	-3.225	0.002	0.023
ENSG00000155876	643	-0.630369	0	0	0	0	0	0	-4.96082	-0.559846	7.86971	2.00195	1	1	0	ENSG00000155876	0.559846	Ras related GTP binding A	RRAGA	0.630369	0.630369	-0.63	-1.807	6.043	-7.3	0	0	12.69	-0.767	-6.82	0	0	10.76	-0.356	-2.76	0.007	0.193	-2.591	0.28	-0.28	-0.715	-2.969	0.004	0.01	-3.104	-0.149	-1.784	0.079	0.224
ENSG00000137486	645	-0.351732	0	0	0	0	0	0	-2.76375	-1.4304	7.85755	5.11926	0	0	0	ENSG00000137486	1.4304	arrestin beta 1	ARRB1	0.351732	0.351732	-0.352	-1.051	7.285	-7.293	0	0	12.61	-0.476	-7.508	0	0	13.477	-0.103	-1.503	0.138	0.604	-5.104	0.279	-0.279	-0.714	-5.397	0	0	4.788	-0.07	-1.494	0.14	0.321
ENSG00000069956	644	-0.479604	0	0	0	0	0	0	-3.76851	-0.784866	7.85755	2.93335	0	0	0	ENSG00000069956	0.784866	mitogen-activated protein kinase 6	MAPK6	0.479604	0.479604	-0.48	-1.398	6.254	-7.292	0	0	12.649	-0.572	-6.603	0	0	9.892	-0.294	-3.125	0.003	0.131	-1.721	0.268	-0.268	-0.689	-3.769	0	0.001	-0.818	-0.266	-4.226	0	0.003
ENSG00000204310	648	-0.41999	0	0	0	0	0	0	-3.29938	-0.000915145	7.85585	0.0639629	0	0	0	ENSG00000204310	0.000915145	1-acylglycerol-3-phosphate O-acyltransferase 1	AGPAT1	0.41999	0.41999	-0.42	-1.236	6.532	-7.29	0	0	12.631	-0.535	-7.076	0	0	11.767	-0.19	-2.253	0.028	0.33	-3.745	0.014	-0.014	-0.152	-0.229	0.82	0.863	-7.307	-0.087	-1.585	0.118	0.289
ENSG00000129055	647	-0.527368	0	0	0	0	0	0	-4.14292	-0.0628099	7.85585	0.588483	1	1	0	ENSG00000129055	0.0628099	anaphase promoting complex subunit 13	ANAPC13	0.527368	0.527368	-0.527	-1.527	3.271	-7.291	0	0	12.641	-0.718	-7.673	0	0	14.139	-0.145	-1.324	0.19	0.672	-4.806	0.107	-0.107	-0.348	-1.341	0.185	0.258	-5.87	-0.19	-2.813	0.006	0.048
ENSG00000083642	646	-0.373242	0	0	0	0	0	0	-2.93213	-8.46989	7.85585	13.6026	1	0	1	ENSG00000083642	8.46989	PDS5 cohesin associated factor B	PDS5B	0.373242	0.373242	-0.373	-1.109	8.468	-7.29	0	0	12.552	-0.479	-7.086	0	0	11.725	-0.161	-2.228	0.029	0.338	-3.936	0.623	-0.623	-1.442	-11.303	0	0	28.403	-0.197	-4	0	0.005
ENSG00000260482	649	-0.494984	0	0	0	0	0	0	-3.88737	-1.85953	7.85352	4.8472	0	0	0	ENSG00000260482	1.85953	NA	NA	0.494984	0.494984	-0.495	-1.44	5.782	-7.289	0	0	12.651	-0.628	-7.039	0	0	11.648	-0.229	-2.314	0.024	0.307	-3.58	0.384	-0.384	-0.935	-5.206	0	0	4.191	-0.224	-3.407	0.001	0.016
ENSG00000101421	650	-0.567204	0	0	0	1	1	0	-4.45127	0.00048259	7.84773	0.0392185	1	1	0	ENSG00000101421	0.00048259	charged multivesicular body protein 4B	CHMP4B	0.567204	0.567204	-0.567	-1.636	6.982	-7.285	0	0	12.6	-0.671	-6.622	0	0	9.936	-0.36	-3.106	0.003	0.135	-1.773	0.012	0.012	-0.095	0.147	0.884	0.914	-7.351	-0.189	-2.6	0.011	0.068
ENSG00000152291	651	-0.457583	0	0	0	0	0	0	-3.58947	-2.03687	7.8444	5.42001	0	0	0	ENSG00000152291	2.03687	trans-golgi network protein 2	TGOLN2	0.457583	0.457583	-0.458	-1.338	8.501	-7.283	0	0	12.52	-0.562	-6.796	0	0	10.559	-0.249	-2.758	0.008	0.193	-2.744	0.376	-0.376	-0.918	-5.606	0	0	5.5	-0.209	-3.588	0.001	0.012
ENSG00000112078	652	-0.304534	0	0	0	0	0	0	-2.38826	-0.67011	7.84236	3.50716	0	0	0	ENSG00000112078	0.67011	potassium channel tetramerization domain containing 20	KCTD20	0.304534	0.304534	-0.305	-0.922	5.88	-7.281	0	0	12.621	-0.389	-7.113	0	0	11.943	-0.135	-2.222	0.03	0.34	-3.769	0.191	-0.191	-0.527	-4.223	0	0	0.695	-0.193	-4.786	0	0.001
ENSG00000125249	653	-0.479899	0	0	0	0	0	0	-3.76274	-0.824961	7.84068	3.01695	0	0	0	ENSG00000125249	0.824961	RAP2A, member of RAS oncogene family	RAP2A	0.479899	0.479899	-0.48	-1.399	7.18	-7.28	0	0	12.556	-0.622	-7.158	0	0	12.065	-0.197	-2.078	0.042	0.384	-4.152	0.273	-0.273	-0.701	-3.837	0	0.001	-0.688	-0.192	-2.996	0.004	0.035
ENSG00000058091	654	-0.362678	0	0	0	0	0	0	-2.84316	-0.332322	7.83935	2.06107	0	0	0	ENSG00000058091	0.332322	cyclin dependent kinase 14	CDK14	0.362678	0.362678	-0.363	-1.08	7.472	-7.279	0	0	12.546	-0.515	-7.831	0	0	14.782	-0.057	-0.814	0.419	0.85	-5.884	0.161	-0.161	-0.463	-3.023	0.004	0.009	-3.098	-0.134	-2.868	0.006	0.043
ENSG00000119711	655	-0.35551	0	0	0	0	0	0	-2.78691	-1.18535	7.8392	4.48159	0	0	0	ENSG00000119711	1.18535	aldehyde dehydrogenase 6 family member A1	ALDH6A1	0.35551	0.35551	-0.356	-1.061	4.631	-7.278	0	0	12.658	-0.463	-7.26	0	0	12.583	-0.141	-1.968	0.053	0.426	-4.105	0.264	-0.264	-0.682	-4.947	0	0	3.41	0.004	0.081	0.935	0.967
ENSG00000177181	656	-0.421496	0	0	0	0	0	0	-3.30331	-0.600894	7.83712	2.68221	0	0	0	ENSG00000177181	0.600894	ribosomal modification protein rimK like family member A	RIMKLA	0.421496	0.421496	-0.421	-1.24	6.237	-7.277	0	0	12.588	-0.596	-7.817	0	0	14.767	-0.073	-0.874	0.385	0.831	-5.729	0.224	-0.224	-0.597	-3.565	0.001	0.002	-1.438	-0.073	-1.294	0.2	0.399
ENSG00000197536	658	0.579584	0	0	0	0	0	0	4.54217	9.313	7.83695	11.7916	2	1	1	ENSG00000197536	9.313	NA	NA	0.579584	-0.579584	0.58	1.479	4.109	7.276	0	0	12.608	0.768	7.089	0	0	11.866	0.204	2.078	0.042	0.384	-3.861	0.79	0.79	1.553	10.003	0	0	23.521	0.144	2.245	0.028	0.118
ENSG00000086300	657	-0.460962	0	0	0	0	0	0	-3.61253	-0.133298	7.83695	1.00107	0	0	0	ENSG00000086300	0.133298	sorting nexin 10	SNX10	0.460962	0.460962	-0.461	-1.347	5.817	-7.276	0	0	12.607	-0.652	-7.9	0	0	15.114	-0.079	-0.837	0.406	0.843	-5.68	0.133	-0.133	-0.404	-1.913	0.06	0.1	-5.444	-0.168	-2.628	0.011	0.065
ENSG00000128594	659	-0.423319	0	0	0	0	0	0	-3.31676	-1.64115	7.83514	4.95659	0	0	0	ENSG00000128594	1.64115	leucine rich repeat containing 4	LRRC4	0.423319	0.423319	-0.423	-1.245	7.735	-7.275	0	0	12.526	-0.513	-6.666	0	0	10.082	-0.244	-2.952	0.004	0.158	-2.229	0.331	-0.331	-0.824	-5.282	0	0	4.338	-0.144	-2.623	0.011	0.065
ENSG00000148450	660	-0.470327	0	0	0	0	0	0	-3.68441	-0.877236	7.83371	3.15984	0	0	0	ENSG00000148450	0.877236	methionine sulfoxide reductase B2	MSRB2	0.470327	0.470327	-0.47	-1.373	3.735	-7.273	0	0	12.623	-0.588	-7.022	0	0	11.641	-0.235	-2.372	0.021	0.292	-3.252	0.278	-0.278	-0.71	-3.951	0	0.001	0.146	-0.171	-2.854	0.006	0.044
ENSG00000233012	661	0.685753	0	0	0	0	0	0	5.36642	3.07882	7.82558	5.72992	2	1	1	ENSG00000233012	3.07882	histone deacetylase 1 pseudogene 2	HDAC1P2	0.685753	-0.685753	0.686	1.767	4.543	7.269	0	0	12.616	0.937	7.239	0	0	12.493	0.183	1.605	0.113	0.566	-4.72	0.537	0.537	1.018	5.819	0	0	6.706	0.211	2.85	0.006	0.045
ENSG00000169057	662	-0.457155	0	0	0	0	0	0	-3.57695	-0.696667	7.82436	2.81477	0	0	0	ENSG00000169057	0.696667	methyl-CpG binding protein 2	MECP2	0.457155	0.457155	-0.457	-1.337	8.126	-7.267	0	0	12.468	-0.554	-6.659	0	0	10.023	-0.263	-2.966	0.004	0.155	-2.231	0.248	-0.248	-0.646	-3.673	0	0.002	-1.271	-0.17	-2.883	0.005	0.042
ENSG00000204619	665	-0.421496	0	0	0	1	1	0	-3.2924	0.00141254	7.81122	0.0796524	0	0	0	ENSG00000204619	0.00141254	protein phosphatase 1 regulatory inhibitor subunit 11	PPP1R11	0.421496	0.421496	-0.421	-1.24	5.405	-7.26	0	0	12.551	-0.527	-6.941	0	0	11.274	-0.21	-2.464	0.016	0.268	-3.233	0.018	0.018	-0.084	0.281	0.78	0.832	-7.18	-0.009	-0.157	0.876	0.934
ENSG00000077147	663	-0.341824	0	0	0	0	0	0	-2.67007	-1.1967	7.81122	4.65078	0	0	0	ENSG00000077147	1.1967	transmembrane 9 superfamily member 3	TM9SF3	0.341824	0.341824	-0.342	-1.024	6.547	-7.259	0	0	12.503	-0.415	-6.698	0	0	10.253	-0.195	-2.866	0.006	0.174	-2.383	0.257	-0.257	-0.667	-5.066	0	0	3.609	-0.186	-4.101	0	0.004
ENSG00000196453	664	-0.332163	0	0	0	1	1	0	-2.5946	0.055177	7.81122	0.727718	0	0	0	ENSG00000196453	0.055177	zinc finger protein 777	ZNF777	0.332163	0.332163	-0.332	-0.997	6.04	-7.259	0	0	12.546	-0.376	-6.249	0	0	8.535	-0.244	-3.703	0	0.069	-0.095	0.076	0.076	0.039	1.551	0.126	0.187	-6.057	-0.069	-1.741	0.086	0.237
ENSG00000080947	666	0.456197	0	0	0	0	0	0	3.56155	0.168338	7.80703	1.19947	0	0	0	ENSG00000080947	0.168338	CROCC pseudogene 3	CROCCP3	0.456197	-0.456197	0.456	1.144	7.221	7.256	0	0	12.49	0.635	7.644	0	0	14.057	0.098	1.124	0.265	0.742	-5.55	0.14	0.14	0.176	2.149	0.035	0.063	-5.13	0.195	3.508	0.001	0.013
ENSG00000085063	667	-0.423904	0	0	0	0	0	0	-3.30725	-3.44013	7.80188	7.61404	0	0	0	ENSG00000085063	3.44013	CD59 molecule (CD59 blood group)	CD59	0.423904	0.423904	-0.424	-1.247	5.72	-7.253	0	0	12.514	-0.541	-7.082	0	0	11.825	-0.19	-2.196	0.032	0.344	-3.792	0.452	-0.452	-1.08	-7.104	0	0	11.653	-0.3	-5.24	0	0
ENSG00000228223	668	-0.702877	0	0	0	0	0	0	-5.47975	-4.15997	7.79618	6.26321	2	1	1	ENSG00000228223	4.15997	HLA complex group 11	HCG11	0.702877	0.702877	-0.703	-2.004	4.152	-7.249	0	0	12.547	-0.911	-7.223	0	0	12.442	-0.287	-1.973	0.053	0.424	-4.036	0.664	-0.664	-1.53	-6.18	0	0	8.155	-0.254	-2.69	0.009	0.059
ENSG00000171724	669	-0.652583	0	0	0	0	0	0	-5.08122	-0.202805	7.78631	1.04973	1	1	0	ENSG00000171724	0.202805	vesicle amine transport 1 like	VAT1L	0.652583	0.652583	-0.653	-1.868	5.709	-7.244	0	0	12.492	-0.892	-7.626	0	0	14.022	-0.174	-1.284	0.204	0.689	-5.18	0.193	-0.193	-0.531	-1.973	0.053	0.089	-5.297	-0.308	-3.789	0	0.008
ENSG00000086232	670	-0.346907	0	0	0	0	0	0	-2.69627	-0.486813	7.7723	2.67606	0	0	0	ENSG00000086232	0.486813	eukaryotic translation initiation factor 2 alpha kinase 1	EIF2AK1	0.346907	0.346907	-0.347	-1.037	6.752	-7.235	0	0	12.405	-0.471	-7.455	0	0	13.29	-0.099	-1.444	0.153	0.626	-5.14	0.182	-0.182	-0.507	-3.559	0.001	0.002	-1.506	-0.149	-3.376	0.001	0.017
ENSG00000110675	671	-0.351476	0	0	0	0	0	0	-2.72792	-3.91905	7.76132	9.2384	0	0	0	ENSG00000110675	3.91905	ELMO domain containing 1	ELMOD1	0.351476	0.351476	-0.351	-1.05	7.113	-7.229	0	0	12.363	-0.456	-7.099	0	0	11.842	-0.143	-2.079	0.042	0.384	-4.14	0.424	-0.424	-1.021	-8.203	0	0	16.032	-0.181	-4.023	0	0.005
ENSG00000169032	672	-0.614333	0	0	0	0	0	0	-4.76804	-1.64958	7.76132	3.96165	1	1	0	ENSG00000169032	1.64958	mitogen-activated protein kinase kinase 1	MAP2K1	0.614333	0.614333	-0.614	-1.764	7.688	-7.234	0	0	12.337	-0.733	-6.584	0	0	9.731	-0.378	-3.045	0.003	0.145	-1.981	0.416	-0.416	-1.004	-4.564	0	0	1.715	-0.232	-2.927	0.005	0.039
ENSG00000104112	673	-0.595152	0	0	0	0	0	0	-4.61737	-0.70096	7.7583	2.38683	1	1	0	ENSG00000104112	0.70096	secretogranin III	SCG3	0.595152	0.595152	-0.595	-1.712	7.059	-7.227	0	0	12.353	-0.779	-7.207	0	0	12.269	-0.227	-1.895	0.062	0.461	-4.453	0.294	-0.294	-0.744	-3.313	0.002	0.004	-2.254	-0.279	-3.617	0.001	0.011
ENSG00000150594	674	-0.570353	0	0	0	0	0	0	-4.42439	-0.18015	7.75729	1.05025	1	1	0	ENSG00000150594	0.18015	adrenoceptor alpha 2A	ADRA2A	0.570353	0.570353	-0.57	-1.644	4.47	-7.226	0	0	12.451	-0.776	-7.649	0	0	14.134	-0.16	-1.312	0.194	0.676	-4.999	0.172	-0.172	-0.485	-1.973	0.053	0.089	-5.123	-0.076	-0.991	0.325	0.535
ENSG00000119446	675	-0.552491	0	0	0	0	0	0	-4.28298	-2.6998	7.75214	5.53414	1	1	0	ENSG00000119446	2.6998	RNA binding motif protein 18	RBM18	0.552491	0.552491	-0.552	-1.596	4.554	-7.222	0	0	12.433	-0.765	-7.776	0	0	14.642	-0.127	-1.081	0.284	0.757	-5.295	0.488	-0.488	-1.156	-5.685	0	0	6.175	-0.089	-1.099	0.276	0.485
ENSG00000169258	676	-0.532863	0	0	0	0	0	0	-4.1304	-0.375221	7.75133	1.73978	1	1	0	ENSG00000169258	0.375221	G protein regulated inducer of neurite outgrowth 1	GPRIN1	0.532863	0.532863	-0.533	-1.542	7.319	-7.221	0	0	12.314	-0.634	-6.513	0	0	9.475	-0.331	-3.118	0.003	0.133	-1.79	0.216	-0.216	-0.579	-2.718	0.008	0.018	-3.88	-0.243	-3.483	0.001	0.014
ENSG00000178718	677	-0.609391	0	0	0	0	0	0	-4.72244	-0.336902	7.74944	1.4753	1	1	0	ENSG00000178718	0.336902	ribonuclease P and MRP subunit p25	RPP25	0.609391	0.609391	-0.609	-1.75	4.299	-7.22	0	0	12.43	-0.78	-7.118	0	0	12.026	-0.268	-2.114	0.038	0.372	-3.782	0.228	-0.228	-0.606	-2.452	0.017	0.033	-4.079	-0.223	-2.796	0.007	0.049
ENSG00000104435	678	-0.589383	0	0	0	0	0	0	-4.56028	-0.251434	7.73738	1.27649	1	1	0	ENSG00000104435	0.251434	stathmin 2	STMN2	0.589383	0.589383	-0.589	-1.696	7.369	-7.215	0	0	12.287	-0.735	-6.863	0	0	10.872	-0.298	-2.503	0.015	0.261	-3.267	0.197	-0.197	-0.539	-2.237	0.029	0.053	-4.968	-0.075	-0.978	0.332	0.541
ENSG00000142186	679	-0.296987	0	0	0	0	0	0	-2.29732	-0.249888	7.73541	1.93405	0	0	0	ENSG00000142186	0.249888	SCY1 like pseudokinase 1	SCYL1	0.296987	0.296987	-0.297	-0.902	7.607	-7.211	0	0	12.279	-0.358	-6.559	0	0	9.668	-0.174	-3.031	0.003	0.148	-2.03	0.129	-0.129	-0.395	-2.905	0.005	0.012	-3.392	-0.136	-3.494	0.001	0.014
ENSG00000103415	680	-0.471726	0	0	0	0	0	0	-3.64656	-0.0773997	7.73025	0.717178	0	0	0	ENSG00000103415	0.0773997	heme oxygenase 2	HMOX2	0.471726	0.471726	-0.472	-1.376	5.928	-7.208	0	0	12.326	-0.586	-6.867	0	0	10.956	-0.243	-2.503	0.015	0.261	-3.174	0.108	-0.108	-0.35	-1.536	0.129	0.192	-6.116	-0.213	-3.517	0.001	0.013
ENSG00000170837	681	-0.487017	0	0	0	0	0	0	-3.76294	-8.05414	7.72649	11.2415	1	0	1	ENSG00000170837	8.05414	G protein-coupled receptor 27	GPR27	0.487017	0.487017	-0.487	-1.418	4.76	-7.206	0	0	12.364	-0.556	-6.328	0	0	8.894	-0.349	-3.41	0.001	0.096	-0.891	0.716	-0.716	-1.641	-9.625	0	0	21.978	-0.112	-1.703	0.093	0.249
ENSG00000254487	682	0.618956	1	0	1	1	0	1	4.78236	-0.56278	7.72649	2.08657	1	1	0	ENSG00000254487	0.56278	NA	NA	0.618956	-0.618956	0.619	1.586	2.291	7.205	0	0	11.966	0.798	6.817	0	0	10.482	0.262	2.475	0.016	0.266	-3.033	0.27	-0.27	-0.693	-3.046	0.003	0.008	-2.212	0.324	3.95	0	0.006
ENSG00000119125	683	-0.459095	0	0	0	0	0	0	-3.54678	-0.058124	7.72559	0.614529	0	0	0	ENSG00000119125	0.058124	guanine deaminase	GDA	0.459095	0.459095	-0.459	-1.342	7.359	-7.205	0	0	12.257	-0.526	-6.255	0	0	8.47	-0.325	-3.564	0.001	0.083	-0.551	0.095	-0.095	-0.322	-1.383	0.171	0.243	-6.45	-0.218	-3.749	0	0.009
ENSG00000235012	684	1.48588	0	0	0	0	0	0	11.4683	6.6927	7.71824	6.30543	2	1	1	ENSG00000235012	6.6927	JCAD pseudogene 1	JCADP1	1.48588	-1.48588	1.486	3.94	2.09	7.2	0	0	10.805	2.078	7.007	0	0	9.813	0.302	1.788	0.078	0.497	-4.166	1.061	1.061	2.129	6.211	0	0	8.49	0.589	5.105	0	0.001
ENSG00000124374	685	-0.633941	0	0	0	0	0	0	-4.89112	-1.05284	7.71543	2.89494	1	1	0	ENSG00000124374	1.05284	poly(A) binding protein interacting protein 2B	PAIP2B	0.633941	0.633941	-0.634	-1.817	4.223	-7.198	0	0	12.343	-0.804	-7.052	0	0	11.762	-0.295	-2.201	0.031	0.343	-3.635	0.364	-0.364	-0.893	-3.738	0	0.001	-0.632	-0.201	-2.329	0.023	0.104
ENSG00000149547	686	-0.428584	0	0	0	0	0	0	-3.3059	-0.485345	7.71354	2.31666	0	0	0	ENSG00000149547	0.485345	EI24 autophagy associated transmembrane protein	EI24	0.428584	0.428584	-0.429	-1.259	5.995	-7.197	0	0	12.277	-0.504	-6.454	0	0	9.315	-0.277	-3.184	0.002	0.122	-1.543	0.21	-0.21	-0.566	-3.253	0.002	0.005	-2.329	-0.134	-2.368	0.021	0.098
ENSG00000144369	687	-0.541245	0	0	0	0	0	0	-4.17299	-4.37755	7.70998	7.61084	2	1	1	ENSG00000144369	4.37755	family with sequence similarity 171 member B	FAM171B	0.541245	0.541245	-0.541	-1.565	8.133	-7.195	0	0	12.175	-0.68	-6.848	0	0	10.779	-0.264	-2.463	0.016	0.268	-3.419	0.575	-0.575	-1.341	-7.103	0	0	11.468	-0.254	-3.498	0.001	0.014
ENSG00000239024	688	1.45383	0	0	0	0	0	0	11.1935	1.24768	7.69931	2.1587	2	1	1	ENSG00000239024	1.24768	NA	NA	1.45383	-1.45383	1.454	3.853	0.407	7.188	0	0	9.788	1.868	6.574	0	0	7.621	0.626	3.094	0.003	0.137	-2.148	0.578	0.578	1.104	3.111	0.003	0.007	-1.728	0.464	3.217	0.002	0.023
ENSG00000226524	689	0.85516	0	0	0	0	0	0	6.5801	5.21357	7.69458	7.03449	2	1	1	ENSG00000226524	5.21357	NA	NA	0.85516	-0.85516	0.855	2.227	2.831	7.185	0	0	11.834	1.151	6.954	0	0	10.889	0.264	2.071	0.042	0.385	-3.764	0.741	0.741	1.45	6.708	0	0	10.41	0.051	0.599	0.551	0.728
ENSG00000134108	690	-0.560708	0	0	0	0	0	0	-4.31438	-0.712584	7.69453	2.47317	1	1	0	ENSG00000134108	0.712584	ADP ribosylation factor like GTPase 8B	ARL8B	0.560708	0.560708	-0.561	-1.618	6.771	-7.184	0	0	12.186	-0.696	-6.774	0	0	10.538	-0.29	-2.587	0.012	0.237	-3.067	0.288	-0.288	-0.732	-3.387	0.001	0.003	-2.021	-0.216	-2.776	0.007	0.051
ENSG00000204071	691	-0.784682	0	0	0	0	0	0	-6.03776	-0.0111075	7.69453	0.174733	1	1	0	ENSG00000204071	0.0111075	transcription elongation factor A like 6	TCEAL6	0.784682	0.784682	-0.785	-2.226	6.387	-7.196	0	0	12.22	-1.004	-7.069	0	0	11.706	-0.346	-2.133	0.037	0.365	-3.949	0.064	-0.064	-0.256	-0.544	0.588	0.669	-7.171	-0.151	-1.546	0.127	0.302
ENSG00000142396	692	0.584701	0	0	0	0	0	0	4.48916	13.466	7.6777	14.2459	2	1	1	ENSG00000142396	13.466	endogenous retrovirus group K3 member 1	ERVK3-1	0.584701	-0.584701	0.585	1.493	3.766	7.174	0	0	12.179	0.752	6.758	0	0	10.555	0.25	2.543	0.013	0.247	-2.938	0.945	0.945	1.883	11.741	0	0	30.182	0.152	2.289	0.025	0.111
ENSG00000242732	693	-0.526331	0	0	0	0	0	0	-4.03486	-0.080303	7.66602	0.6867	1	1	0	ENSG00000242732	0.080303	retrotransposon Gag like 5	RTL5	0.526331	0.526331	-0.526	-1.525	7.14	-7.168	0	0	12.118	-0.644	-6.68	0	0	10.162	-0.292	-2.744	0.008	0.198	-2.698	0.117	-0.117	-0.369	-1.491	0.141	0.206	-6.282	-0.125	-1.885	0.064	0.196
ENSG00000100644	694	-0.34741	0	0	0	0	0	0	-2.66247	-4.77792	7.66379	10.2084	0	0	0	ENSG00000100644	4.77792	hypoxia inducible factor 1 subunit alpha	HIF1A	0.34741	0.34741	-0.347	-1.039	6.177	-7.166	0	0	12.143	-0.447	-7.045	0	0	11.654	-0.148	-2.088	0.041	0.381	-4.048	0.468	-0.468	-1.114	-8.878	0	0	18.851	-0.172	-3.596	0.001	0.011
ENSG00000127957	695	0.506132	0	0	0	0	0	0	3.87876	4.03989	7.66353	7.79098	2	1	1	ENSG00000127957	4.03989	PMS1 homolog 2, mismatch repair system component pseudogene 3	PMS2P3	0.506132	-0.506132	0.506	1.279	5.51	7.165	0	0	12.199	0.663	6.982	0	0	11.472	0.192	2.045	0.045	0.394	-4.071	0.519	0.519	0.978	7.224	0	0	12.177	0.225	3.857	0	0.007
ENSG00000198843	696	-0.495561	0	0	0	0	0	0	-3.79485	-0.981429	7.65769	3.20092	0	0	0	ENSG00000198843	0.981429	selenoprotein T	SELENOT	0.495561	0.495561	-0.496	-1.441	5.261	-7.162	0	0	12.17	-0.611	-6.824	0	0	10.817	-0.265	-2.512	0.014	0.258	-3.09	0.307	-0.307	-0.772	-3.983	0	0.001	0.002	-0.229	-3.172	0.002	0.025
ENSG00000153904	697	-0.542115	0	0	0	0	0	0	-4.15135	-0.0501165	7.65769	0.508741	1	1	0	ENSG00000153904	0.0501165	dimethylarginine dimethylaminohydrolase 1	DDAH1	0.542115	0.542115	-0.542	-1.568	6.639	-7.162	0	0	12.11	-0.678	-6.816	0	0	10.724	-0.27	-2.444	0.017	0.274	-3.354	0.099	-0.099	-0.33	-1.21	0.231	0.31	-6.617	-0.089	-1.255	0.214	0.415
ENSG00000149716	698	0.497397	0	0	0	0	0	0	3.80813	2.63116	7.65613	6.07726	0	0	0	ENSG00000149716	2.63116	LTO1 maturation factor of ABCE1	LTO1	0.497397	-0.497397	0.497	1.256	5.871	7.16	0	0	12.153	0.677	7.243	0	0	12.49	0.137	1.51	0.136	0.602	-5.02	0.433	0.433	0.797	6.054	0	0	7.435	0.152	2.487	0.015	0.081
ENSG00000170915	699	-0.625961	0	0	0	0	0	0	-4.79217	-7.50375	7.6557	9.36559	2	1	1	ENSG00000170915	7.50375	progestin and adipoQ receptor family member 8	PAQR8	0.625961	0.625961	-0.626	-1.795	4.762	-7.16	0	0	12.177	-0.841	-7.377	0	0	13.044	-0.196	-1.511	0.136	0.602	-4.843	0.801	-0.801	-1.821	-8.298	0	0	16.607	-0.09	-1.021	0.311	0.521
ENSG00000005486	700	-0.555543	0	0	0	0	0	0	-4.2518	-0.957852	7.6534	2.98845	1	1	0	ENSG00000005486	0.957852	rhomboid domain containing 2	RHBDD2	0.555543	0.555543	-0.556	-1.604	7.019	-7.158	0	0	12.081	-0.68	-6.68	0	0	10.162	-0.307	-2.687	0.009	0.213	-2.82	0.321	-0.321	-0.801	-3.813	0	0.001	-0.73	-0.101	-1.39	0.169	0.362
ENSG00000174903	701	-0.439437	0	0	0	0	0	0	-3.36315	-0.0528767	7.65332	0.592603	0	0	0	ENSG00000174903	0.0528767	RAB1B, member RAS oncogene family	RAB1B	0.439437	0.439437	-0.439	-1.289	6.283	-7.158	0	0	12.116	-0.565	-7.008	0	0	11.514	-0.188	-2.098	0.04	0.379	-4.019	0.089	-0.089	-0.311	-1.347	0.182	0.256	-6.394	-0.18	-3.143	0.003	0.027
ENSG00000110048	702	-0.352317	0	0	0	0	0	0	-2.69637	-0.00195116	7.65324	0.104597	0	0	0	ENSG00000110048	0.00195116	oxysterol binding protein	OSBP	0.352317	0.352317	-0.352	-1.052	6.857	-7.157	0	0	12.084	-0.437	-6.762	0	0	10.495	-0.183	-2.566	0.013	0.239	-3.102	0.019	-0.019	-0.161	-0.357	0.722	0.786	-7.317	-0.148	-3.325	0.001	0.019
ENSG00000143420	703	-0.315089	0	0	0	1	1	0	-2.4086	0.000161225	7.64419	0.03028	0	0	0	ENSG00000143420	0.000161225	endosulfine alpha	ENSA	0.315089	0.315089	-0.315	-0.951	7.544	-7.152	0	0	12.046	-0.408	-6.993	0	0	11.413	-0.129	-2.09	0.041	0.381	-4.137	0.005	0.005	-0.11	0.114	0.909	0.933	-7.406	-0.121	-3.085	0.003	0.03
ENSG00000268471	704	0.421921	0	0	0	0	0	0	3.22525	1.12025	7.64419	4.00511	0	0	0	ENSG00000268471	1.12025	MIR4453 host gene	MIR4453HG	0.421921	-0.421921	0.422	1.051	3.455	7.152	0	0	12.084	0.659	8.285	0	0	16.444	-0.053	-0.682	0.497	0.882	-5.445	0.28	0.28	0.472	4.595	0	0	2.374	0.191	3.631	0.001	0.011
ENSG00000259623	705	-0.567249	0	0	0	0	0	0	-4.33523	-3.08614	7.64255	5.88758	2	1	1	ENSG00000259623	3.08614	NA	NA	0.567249	0.567249	-0.567	-1.636	5.134	-7.15	0	0	12.127	-0.752	-7.244	0	0	12.498	-0.197	-1.696	0.095	0.535	-4.621	0.524	-0.524	-1.233	-5.925	0	0	7.03	-0.196	-2.377	0.02	0.096
ENSG00000186416	707	-0.401551	0	0	0	0	0	0	-3.0681	-1.42364	7.64063	4.58759	0	0	0	ENSG00000186416	1.42364	NFKB repressing factor	NKRF	0.401551	0.401551	-0.402	-1.186	6.025	-7.148	0	0	12.096	-0.501	-6.828	0	0	10.811	-0.203	-2.435	0.018	0.275	-3.305	0.31	-0.31	-0.78	-5.021	0	0	3.537	-0.175	-3.051	0.003	0.031
ENSG00000110851	706	-0.395306	0	0	0	0	0	0	-3.02039	-1.61496	7.64063	5.05507	0	0	0	ENSG00000110851	1.61496	PR/SET domain 4	PRDM4	0.395306	0.395306	-0.395	-1.169	6.264	-7.149	0	0	12.067	-0.497	-6.831	0	0	10.793	-0.193	-2.417	0.018	0.28	-3.405	0.319	-0.319	-0.799	-5.352	0	0	4.689	-0.193	-3.622	0.001	0.011
ENSG00000117877	708	-0.598711	1	1	0	1	1	0	-4.57363	0.142623	7.63913	0.887361	1	1	0	ENSG00000117877	0.142623	RNA polymerase I subunit G	POLR1G	0.598711	0.598711	-0.599	-1.721	4.197	-7.147	0	0	12.142	-0.811	-7.552	0	0	13.747	-0.173	-1.33	0.188	0.671	-4.93	0.161	0.161	0.219	1.77	0.081	0.13	-5.45	-0.004	-0.052	0.959	0.979
ENSG00000163328	709	-0.401655	0	0	0	0	0	0	-3.06639	-2.27859	7.63439	6.16548	0	0	0	ENSG00000163328	2.27859	G protein-coupled receptor 155	GPR155	0.401655	0.401655	-0.402	-1.186	7.17	-7.144	0	0	12.019	-0.527	-7.138	0	0	11.99	-0.151	-1.867	0.066	0.468	-4.515	0.37	-0.37	-0.905	-6.115	0	0	7.579	-0.228	-4.293	0	0.003
ENSG00000113163	710	-0.279804	0	0	0	0	0	0	-2.13223	-4.35496	7.62046	10.9297	0	0	0	ENSG00000113163	4.35496	ceramide transporter 1	CERT1	0.279804	0.279804	-0.28	-0.855	6.617	-7.136	0	0	12.008	-0.358	-6.911	0	0	11.105	-0.123	-2.221	0.03	0.341	-3.837	0.398	-0.398	-0.966	-9.406	0	0	20.969	-0.134	-3.471	0.001	0.014
ENSG00000102081	711	-0.362687	0	0	0	0	0	0	-2.7632	-1.46528	7.61869	5.01614	0	0	0	ENSG00000102081	1.46528	fragile X messenger ribonucleoprotein 1	FMR1	0.362687	0.362687	-0.363	-1.08	6.711	-7.135	0	0	11.995	-0.439	-6.531	0	0	9.584	-0.21	-2.927	0.005	0.162	-2.255	0.292	-0.292	-0.741	-5.324	0	0	4.553	-0.173	-3.459	0.001	0.015
ENSG00000181754	713	-0.44627	0	0	0	0	0	0	-3.39923	-0.246691	7.61698	1.49111	0	0	0	ENSG00000181754	0.246691	adhesion molecule with Ig like domain 1	AMIGO1	0.44627	0.44627	-0.446	-1.307	7.112	-7.133	0	0	11.98	-0.51	-6.246	0	0	8.442	-0.318	-3.417	0.001	0.095	-0.943	0.165	-0.165	-0.472	-2.469	0.016	0.032	-4.438	-0.178	-3.1	0.003	0.029
ENSG00000008118	712	-0.455024	1	1	0	1	1	0	-3.46591	0.376012	7.61698	1.92457	0	0	0	ENSG00000008118	0.376012	calcium/calmodulin dependent protein kinase IG	CAMK1G	0.455024	0.455024	-0.455	-1.331	7.068	-7.133	0	0	11.997	-0.549	-6.636	0	0	9.999	-0.267	-2.815	0.006	0.183	-2.493	0.195	0.195	0.293	2.896	0.005	0.012	-3.375	-0.142	-2.545	0.013	0.074
ENSG00000114573	714	-0.506754	0	0	0	0	0	0	-3.85887	-0.412496	7.61489	1.88009	1	1	0	ENSG00000114573	0.412496	ATPase H+ transporting V1 subunit A	ATP6V1A	0.506754	0.506754	-0.507	-1.472	7.831	-7.132	0	0	11.932	-0.641	-6.848	0	0	10.79	-0.239	-2.336	0.023	0.301	-3.672	0.219	-0.219	-0.587	-2.854	0.006	0.013	-3.567	-0.214	-3.104	0.003	0.029
ENSG00000136485	715	-0.399998	0	0	0	0	0	0	-3.04533	-0.539043	7.61336	2.58115	0	0	0	ENSG00000136485	0.539043	DDB1 and CUL4 associated factor 7	DCAF7	0.399998	0.399998	-0.4	-1.182	6.453	-7.13	0	0	11.989	-0.499	-6.738	0	0	10.417	-0.201	-2.532	0.014	0.252	-3.174	0.209	-0.209	-0.564	-3.479	0.001	0.003	-1.731	-0.207	-3.957	0	0.006
ENSG00000103769	716	-0.36773	0	0	0	0	0	0	-2.79694	-6.7199e-05	7.60597	0.0174813	0	0	0	ENSG00000103769	6.7199e-05	RAB11A, member RAS oncogene family	RAB11A	0.36773	0.36773	-0.368	-1.094	6.041	-7.126	0	0	11.995	-0.486	-7.148	0	0	12.083	-0.132	-1.785	0.079	0.497	-4.576	0.004	-0.004	-0.13	-0.069	0.945	0.961	-7.279	-0.228	-4.558	0	0.002
ENSG00000188725	717	-0.487675	0	0	0	0	0	0	-3.70768	-1.73193	7.60277	4.56535	0	0	0	ENSG00000188725	1.73193	small integral membrane protein 15	SMIM15	0.487675	0.487675	-0.488	-1.42	3.092	-7.124	0	0	11.977	-0.629	-7.142	0	0	12.062	-0.204	-1.929	0.058	0.444	-3.976	0.379	-0.379	-0.926	-5.005	0	0	3.876	-0.045	-0.693	0.491	0.681
ENSG00000162390	719	0.852519	0	0	0	0	0	0	6.48143	11.3594	7.60268	10.5531	2	1	1	ENSG00000162390	11.3594	acyl-CoA thioesterase 11	ACOT11	0.852519	-0.852519	0.853	2.22	6.222	7.133	0	0	12.02	1.199	7.355	0	0	12.91	0.16	1.085	0.282	0.756	-5.557	1.076	1.076	2.161	9.132	0	0	19.827	0.304	3.213	0.002	0.023
ENSG00000111371	718	-0.407009	0	0	0	0	0	0	-3.09436	-0.122581	7.60268	1.03179	0	0	0	ENSG00000111371	0.122581	solute carrier family 38 member 1	SLC38A1	0.407009	0.407009	-0.407	-1.201	7.599	-7.123	0	0	11.92	-0.496	-6.611	0	0	9.866	-0.228	-2.779	0.007	0.191	-2.645	0.119	-0.119	-0.373	-1.95	0.055	0.093	-5.557	-0.242	-4.581	0	0.002
ENSG00000129245	720	-0.400133	0	0	0	0	0	0	-3.03834	-0.160147	7.59332	1.22299	0	0	0	ENSG00000129245	0.160147	FMR1 autosomal homolog 2	FXR2	0.400133	0.400133	-0.4	-1.182	6.716	-7.117	0	0	11.926	-0.476	-6.401	0	0	9.071	-0.249	-3.127	0.003	0.131	-1.741	0.131	-0.131	-0.399	-2.176	0.033	0.06	-5.055	-0.166	-3.177	0.002	0.025
ENSG00000239581	721	1.32063	0	0	0	0	0	0	10.028	4.00525	7.59332	4.77888	2	1	1	ENSG00000239581	4.00525	NA	NA	1.32063	-1.32063	1.321	3.491	1.366	7.117	0	0	10.188	1.935	7.327	0	0	10.468	0.092	0.53	0.598	0.917	-5.196	0.838	0.838	1.656	5.157	0	0	4.603	0.271	2.25	0.028	0.117
ENSG00000160131	722	-0.660699	0	0	0	0	0	0	-5.01613	-1.04942	7.59215	2.7829	1	1	0	ENSG00000160131	1.04942	vacuolar ATPase assembly factor VMA21	VMA21	0.660699	0.660699	-0.661	-1.89	4.81	-7.116	0	0	12.001	-0.777	-6.484	0	0	9.49	-0.427	-3.004	0.004	0.15	-1.935	0.377	-0.377	-0.921	-3.647	0.001	0.002	-1.01	-0.329	-3.458	0.001	0.015
ENSG00000226049	723	0.899782	0	0	0	0	0	0	6.83089	7.29665	7.59172	8.16402	2	1	1	ENSG00000226049	7.29665	tousled like kinase 2 pseudogene 1	TLK2P1	0.899782	-0.899782	0.9	2.348	5.141	7.116	0	0	12.014	1.312	7.449	0	0	13.311	0.076	0.545	0.588	0.915	-5.851	0.894	0.894	1.774	7.473	0	0	13.266	0.236	2.604	0.011	0.067
ENSG00000177383	724	-0.485904	0	0	0	0	0	0	-3.68429	-0.0191529	7.58234	0.309857	0	0	0	ENSG00000177383	0.0191529	MAGE family member F1	MAGEF1	0.485904	0.485904	-0.486	-1.415	5.574	-7.11	0	0	11.956	-0.522	-5.918	0	0	7.251	-0.413	-4.003	0	0.052	0.796	0.062	-0.062	-0.253	-0.845	0.401	0.49	-6.869	-0.258	-4.169	0	0.004
ENSG00000172318	725	-0.442361	0	0	0	0	0	0	-3.35392	-6.1847	7.58185	10.1916	1	0	1	ENSG00000172318	6.1847	beta-1,3-galactosyltransferase 1	B3GALT1	0.442361	0.442361	-0.442	-1.297	5.185	-7.109	0	0	11.966	-0.536	-6.579	0	0	9.859	-0.255	-2.791	0.007	0.189	-2.473	0.607	-0.607	-1.408	-8.865	0	0	18.883	-0.148	-2.379	0.02	0.096
ENSG00000136628	726	-0.32616	0	0	0	0	0	0	-2.47177	-3.8578	7.57841	9.41895	0	0	0	ENSG00000136628	3.8578	glutamyl-prolyl-tRNA synthetase 1	EPRS1	0.32616	0.32616	-0.326	-0.981	7.413	-7.107	0	0	11.865	-0.424	-6.991	0	0	11.399	-0.13	-2.015	0.048	0.404	-4.276	0.41	-0.41	-0.99	-8.335	0	0	16.565	-0.181	-4.216	0	0.003
ENSG00000172239	727	-0.443132	0	0	0	0	0	0	-3.35601	-3.70191	7.5734	7.69434	0	0	0	ENSG00000172239	3.70191	poly(A) binding protein interacting protein 1	PAIP1	0.443132	0.443132	-0.443	-1.299	5.933	-7.104	0	0	11.911	-0.493	-6.043	0	0	7.711	-0.344	-3.728	0	0.068	-0.026	0.481	-0.481	-1.142	-7.157	0	0	11.851	-0.078	-1.327	0.189	0.386
ENSG00000114850	728	-0.360644	0	0	0	0	0	0	-2.73115	-0.128331	7.57299	1.1289	0	0	0	ENSG00000114850	0.128331	signal sequence receptor subunit 3	SSR3	0.360644	0.360644	-0.361	-1.075	5.246	-7.103	0	0	11.943	-0.427	-6.413	0	0	9.208	-0.228	-3.058	0.003	0.142	-1.822	0.114	-0.114	-0.363	-2.067	0.043	0.074	-5.085	-0.172	-3.575	0.001	0.012
ENSG00000111530	729	-0.293209	0	0	0	0	0	0	-2.2194	-1.20528	7.56933	5.08919	0	0	0	ENSG00000111530	1.20528	cullin associated and neddylation dissociated 1	CAND1	0.293209	0.293209	-0.293	-0.892	7.729	-7.101	0	0	11.823	-0.375	-6.874	0	0	10.913	-0.13	-2.201	0.031	0.343	-3.93	0.237	-0.237	-0.624	-5.375	0	0	4.677	-0.148	-3.87	0	0.007
ENSG00000136436	730	0.314888	0	0	0	0	0	0	2.38344	0.732962	7.56917	3.63006	0	0	0	ENSG00000136436	0.732962	calcium binding and coiled-coil domain 2	CALCOCO2	0.314888	-0.314888	0.315	0.76	6.869	7.101	0	0	11.867	0.497	8.348	0	0	16.91	-0.049	-0.82	0.415	0.848	-5.863	0.202	0.202	0.307	4.317	0	0	0.931	0.093	2.265	0.027	0.115
ENSG00000141582	731	-0.521774	0	0	0	1	1	0	-3.94936	0.0971161	7.56909	0.765123	1	1	0	ENSG00000141582	0.0971161	chromobox 4	CBX4	0.521774	0.521774	-0.522	-1.512	6.497	-7.1	0	0	11.865	-0.601	-6.196	0	0	8.271	-0.364	-3.465	0.001	0.094	-0.811	0.127	0.127	0.148	1.605	0.113	0.172	-6.069	-0.201	-2.921	0.005	0.04
ENSG00000162989	732	-0.318839	0	0	0	0	0	0	-2.4124	-7.20247	7.5662	13.4028	1	0	1	ENSG00000162989	7.20247	potassium inwardly rectifying channel subfamily J member 3	KCNJ3	0.318839	0.318839	-0.319	-0.961	7.436	-7.098	0	0	11.83	-0.355	-5.999	0	0	7.468	-0.246	-3.861	0	0.063	0.325	0.537	-0.537	-1.261	-11.168	0	0	27.93	-0.127	-2.945	0.004	0.038
ENSG00000174238	733	-0.430952	1	1	0	1	1	0	-3.26043	0.201807	7.56565	1.34822	0	0	0	ENSG00000174238	0.201807	phosphatidylinositol transfer protein alpha	PITPNA	0.430952	0.430952	-0.431	-1.266	7.267	-7.098	0	0	11.829	-0.546	-6.849	0	0	10.827	-0.202	-2.308	0.024	0.309	-3.683	0.15	0.15	0.196	2.317	0.024	0.045	-4.797	-0.191	-3.441	0.001	0.015
ENSG00000084733	734	-0.395405	0	0	0	0	0	0	-2.99135	-0.765318	7.56527	3.19745	0	0	0	ENSG00000084733	0.765318	RAB10, member RAS oncogene family	RAB10	0.395405	0.395405	-0.395	-1.169	6.259	-7.097	0	0	11.86	-0.521	-7.114	0	0	11.927	-0.145	-1.782	0.079	0.498	-4.599	0.239	-0.239	-0.629	-3.98	0	0.001	-0.155	-0.097	-1.829	0.072	0.212
ENSG00000165678	735	-0.624053	0	0	0	0	0	0	-4.72019	-0.0131071	7.56377	0.214788	1	1	0	ENSG00000165678	0.0131071	growth hormone inducible transmembrane protein	GHITM	0.624053	0.624053	-0.624	-1.79	6.491	-7.098	0	0	11.851	-0.747	-6.484	0	0	9.4	-0.378	-2.934	0.005	0.161	-2.204	0.061	-0.061	-0.251	-0.64	0.524	0.61	-7.125	-0.178	-2.115	0.038	0.142
ENSG00000100568	736	-0.304628	0	0	0	0	0	0	-2.30293	-0.27261	7.55982	1.98236	0	0	0	ENSG00000100568	0.27261	vesicle transport through interaction with t-SNAREs 1B	VTI1B	0.304628	0.304628	-0.305	-0.923	5.459	-7.093	0	0	11.887	-0.395	-7.009	0	0	11.549	-0.125	-2	0.05	0.412	-4.15	0.138	-0.138	-0.413	-2.951	0.004	0.01	-3.091	-0.22	-5.38	0	0
ENSG00000136381	737	-0.38307	0	0	0	0	0	0	-2.89502	-1.75584	7.55742	5.39354	0	0	0	ENSG00000136381	1.75584	iron responsive element binding protein 2	IREB2	0.38307	0.38307	-0.383	-1.136	6.919	-7.092	0	0	11.814	-0.499	-6.991	0	0	11.41	-0.152	-1.989	0.051	0.417	-4.303	0.326	-0.326	-0.812	-5.589	0	0	5.545	-0.272	-5.192	0	0
ENSG00000185946	738	0.465015	0	0	0	0	0	0	3.51202	0.129678	7.55249	0.991796	0	0	0	ENSG00000185946	0.129678	RNA binding region (RNP1, RRM) containing 3	RNPC3	0.465015	-0.465015	0.465	1.168	7.629	7.089	0	0	11.795	0.668	7.598	0	0	13.859	0.059	0.665	0.508	0.886	-6.011	0.131	0.131	0.156	1.902	0.062	0.102	-5.637	0.235	3.988	0	0.005
ENSG00000180370	739	-0.363845	0	0	0	0	0	0	-2.7478	-1.6977	7.55211	5.42786	0	0	0	ENSG00000180370	1.6977	p21 (RAC1) activated kinase 2	PAK2	0.363845	0.363845	-0.364	-1.083	5.744	-7.088	0	0	11.847	-0.466	-6.896	0	0	11.079	-0.16	-2.173	0.033	0.352	-3.869	0.313	-0.313	-0.785	-5.612	0	0	5.727	-0.155	-3.049	0.003	0.031
ENSG00000104979	740	-0.489005	0	0	0	0	0	0	-3.69215	-0.946276	7.55035	3.14658	0	0	0	ENSG00000104979	0.946276	chromosome 19 open reading frame 53	C19orf53	0.489005	0.489005	-0.489	-1.423	4.455	-7.087	0	0	11.899	-0.641	-7.185	0	0	12.288	-0.184	-1.741	0.086	0.518	-4.432	0.301	-0.301	-0.759	-3.94	0	0.001	-0.021	-0.226	-3.341	0.001	0.018
ENSG00000163877	741	-0.424572	0	0	0	0	0	0	-3.20446	-0.00555499	7.54751	0.165158	0	0	0	ENSG00000163877	0.00555499	Smad nuclear interacting protein 1	SNIP1	0.424572	0.424572	-0.425	-1.248	5.136	-7.085	0	0	11.868	-0.527	-6.756	0	0	10.558	-0.219	-2.468	0.016	0.267	-3.189	0.034	-0.034	-0.193	-0.52	0.605	0.684	-7.04	-0.121	-2.184	0.033	0.129
ENSG00000270170	742	-0.467667	0	0	0	0	0	0	-3.52917	-0.0263049	7.54632	0.374924	0	0	0	ENSG00000270170	0.0263049	NCBP2 antisense 2 (head to head)	NCBP2AS2	0.467667	0.467667	-0.468	-1.365	3.563	-7.084	0	0	11.865	-0.622	-7.264	0	0	12.574	-0.158	-1.595	0.115	0.57	-4.515	0.07	-0.07	-0.27	-0.971	0.335	0.422	-6.357	-0.174	-2.794	0.007	0.049
ENSG00000196422	743	-0.369375	0	0	0	0	0	0	-2.78738	-0.300696	7.54622	1.88799	0	0	0	ENSG00000196422	0.300696	protein phosphatase 1 regulatory subunit 26	PPP1R26	0.369375	0.369375	-0.369	-1.098	6.765	-7.083	0	0	11.789	-0.459	-6.653	0	0	10.069	-0.19	-2.584	0.012	0.238	-3.075	0.159	-0.159	-0.459	-2.861	0.006	0.013	-3.469	-0.125	-2.625	0.011	0.065
ENSG00000198492	744	-0.401832	0	0	0	0	0	0	-3.03086	-0.936661	7.54261	3.55988	0	0	0	ENSG00000198492	0.936661	YTH N6-methyladenosine RNA binding protein 2	YTHDF2	0.401832	0.401832	-0.402	-1.187	5.701	-7.081	0	0	11.824	-0.502	-6.769	0	0	10.574	-0.201	-2.389	0.02	0.287	-3.402	0.263	-0.263	-0.679	-4.263	0	0	0.851	-0.119	-2.149	0.035	0.136
ENSG00000198894	745	-0.434265	0	0	0	0	0	0	-3.27488	-3.25449	7.5412	7.16707	0	0	0	ENSG00000198894	3.25449	CLOCK interacting pacemaker	CIPC	0.434265	0.434265	-0.434	-1.275	5.844	-7.08	0	0	11.815	-0.603	-7.598	0	0	13.89	-0.098	-1.055	0.295	0.767	-5.479	0.454	-0.454	-1.084	-6.8	0	0	10.417	-0.167	-2.787	0.007	0.05
ENSG00000260918	746	-0.634067	0	0	0	0	0	0	-4.78162	-4.98391	7.5412	7.34124	2	1	1	ENSG00000260918	4.98391	NA	NA	0.634067	0.634067	-0.634	-1.817	6.296	-7.082	0	0	11.787	-0.792	-6.747	0	0	10.446	-0.318	-2.424	0.018	0.278	-3.386	0.679	-0.679	-1.561	-6.92	0	0	10.848	-0.285	-3.16	0.002	0.026
ENSG00000137267	747	-0.734335	0	0	0	1	1	0	-5.53568	0.0914186	7.53836	0.598948	1	1	0	ENSG00000137267	0.0914186	tubulin beta 2A class IIa	TUBB2A	0.734335	0.734335	-0.734	-2.09	7.526	-7.092	0	0	11.745	-0.924	-6.853	0	0	10.783	-0.354	-2.296	0.025	0.316	-3.694	0.153	0.153	0.202	1.358	0.179	0.252	-6.482	-0.15	-1.542	0.128	0.303
ENSG00000148229	748	-0.503887	0	0	0	0	0	0	-3.79809	-0.0905198	7.53758	0.743178	1	1	0	ENSG00000148229	0.0905198	DNA polymerase epsilon 3, accessory subunit	POLE3	0.503887	0.503887	-0.504	-1.464	5.055	-7.077	0	0	11.84	-0.659	-7.094	0	0	11.903	-0.193	-1.83	0.072	0.48	-4.387	0.122	-0.122	-0.38	-1.574	0.12	0.181	-5.934	-0.105	-1.566	0.122	0.295
ENSG00000140650	749	0.563839	0	0	0	0	0	0	4.24387	6.02124	7.52674	9.2283	2	1	1	ENSG00000140650	6.02124	phosphomannomutase 2	PMM2	0.563839	-0.563839	0.564	1.436	4.381	7.07	0	0	11.836	0.785	7.251	0	0	12.54	0.121	1.206	0.232	0.712	-5.192	0.652	0.652	1.262	8.195	0	0	16.238	0.159	2.485	0.015	0.082
ENSG00000174780	750	-0.285159	0	0	0	0	0	0	-2.14632	-0.600847	7.52673	3.35892	0	0	0	ENSG00000174780	0.600847	signal recognition particle 72	SRP72	0.285159	0.285159	-0.285	-0.87	6.433	-7.07	0	0	11.758	-0.359	-6.773	0	0	10.567	-0.138	-2.338	0.022	0.3	-3.552	0.179	-0.179	-0.501	-4.109	0	0	0.281	-0.192	-5.119	0	0.001
ENSG00000166619	751	-0.421451	0	0	0	0	0	0	-3.17179	-0.310332	7.52588	1.76726	0	0	0	ENSG00000166619	0.310332	BLCAP apoptosis inducing factor	BLCAP	0.421451	0.421451	-0.421	-1.24	6.922	-7.069	0	0	11.72	-0.543	-6.898	0	0	11.033	-0.179	-2.106	0.039	0.375	-4.085	0.176	-0.176	-0.494	-2.745	0.008	0.017	-3.782	-0.145	-2.579	0.012	0.07
ENSG00000188486	752	-0.489633	0	0	0	0	0	0	-3.6814	-3.23082	7.51868	6.60805	0	0	0	ENSG00000188486	3.23082	H2A.X variant histone	H2AX	0.489633	0.489633	-0.49	-1.425	5.363	-7.065	0	0	11.784	-0.56	-6.316	0	0	8.808	-0.349	-3.155	0.002	0.127	-1.559	0.489	-0.489	-1.158	-6.416	0	0	8.945	-0.137	-2.046	0.045	0.157
ENSG00000183166	753	-0.668797	0	0	0	0	0	0	-5.02327	-4.00981	7.51091	6.30721	2	1	1	ENSG00000183166	4.00981	calneuron 1	CALN1	0.668797	0.668797	-0.669	-1.912	6.959	-7.069	0	0	11.683	-0.753	-6.049	0	0	7.648	-0.501	-3.641	0.001	0.073	-0.322	0.636	-0.636	-1.47	-6.218	0	0	7.968	-0.251	-2.777	0.007	0.051
ENSG00000009844	754	-0.406848	0	0	0	0	0	0	-3.05484	-0.051053	7.50857	0.593958	0	0	0	ENSG00000009844	0.051053	vesicle trafficking 1	VTA1	0.406848	0.406848	-0.407	-1.2	4.97	-7.059	0	0	11.77	-0.532	-7.108	0	0	11.961	-0.156	-1.807	0.075	0.489	-4.411	0.086	-0.086	-0.304	-1.35	0.182	0.255	-6.228	-0.177	-3.012	0.004	0.034
ENSG00000159917	755	0.451372	0	0	0	0	0	0	3.38914	1.1068	7.50852	3.80468	0	0	0	ENSG00000159917	1.1068	zinc finger protein 235	ZNF235	0.451372	-0.451372	0.451	1.131	4.903	7.058	0	0	11.786	0.588	6.795	0	0	10.751	0.178	2.18	0.033	0.349	-3.797	0.291	0.291	0.495	4.448	0	0	1.596	0.162	2.907	0.005	0.04
ENSG00000174444	756	-0.515357	0	0	0	0	0	0	-3.86857	-7.61512	7.50658	10.5986	2	1	1	ENSG00000174444	7.61512	ribosomal protein L4	RPL4	0.515357	0.515357	-0.515	-1.495	7.135	-7.057	0	0	11.674	-0.671	-6.946	0	0	11.232	-0.203	-1.976	0.052	0.422	-4.329	0.719	-0.719	-1.645	-9.145	0	0	19.891	-0.199	-2.924	0.005	0.039
ENSG00000164237	757	-0.493619	0	0	0	0	0	0	-3.70533	-0.812118	7.50645	2.83647	0	0	0	ENSG00000164237	0.812118	carboxymethylenebutenolidase homolog	CMBL	0.493619	0.493619	-0.494	-1.436	4.13	-7.056	0	0	11.783	-0.657	-7.278	0	0	12.661	-0.168	-1.564	0.123	0.583	-4.654	0.286	-0.286	-0.729	-3.691	0	0.001	-0.754	-0.198	-2.776	0.007	0.051
ENSG00000273381	758	0.771474	0	0	0	1	0	1	5.79103	-0.0503276	7.50645	0.433443	1	1	0	ENSG00000273381	0.0503276	NA	NA	0.771474	-0.771474	0.771	2	2.822	7.056	0	0	11.478	1.149	7.612	0	0	13.467	0.016	0.122	0.903	0.987	-5.513	0.116	-0.116	-0.368	-1.08	0.284	0.369	-6.028	0.332	3.612	0.001	0.011
ENSG00000198477	760	-0.319973	0	0	0	0	0	0	-2.40162	-0.473881	7.5057	2.68241	0	0	0	ENSG00000198477	0.473881	NA	NA	0.319973	0.319973	-0.32	-0.964	4.576	-7.055	0	0	11.773	-0.438	-7.425	0	0	13.242	-0.084	-1.23	0.223	0.706	-5.137	0.177	-0.177	-0.496	-3.565	0.001	0.002	-1.215	-0.129	-2.929	0.005	0.039
ENSG00000128050	759	-0.388437	0	0	0	0	0	0	-2.91549	-1.24826	7.5057	4.27616	0	0	0	ENSG00000128050	1.24826	phosphoribosylaminoimidazole carboxylase and phosphoribosylaminoimidazolesuccinocarboxamide synthase	PAICS	0.388437	0.388437	-0.388	-1.15	5.025	-7.055	0	0	11.759	-0.534	-7.591	0	0	13.895	-0.097	-1.127	0.264	0.741	-5.266	0.292	-0.292	-0.741	-4.797	0	0	2.824	-0.253	-4.498	0	0.002
ENSG00000072415	761	-0.378302	0	0	0	0	0	0	-2.83928	-6.3298	7.50532	11.2539	1	0	1	ENSG00000072415	6.3298	protein associated with LIN7 1, MAGUK p55 family member	PALS1	0.378302	0.378302	-0.378	-1.123	6.074	-7.055	0	0	11.704	-0.443	-6.333	0	0	8.833	-0.249	-3.159	0.002	0.126	-1.608	0.562	-0.562	-1.314	-9.638	0	0	21.941	-0.213	-4.067	0	0.005
ENSG00000167992	762	0.686293	0	0	0	0	0	0	5.14428	6.38337	7.49576	8.7352	2	1	1	ENSG00000167992	6.38337	von Willebrand factor C and EGF domains	VWCE	0.686293	-0.686293	0.686	1.769	4.157	7.049	0	0	11.721	0.927	6.92	0	0	11.203	0.205	1.817	0.074	0.484	-4.335	0.731	0.731	1.428	7.86	0	0	14.913	0.235	3.359	0.001	0.018
ENSG00000136802	763	-0.521459	0	0	0	0	0	0	-3.90869	-2.40973	7.49567	5.405	1	1	0	ENSG00000136802	2.40973	leucine rich repeat containing 8 VRAC subunit A	LRRC8A	0.521459	0.521459	-0.521	-1.511	7.586	-7.048	0	0	11.612	-0.624	-6.489	0	0	9.368	-0.316	-2.846	0.006	0.178	-2.462	0.446	-0.446	-1.067	-5.597	0	0	5.53	-0.097	-1.395	0.168	0.36
ENSG00000272505	764	0.671489	0	0	0	0	0	0	5.03326	0.33981	7.49567	1.45026	1	1	0	ENSG00000272505	0.33981	NA	NA	0.671489	-0.671489	0.671	1.728	5.747	7.048	0	0	11.725	0.902	6.993	0	0	11.511	0.21	1.696	0.095	0.535	-4.704	0.234	0.234	0.375	2.425	0.018	0.035	-4.388	0.41	5.083	0	0.001
ENSG00000152661	765	-1.34134	0	0	0	0	0	0	-10.0495	-7.99126	7.49214	6.08395	2	1	1	ENSG00000152661	7.99126	gap junction protein alpha 1	GJA1	1.34134	1.34134	-1.341	-3.738	4.359	-7.083	0	0	11.746	-1.665	-6.734	0	0	10.383	-0.694	-2.476	0.016	0.266	-3.122	1.313	-1.313	-2.907	-6.084	0	0	7.668	0.258	1.25	0.216	0.418
ENSG00000184486	767	-0.576069	0	0	0	0	0	0	-4.314	-4.18708	7.48869	7.01254	2	1	1	ENSG00000184486	4.18708	POU class 3 homeobox 2	POU3F2	0.576069	0.576069	-0.576	-1.66	5.626	-7.043	0	0	11.675	-0.825	-7.702	0	0	14.32	-0.078	-0.659	0.512	0.886	-5.819	0.597	-0.597	-1.388	-6.695	0	0	10.006	-0.11	-1.391	0.169	0.361
ENSG00000102172	766	-0.420706	0	0	0	0	0	0	-3.15053	-0.0282308	7.48869	0.416636	0	0	0	ENSG00000102172	0.0282308	spermine synthase	SMS	0.420706	0.420706	-0.421	-1.238	5.89	-7.044	0	0	11.669	-0.526	-6.686	0	0	10.241	-0.21	-2.451	0.017	0.271	-3.303	0.068	-0.068	-0.265	-1.049	0.298	0.383	-6.721	-0.15	-2.594	0.012	0.068
ENSG00000142686	768	-0.342847	0	0	0	0	0	0	-2.56617	-0.472901	7.48489	2.59014	0	0	0	ENSG00000142686	0.472901	chromosome 1 open reading frame 216	C1orf216	0.342847	0.342847	-0.343	-1.026	7.199	-7.041	0	0	11.607	-0.405	-6.327	0	0	8.763	-0.219	-3.129	0.003	0.131	-1.742	0.183	-0.183	-0.509	-3.486	0.001	0.003	-1.745	-0.16	-3.405	0.001	0.016
ENSG00000181852	769	-0.457047	0	0	0	0	0	0	-3.41789	-0.144649	7.47821	1.04927	0	0	0	ENSG00000181852	0.144649	ring finger protein 41	RNF41	0.457047	0.457047	-0.457	-1.337	6.503	-7.037	0	0	11.607	-0.621	-7.265	0	0	12.523	-0.129	-1.375	0.174	0.653	-5.225	0.138	-0.138	-0.414	-1.972	0.053	0.089	-5.443	-0.267	-4.371	0	0.002
ENSG00000172765	770	-0.255583	0	0	0	0	0	0	-1.91127	-2.60132	7.47807	8.60255	0	0	0	ENSG00000172765	2.60132	transmembrane and coiled-coil domain family 1	TMCC1	0.255583	0.255583	-0.256	-0.789	6.873	-7.036	0	0	11.6	-0.319	-6.618	0	0	9.932	-0.129	-2.55	0.013	0.244	-3.161	0.302	-0.302	-0.763	-7.778	0	0	14.31	-0.07	-2.041	0.045	0.158
ENSG00000259392	771	0.707186	0	0	0	0	0	0	5.28442	9.11039	7.47246	10.4734	2	1	1	ENSG00000259392	9.11039	microtubule-associated proteins 1A/1B light chain 3 beta 2-like	LOC107984761	0.707186	-0.707186	0.707	1.825	2.4	7.033	0	0	11.204	0.996	7.124	0	0	11.423	0.129	1.16	0.25	0.73	-4.933	0.87	0.87	1.723	9.059	0	0	19.685	0.274	3.914	0	0.006
ENSG00000181274	772	-0.536057	0	0	0	0	0	0	-4.00333	-7.99856	7.46811	10.4279	2	1	1	ENSG00000181274	7.99856	FRAT regulator of WNT signaling pathway 2	FRAT2	0.536057	0.536057	-0.536	-1.551	4.169	-7.03	0	0	11.68	-0.627	-6.464	0	0	9.451	-0.355	-2.953	0.004	0.158	-2.026	0.767	-0.767	-1.748	-9.021	0	0	19.594	-0.214	-2.675	0.009	0.06
ENSG00000185127	775	-0.461873	0	0	0	0	0	0	-3.44826	-0.986318	7.46581	3.34534	0	0	0	ENSG00000185127	0.986318	chromosome 6 open reading frame 120	C6orf120	0.461873	0.461873	-0.462	-1.35	4.833	-7.028	0	0	11.655	-0.492	-5.765	0	0	6.715	-0.402	-4.033	0	0.049	0.871	0.295	-0.295	-0.747	-4.098	0	0	0.426	-0.185	-2.937	0.005	0.039
ENSG00000151090	774	-0.370569	0	0	0	0	0	0	-2.7666	-0.329636	7.46581	1.98023	0	0	0	ENSG00000151090	0.329636	thyroid hormone receptor beta	THRB	0.370569	0.370569	-0.371	-1.102	8.159	-7.028	0	0	11.512	-0.496	-7.104	0	0	11.819	-0.12	-1.621	0.11	0.56	-4.995	0.166	-0.166	-0.474	-2.949	0.004	0.01	-3.337	-0.153	-3.134	0.003	0.027
ENSG00000130985	773	-0.339595	0	0	0	0	0	0	-2.53535	-1.49532	7.46581	5.26174	0	0	0	ENSG00000130985	1.49532	ubiquitin like modifier activating enzyme 1	UBA1	0.339595	0.339595	-0.34	-1.018	8.278	-7.028	0	0	11.503	-0.432	-6.754	0	0	10.406	-0.154	-2.267	0.027	0.325	-3.844	0.284	-0.284	-0.724	-5.496	0	0	5.096	-0.139	-3.046	0.003	0.031
ENSG00000189369	776	-0.602785	0	0	0	0	0	0	-4.49815	-0.447914	7.46228	1.74207	1	1	0	ENSG00000189369	0.447914	G1 to S phase transition 2	GSPT2	0.602785	0.602785	-0.603	-1.732	4.556	-7.026	0	0	11.654	-0.717	-6.477	0	0	9.487	-0.373	-2.838	0.006	0.179	-2.312	0.257	-0.257	-0.667	-2.721	0.008	0.018	-3.531	-0.187	-2.259	0.027	0.116
ENSG00000162607	777	-0.431203	0	0	0	0	0	0	-3.21527	-3.02597	7.45652	6.81377	0	0	0	ENSG00000162607	3.02597	ubiquitin specific peptidase 1	USP1	0.431203	0.431203	-0.431	-1.266	5.266	-7.022	0	0	11.616	-0.585	-7.368	0	0	12.993	-0.124	-1.342	0.184	0.667	-5.09	0.444	-0.444	-1.063	-6.557	0	0	9.519	-0.211	-3.401	0.001	0.016
ENSG00000230042	779	1.06673	0	0	0	0	0	0	7.94961	2.739	7.45229	4.15313	2	1	1	ENSG00000230042	2.739	adenylate kinase 3 pseudogene 3	AK3P3	1.06673	-1.06673	1.067	2.802	1.581	7.019	0	0	10.362	1.399	6.547	0	0	8.566	0.402	2.582	0.012	0.238	-2.878	0.66	0.66	1.277	4.705	0	0	3.029	0.168	1.576	0.12	0.292
ENSG00000082213	778	-0.300487	0	0	0	1	1	0	-2.23931	0.0486398	7.45229	0.694762	0	0	0	ENSG00000082213	0.0486398	chromosome 5 open reading frame 22	C5orf22	0.300487	0.300487	-0.3	-0.911	4.977	-7.019	0	0	11.619	-0.433	-7.733	0	0	14.467	-0.036	-0.568	0.572	0.911	-5.748	0.07	0.07	0.027	1.503	0.138	0.202	-6.005	-0.151	-3.624	0.001	0.011
ENSG00000118260	780	-0.358587	0	0	0	0	0	0	-2.67069	-2.39981	7.44782	6.69115	0	0	0	ENSG00000118260	2.39981	cAMP responsive element binding protein 1	CREB1	0.358587	0.358587	-0.359	-1.069	6.225	-7.016	0	0	11.537	-0.439	-6.538	0	0	9.628	-0.198	-2.696	0.009	0.211	-2.781	0.359	-0.359	-0.882	-6.472	0	0	9.055	-0.116	-2.291	0.025	0.11
ENSG00000260936	781	0.609589	0	0	0	0	0	0	4.54011	6.40947	7.44782	9.30053	2	1	1	ENSG00000260936	6.40947	NA	NA	0.609589	-0.609589	0.61	1.56	2.636	7.016	0	0	11.265	0.906	7.591	0	0	13.31	0.016	0.156	0.876	0.983	-5.499	0.689	0.689	1.34	8.25	0	0	16.524	0.479	7.311	0	0
ENSG00000265625	782	1.02939	0	0	0	0	0	0	7.6645	3.4126	7.44569	4.80793	2	1	1	ENSG00000265625	3.4126	NA	NA	1.02939	-1.02939	1.029	2.7	0.629	7.014	0	0	9.572	1.358	6.62	0	0	8.076	0.372	2.377	0.02	0.292	-3.32	0.71	0.71	1.384	5.178	0	0	4.653	0.473	4.406	0	0.002
ENSG00000166147	783	0.370925	0	0	0	0	0	0	2.76122	5.50483	7.44413	10.7947	1	0	1	ENSG00000166147	5.50483	fibrillin 1	FBN1	0.370925	-0.370925	0.371	0.912	7.792	7.013	0	0	11.494	0.5	7.095	0	0	11.828	0.112	1.566	0.122	0.583	-5.043	0.51	0.51	0.96	9.303	0	0	20.496	0.148	3.192	0.002	0.024
ENSG00000178695	784	-0.69505	0	0	0	0	0	0	-5.17349	-6.91424	7.44334	8.39067	2	1	1	ENSG00000178695	6.91424	potassium channel tetramerization domain containing 12	KCTD12	0.69505	0.69505	-0.695	-1.983	5.613	-7.015	0	0	11.558	-0.774	-5.982	0	0	7.488	-0.537	-3.643	0.001	0.073	-0.264	0.824	-0.824	-1.869	-7.638	0	0	13.827	-0.26	-2.748	0.008	0.053
ENSG00000104331	785	-0.425023	0	0	0	0	0	0	-3.16331	-0.87288	7.44268	3.29818	0	0	0	ENSG00000104331	0.87288	3'(2'), 5'-bisphosphate nucleotidase 2	BPNT2	0.425023	0.425023	-0.425	-1.25	6.881	-7.012	0	0	11.495	-0.521	-6.517	0	0	9.519	-0.233	-2.702	0.009	0.21	-2.806	0.265	-0.265	-0.683	-4.061	0	0.001	0.065	-0.198	-3.458	0.001	0.015
ENSG00000241058	786	0.366226	0	0	0	0	0	0	2.72392	0.638992	7.43779	3.07392	0	0	0	ENSG00000241058	0.638992	NOP2/Sun RNA methyltransferase 6	NSUN6	0.366226	-0.366226	0.366	0.899	4.602	7.009	0	0	11.596	0.513	7.314	0	0	12.8	0.073	1.056	0.295	0.767	-5.364	0.208	0.208	0.319	3.882	0	0.001	-0.224	0.11	2.476	0.016	0.083
ENSG00000163348	788	-0.456524	0	0	0	0	0	0	-3.39495	-0.0687756	7.4365	0.668952	0	0	0	ENSG00000163348	0.0687756	pygopus family PHD finger 2	PYGO2	0.456524	0.456524	-0.457	-1.335	5.838	-7.007	0	0	11.527	-0.548	-6.463	0	0	9.357	-0.275	-2.832	0.006	0.18	-2.411	0.103	-0.103	-0.34	-1.466	0.147	0.214	-6.202	-0.123	-2.027	0.047	0.161
ENSG00000113269	787	-0.3687	0	0	0	0	0	0	-2.74184	-11.4482	7.4365	15.6113	1	0	1	ENSG00000113269	11.4482	ring finger protein 130	RNF130	0.3687	0.3687	-0.369	-1.097	8.123	-7.008	0	0	11.437	-0.426	-6.176	0	0	8.125	-0.254	-3.279	0.002	0.11	-1.362	0.733	-0.733	-1.677	-12.759	0	0	33.949	-0.2	-3.911	0	0.006
ENSG00000178719	789	-0.470821	0	0	0	0	0	0	-3.50018	-0.0872079	7.43421	0.7574	0	0	0	ENSG00000178719	0.0872079	glutamate ionotropic receptor NMDA type subunit associated protein 1	GRINA	0.470821	0.470821	-0.471	-1.374	7.703	-7.006	0	0	11.436	-0.534	-6.012	0	0	7.494	-0.344	-3.602	0.001	0.077	-0.462	0.115	-0.115	-0.366	-1.594	0.116	0.175	-6.177	-0.155	-2.437	0.018	0.088
ENSG00000112697	790	-0.587894	0	0	0	0	0	0	-4.36898	-1.3868	7.43158	3.57983	1	1	0	ENSG00000112697	1.3868	transmembrane protein 30A	TMEM30A	0.587894	0.587894	-0.588	-1.692	7.621	-7.009	0	0	11.424	-0.741	-6.702	0	0	10.198	-0.282	-2.35	0.022	0.296	-3.639	0.387	-0.387	-0.943	-4.28	0	0	0.728	-0.253	-3.127	0.003	0.028
ENSG00000196821	791	-0.547063	0	0	0	0	0	0	-4.06315	-1.19576	7.42721	3.41368	1	1	0	ENSG00000196821	1.19576	inflammation and lipid regulator with UBA-like and NBR1-like domains	ILRUN	0.547063	0.547063	-0.547	-1.581	7.081	-7.001	0	0	11.44	-0.685	-6.653	0	0	10.047	-0.271	-2.413	0.019	0.281	-3.467	0.35	-0.35	-0.864	-4.152	0	0	0.346	-0.159	-2.149	0.035	0.136
ENSG00000189403	792	-0.265075	0	0	0	0	0	0	-1.96728	-0.0242141	7.42159	0.494401	0	0	0	ENSG00000189403	0.0242141	high mobility group box 1	HMGB1	0.265075	0.265075	-0.265	-0.815	6.517	-6.998	0	0	11.469	-0.326	-6.532	0	0	9.613	-0.143	-2.626	0.011	0.227	-2.937	0.049	-0.049	-0.225	-1.186	0.24	0.32	-6.599	-0.129	-3.393	0.001	0.017
ENSG00000138069	793	-0.545221	0	0	0	0	0	0	-4.04314	-0.0736749	7.4156	0.623876	1	1	0	ENSG00000138069	0.0736749	RAB1A, member RAS oncogene family	RAB1A	0.545221	0.545221	-0.545	-1.576	5.842	-6.994	0	0	11.471	-0.685	-6.708	0	0	10.327	-0.266	-2.333	0.023	0.301	-3.537	0.118	-0.118	-0.372	-1.397	0.167	0.238	-6.298	-0.197	-2.636	0.01	0.064
ENSG00000100412	795	-0.358843	0	0	0	0	0	0	-2.6609	-0.756191	7.41523	3.35484	0	0	0	ENSG00000100412	0.756191	aconitase 2	ACO2	0.358843	0.358843	-0.359	-1.07	7.619	-6.993	0	0	11.397	-0.466	-6.97	0	0	11.296	-0.144	-1.904	0.061	0.455	-4.454	0.225	-0.225	-0.599	-4.106	0	0	0.167	-0.156	-3.298	0.002	0.02
ENSG00000063046	794	-0.40233	0	0	0	0	0	0	-2.98337	-1.64014	7.41523	5.01199	0	0	0	ENSG00000063046	1.64014	eukaryotic translation initiation factor 4B	EIF4B	0.40233	0.40233	-0.402	-1.188	7.747	-6.993	0	0	11.395	-0.407	-5.36	0	0	5.011	-0.393	-4.783	0	0.026	3.306	0.327	-0.327	-0.815	-5.32	0	0	4.479	-0.263	-4.91	0	0.001
ENSG00000112144	796	-0.378538	0	0	0	0	0	0	-2.80667	-3.03502	7.41448	7.35274	0	0	0	ENSG00000112144	3.03502	ciliogenesis associated kinase 1	CILK1	0.378538	0.378538	-0.379	-1.123	5.112	-6.993	0	0	11.503	-0.488	-6.962	0	0	11.376	-0.16	-1.953	0.055	0.433	-4.168	0.413	-0.413	-0.997	-6.926	0	0	11.007	-0.074	-1.366	0.177	0.371
ENSG00000108561	797	-0.388686	0	0	0	0	0	0	-2.88178	-0.197621	7.41417	1.38904	0	0	0	ENSG00000108561	0.197621	complement C1q binding protein	C1QBP	0.388686	0.388686	-0.389	-1.151	4.808	-6.992	0	0	11.519	-0.534	-7.416	0	0	13.201	-0.097	-1.166	0.248	0.728	-5.223	0.142	-0.142	-0.423	-2.361	0.021	0.041	-4.399	-0.121	-2.287	0.025	0.111
ENSG00000145293	798	-0.478435	0	0	0	0	0	0	-3.54674	-0.00231515	7.41322	0.0951267	0	0	0	ENSG00000145293	0.00231515	enolase-phosphatase 1	ENOPH1	0.478435	0.478435	-0.478	-1.395	5.574	-6.991	0	0	11.477	-0.6	-6.732	0	0	10.44	-0.236	-2.3	0.025	0.314	-3.562	0.024	-0.024	-0.173	-0.328	0.744	0.803	-7.172	-0.171	-2.644	0.01	0.063
ENSG00000165650	799	-0.344992	0	0	0	0	0	0	-2.55741	-3.0751	7.41296	7.92034	0	0	0	ENSG00000165650	3.0751	PDZ domain containing 8	PDZD8	0.344992	0.344992	-0.345	-1.032	6.655	-6.991	0	0	11.426	-0.433	-6.663	0	0	10.117	-0.169	-2.391	0.02	0.287	-3.476	0.388	-0.388	-0.945	-7.31	0	0	12.418	-0.203	-4.262	0	0.003
ENSG00000170144	800	-0.298874	0	0	0	0	0	0	-2.21445	-0.346649	7.40933	2.32326	0	0	0	ENSG00000170144	0.346649	heterogeneous nuclear ribonucleoprotein A3	HNRNPA3	0.298874	0.298874	-0.299	-0.907	7.605	-6.988	0	0	11.374	-0.36	-6.35	0	0	8.831	-0.176	-2.95	0.004	0.158	-2.244	0.149	-0.149	-0.438	-3.258	0.002	0.005	-2.451	-0.19	-4.674	0	0.001
ENSG00000125741	801	-0.475918	0	0	0	1	1	0	-3.52589	0.00130946	7.40861	0.0705393	0	0	0	ENSG00000125741	0.00130946	outer mitochondrial membrane lipid metabolism regulator OPA3	OPA3	0.475918	0.475918	-0.476	-1.388	4.979	-6.988	0	0	11.489	-0.605	-6.875	0	0	11.036	-0.218	-2.093	0.04	0.381	-3.898	0.019	0.019	-0.082	0.251	0.802	0.85	-7.116	-0.07	-1.124	0.265	0.474
ENSG00000142166	802	-0.365271	0	0	0	0	0	0	-2.70603	-4.1404	7.40829	9.06893	0	0	0	ENSG00000142166	4.1404	interferon alpha and beta receptor subunit 1	IFNAR1	0.365271	0.365271	-0.365	-1.087	6.42	-6.987	0	0	11.415	-0.441	-6.406	0	0	9.103	-0.214	-2.838	0.006	0.179	-2.451	0.457	-0.457	-1.09	-8.088	0	0	15.605	-0.205	-4.084	0	0.004
ENSG00000204852	803	0.346469	0	0	0	0	0	0	2.56667	0.0972334	7.40806	0.982502	0	0	0	ENSG00000204852	0.0972334	tectonic family member 1	TCTN1	0.346469	-0.346469	0.346	0.846	5.406	6.987	0	0	11.486	0.51	7.684	0	0	14.27	0.019	0.288	0.774	0.964	-5.955	0.099	0.099	0.088	1.89	0.063	0.104	-5.415	0.199	4.269	0	0.003
ENSG00000134278	804	-0.241486	0	0	0	0	0	0	-1.78803	-0.888862	7.4043	4.68432	0	0	0	ENSG00000134278	0.888862	spire type actin nucleation factor 1	SPIRE1	0.241486	0.241486	-0.241	-0.751	8.02	-6.984	0	0	11.344	-0.313	-6.862	0	0	10.854	-0.098	-2.001	0.049	0.411	-4.338	0.19	-0.19	-0.524	-5.09	0	0	3.605	-0.139	-4.082	0	0.004
ENSG00000088812	805	-0.399286	0	0	0	0	0	0	-2.95547	-0.364642	7.40188	2.0094	0	0	0	ENSG00000088812	0.364642	attractin	ATRN	0.399286	0.399286	-0.399	-1.18	8.092	-6.983	0	0	11.326	-0.478	-6.324	0	0	8.702	-0.241	-2.989	0.004	0.151	-2.163	0.181	-0.181	-0.506	-2.975	0.004	0.01	-3.273	-0.236	-4.425	0	0.002
ENSG00000137343	806	-0.417044	0	0	0	0	0	0	-3.08517	-0.037911	7.39772	0.491618	0	0	0	ENSG00000137343	0.037911	alpha tubulin acetyltransferase 1	ATAT1	0.417044	0.417044	-0.417	-1.228	5.019	-6.98	0	0	11.454	-0.507	-6.526	0	0	9.653	-0.237	-2.652	0.01	0.219	-2.776	0.077	-0.077	-0.285	-1.181	0.242	0.322	-6.458	-0.195	-3.338	0.001	0.018
ENSG00000108953	807	-0.670777	0	0	0	0	0	0	-4.95762	-0.486325	7.39085	1.73824	1	1	0	ENSG00000108953	0.486325	tyrosine 3-monooxygenase/tryptophan 5-monooxygenase activation protein epsilon	YWHAE	0.670777	0.670777	-0.671	-1.917	7.61	-6.986	0	0	11.324	-0.829	-6.61	0	0	9.816	-0.354	-2.5	0.015	0.261	-3.28	0.28	-0.28	-0.715	-2.717	0.008	0.018	-3.895	-0.259	-2.913	0.005	0.04
ENSG00000100852	808	-0.489804	0	0	0	0	0	0	-3.61708	-5.29002	7.38475	8.82694	1	0	1	ENSG00000100852	5.29002	Rho GTPase activating protein 5	ARHGAP5	0.489804	0.489804	-0.49	-1.425	7.729	-6.972	0	0	11.302	-0.57	-6.237	0	0	8.364	-0.33	-3.154	0.002	0.127	-1.686	0.599	-0.599	-1.392	-7.926	0	0	14.865	-0.231	-3.449	0.001	0.015
ENSG00000174282	809	-0.320694	0	0	0	0	0	0	-2.36754	-0.0559764	7.38255	0.731956	0	0	0	ENSG00000174282	0.0559764	zinc finger and BTB domain containing 4	ZBTB4	0.320694	0.320694	-0.321	-0.966	8.478	-6.971	0	0	11.265	-0.398	-6.537	0	0	9.532	-0.166	-2.564	0.013	0.24	-3.213	0.076	-0.076	-0.284	-1.558	0.124	0.185	-6.29	-0.116	-2.728	0.008	0.055
ENSG00000151552	810	-0.501163	0	0	0	0	0	0	-3.69886	-3.16053	7.38055	6.44526	1	1	0	ENSG00000151552	3.16053	quinoid dihydropteridine reductase	QDPR	0.501163	0.501163	-0.501	-1.456	6.532	-6.969	0	0	11.346	-0.657	-6.973	0	0	11.358	-0.19	-1.81	0.075	0.486	-4.553	0.49	-0.49	-1.161	-6.308	0	0	8.395	-0.074	-1.078	0.285	0.496
ENSG00000090857	811	0.618935	0	0	0	0	0	0	4.5679	6.10044	7.38026	8.56777	2	1	1	ENSG00000090857	6.10044	pyruvate dehydrogenase phosphatase regulatory subunit	PDPR	0.618935	-0.618935	0.619	1.586	6.563	6.969	0	0	11.37	0.891	7.474	0	0	13.401	0.075	0.635	0.528	0.891	-5.934	0.712	0.712	1.388	7.754	0	0	14.251	0.117	1.493	0.14	0.322
ENSG00000267784	812	0.910318	0	0	0	0	0	0	6.71814	1.24626	7.37999	2.81121	1	1	0	ENSG00000267784	1.24626	NA	NA	0.910318	-0.910318	0.91	2.377	3.266	6.968	0	0	11.173	1.289	7.024	0	0	11.29	0.152	1.129	0.263	0.74	-5.102	0.443	0.443	0.819	3.671	0	0.002	-0.563	0.382	4.153	0	0.004
ENSG00000182108	813	-0.622871	0	0	0	0	0	0	-4.59253	-0.764669	7.37316	2.37219	1	1	0	ENSG00000182108	0.764669	Dexi homolog	DEXI	0.622871	0.622871	-0.623	-1.787	4.897	-6.964	0	0	11.395	-0.787	-6.764	0	0	10.596	-0.295	-2.201	0.031	0.343	-3.707	0.322	-0.322	-0.805	-3.3	0.002	0.004	-2.058	-0.02	-0.241	0.811	0.898
ENSG00000163931	814	-0.376679	0	0	0	0	0	0	-2.77635	-1.40092	7.3706	4.72026	0	0	0	ENSG00000163931	1.40092	transketolase	TKT	0.376679	0.376679	-0.377	-1.118	7.282	-6.962	0	0	11.279	-0.474	-6.64	0	0	9.989	-0.182	-2.365	0.021	0.294	-3.58	0.297	-0.297	-0.751	-5.116	0	0	3.733	-0.061	-1.192	0.237	0.443
ENSG00000197991	816	-0.510037	0	0	0	0	0	0	-3.75543	-0.965008	7.36306	3.10477	1	1	0	ENSG00000197991	0.965008	NA	NA	0.510037	0.510037	-0.51	-1.48	4.99	-6.958	0	0	11.377	-0.733	-7.805	0	0	14.754	-0.064	-0.561	0.577	0.912	-5.699	0.311	-0.311	-0.781	-3.907	0	0.001	-0.198	-0.157	-2.279	0.026	0.112
ENSG00000167555	815	0.372086	0	0	0	0	0	0	2.73969	0.429308	7.36306	2.34965	0	0	0	ENSG00000167555	0.429308	zinc finger protein 528	ZNF528	0.372086	-0.372086	0.372	0.915	6.381	6.958	0	0	11.316	0.51	7.158	0	0	12.123	0.096	1.316	0.193	0.674	-5.301	0.183	0.183	0.266	3.281	0.002	0.004	-2.294	0.165	3.453	0.001	0.015
ENSG00000119844	817	-0.437917	0	0	0	0	0	0	-3.22316	-1.40564	7.36019	4.29357	0	0	0	ENSG00000119844	1.40564	aftiphilin	AFTPH	0.437917	0.437917	-0.438	-1.285	6.365	-6.956	0	0	11.287	-0.566	-6.813	0	0	10.717	-0.182	-2.029	0.047	0.4	-4.197	0.327	-0.327	-0.816	-4.809	0	0	2.679	-0.15	-2.431	0.018	0.088
ENSG00000182195	818	-0.550327	0	0	0	0	0	0	-4.05039	-0.0435738	7.35996	0.455173	1	1	0	ENSG00000182195	0.0435738	LDOC1 regulator of NFKB signaling	LDOC1	0.550327	0.550327	-0.55	-1.59	6.369	-6.955	0	0	11.291	-0.723	-6.983	0	0	11.4	-0.204	-1.748	0.085	0.514	-4.644	0.096	-0.096	-0.324	-1.119	0.267	0.351	-6.698	-0.251	-3.357	0.001	0.018
ENSG00000023330	819	-0.345984	0	0	0	0	0	0	-2.54494	-0.0884157	7.35568	0.914763	0	0	0	ENSG00000023330	0.0884157	5'-aminolevulinate synthase 1	ALAS1	0.345984	0.345984	-0.346	-1.035	5.759	-6.952	0	0	11.312	-0.418	-6.364	0	0	8.98	-0.202	-2.852	0.006	0.178	-2.379	0.097	-0.097	-0.326	-1.805	0.076	0.122	-5.652	-0.17	-3.631	0.001	0.011
ENSG00000147416	820	-0.349833	0	0	0	0	0	0	-2.57326	-0.0256839	7.35568	0.436781	0	0	0	ENSG00000147416	0.0256839	ATPase H+ transporting V1 subunit B2	ATP6V1B2	0.349833	0.349833	-0.35	-1.045	8.039	-6.952	0	0	11.218	-0.472	-7.151	0	0	12.015	-0.105	-1.452	0.151	0.624	-5.201	0.059	-0.059	-0.246	-1.086	0.281	0.366	-6.852	-0.149	-3.055	0.003	0.031
ENSG00000130826	821	-0.311645	0	0	0	0	0	0	-2.28749	-2.95592	7.34006	8.13751	0	0	0	ENSG00000130826	2.95592	dyskerin pseudouridine synthase 1	DKC1	0.311645	0.311645	-0.312	-0.942	5.269	-6.943	0	0	11.303	-0.434	-7.413	0	0	13.175	-0.068	-1.007	0.318	0.786	-5.451	0.363	-0.363	-0.892	-7.455	0	0	13.134	-0.121	-2.838	0.006	0.046
ENSG00000166188	822	-0.407627	0	0	0	0	0	0	-2.99178	-0.232532	7.33951	1.47854	0	0	0	ENSG00000166188	0.232532	zinc finger protein 319	ZNF319	0.407627	0.407627	-0.408	-1.202	4.318	-6.943	0	0	11.334	-0.517	-6.996	0	0	11.541	-0.188	-1.979	0.052	0.421	-3.991	0.157	-0.157	-0.455	-2.456	0.017	0.033	-4.105	-0.071	-1.293	0.2	0.399
ENSG00000220205	823	-0.477763	0	0	0	0	0	0	-3.50514	-0.0552622	7.33657	0.568051	0	0	0	ENSG00000220205	0.0552622	vesicle associated membrane protein 2	VAMP2	0.477763	0.477763	-0.478	-1.393	7.471	-6.941	0	0	11.185	-0.627	-6.92	0	0	11.102	-0.179	-1.801	0.076	0.491	-4.647	0.097	-0.097	-0.328	-1.308	0.195	0.27	-6.561	-0.201	-3.058	0.003	0.031
ENSG00000169891	824	-0.313416	0	0	0	0	0	0	-2.29873	-2.59938	7.33445	7.54285	0	0	0	ENSG00000169891	2.59938	RALBP1 associated Eps domain containing 2	REPS2	0.313416	0.313416	-0.313	-0.946	7.764	-6.939	0	0	11.176	-0.369	-6.168	0	0	8.114	-0.202	-3.176	0.002	0.122	-1.649	0.345	-0.345	-0.852	-7.056	0	0	11.325	-0.169	-3.859	0	0.007
ENSG00000164463	826	-0.251981	0	0	0	0	0	0	-1.84417	-4.82752	7.31871	12.1145	0	0	0	ENSG00000164463	4.82752	CREB3 regulatory factor	CREBRF	0.251981	0.251981	-0.252	-0.78	7.171	-6.93	0	0	11.159	-0.307	-6.379	0	0	8.969	-0.141	-2.769	0.007	0.192	-2.666	0.398	-0.398	-0.967	-10.242	0	0	24.293	-0.128	-3.778	0	0.008
ENSG00000108175	825	-0.424222	0	0	0	0	0	0	-3.10476	-1.07808	7.31871	3.73776	0	0	0	ENSG00000108175	1.07808	zinc finger MIZ-type containing 1	ZMIZ1	0.424222	0.424222	-0.424	-1.247	8.291	-6.93	0	0	11.098	-0.494	-6.108	0	0	7.835	-0.284	-3.278	0.002	0.11	-1.41	0.288	-0.288	-0.733	-4.399	0	0	1.089	-0.234	-4.017	0	0.005
ENSG00000160094	827	-0.355226	0	0	0	1	1	0	-2.59638	0.00447552	7.3091	0.160249	0	0	0	ENSG00000160094	0.00447552	zinc finger protein 362	ZNF362	0.355226	0.355226	-0.355	-1.06	6.095	-6.924	0	0	11.18	-0.471	-6.979	0	0	11.396	-0.124	-1.691	0.095	0.536	-4.735	0.028	0.028	-0.062	0.507	0.614	0.691	-7.175	-0.13	-2.794	0.007	0.049
ENSG00000165169	828	-0.612967	0	0	0	0	0	0	-4.47847	-0.00765401	7.30621	0.155532	1	1	0	ENSG00000165169	0.00765401	dynein light chain Tctex-type 3	DYNLT3	0.612967	0.612967	-0.613	-1.76	4.725	-6.922	0	0	11.239	-0.73	-6.389	0	0	9.134	-0.378	-2.782	0.007	0.191	-2.449	0.049	-0.049	-0.226	-0.496	0.622	0.699	-6.947	-0.196	-2.12	0.038	0.141
ENSG00000213799	829	-0.548569	0	0	0	0	0	0	-4.00422	-4.27231	7.2994	7.10853	2	1	1	ENSG00000213799	4.27231	zinc finger protein 845	ZNF845	0.548569	0.548569	-0.549	-1.585	3.373	-6.918	0	0	11.227	-0.626	-6.144	0	0	8.242	-0.393	-3.197	0.002	0.12	-1.461	0.601	-0.601	-1.396	-6.761	0	0	10.537	-0.165	-2.001	0.05	0.167
ENSG00000151502	830	-0.35719	0	0	0	0	0	0	-2.60653	-0.0592776	7.29734	0.707877	0	0	0	ENSG00000151502	0.0592776	VPS26 retromer complex component B	VPS26B	0.35719	0.35719	-0.357	-1.065	7.747	-6.916	0	0	11.072	-0.432	-6.349	0	0	8.808	-0.208	-2.82	0.006	0.182	-2.566	0.084	-0.084	-0.299	-1.522	0.133	0.196	-6.305	-0.079	-1.649	0.104	0.266
ENSG00000130520	831	-0.511431	0	0	0	0	0	0	-3.72645	-0.00262515	7.28631	0.0970849	1	1	0	ENSG00000130520	0.00262515	LSM4 homolog, U6 small nuclear RNA and mRNA degradation associated	LSM4	0.511431	0.511431	-0.511	-1.484	4.673	-6.91	0	0	11.197	-0.667	-7.086	0	0	11.89	-0.201	-1.726	0.089	0.523	-4.449	0.027	-0.027	-0.179	-0.334	0.74	0.8	-7.011	-0.203	-2.867	0.006	0.044
ENSG00000087152	832	-0.406244	0	0	0	0	0	0	-2.95927	-0.0786016	7.28447	0.775869	0	0	0	ENSG00000087152	0.0786016	ataxin 7 like 3	ATXN7L3	0.406244	0.406244	-0.406	-1.199	7.564	-6.909	0	0	11.072	-0.53	-6.908	0	0	11.065	-0.159	-1.851	0.069	0.474	-4.533	0.101	-0.101	-0.336	-1.62	0.11	0.168	-6.102	-0.178	-3.353	0.001	0.018
ENSG00000103502	833	-0.393146	0	0	0	0	0	0	-2.86043	-0.216693	7.27574	1.44788	0	0	0	ENSG00000103502	0.216693	CDP-diacylglycerol--inositol 3-phosphatidyltransferase	CDIPT	0.393146	0.393146	-0.393	-1.163	5.789	-6.903	0	0	11.117	-0.473	-6.386	0	0	9.06	-0.234	-2.751	0.008	0.196	-2.595	0.15	-0.15	-0.439	-2.423	0.018	0.036	-4.412	-0.017	-0.311	0.756	0.866
ENSG00000152402	834	-0.351052	0	0	0	0	0	0	-2.55199	-8.20079	7.26955	13.3924	1	0	1	ENSG00000152402	8.20079	guanylate cyclase 1 soluble subunit alpha 2	GUCY1A2	0.351052	0.351052	-0.351	-1.049	7.819	-6.9	0	0	11.008	-0.466	-6.999	0	0	11.401	-0.121	-1.614	0.111	0.561	-4.943	0.612	-0.612	-1.42	-11.141	0	0	27.808	-0.181	-3.675	0	0.01
ENSG00000186432	836	-0.274668	0	0	0	0	0	0	-1.99666	-0.5273	7.26935	3.12058	0	0	0	ENSG00000186432	0.5273	karyopherin subunit alpha 4	KPNA4	0.274668	0.274668	-0.275	-0.841	6.347	-6.899	0	0	11.074	-0.337	-6.482	0	0	9.412	-0.149	-2.572	0.012	0.238	-3.051	0.169	-0.169	-0.48	-3.919	0	0.001	-0.333	-0.208	-5.325	0	0
ENSG00000170348	835	-0.583055	0	0	0	0	0	0	-4.23843	-2.80879	7.26935	5.45588	2	1	1	ENSG00000170348	2.80879	transmembrane p24 trafficking protein 10	TMED10	0.583055	0.583055	-0.583	-1.679	5.919	-6.899	0	0	11.085	-0.694	-6.258	0	0	8.543	-0.362	-2.927	0.005	0.162	-2.199	0.515	-0.515	-1.213	-5.631	0	0	5.785	-0.207	-2.56	0.013	0.072
ENSG00000151690	837	-0.388901	0	0	0	0	0	0	-2.82224	-0.630814	7.25695	2.83271	0	0	0	ENSG00000151690	0.630814	major facilitator superfamily domain containing 6	MFSD6	0.388901	0.388901	-0.389	-1.151	7.958	-6.892	0	0	10.967	-0.484	-6.531	0	0	9.525	-0.198	-2.423	0.018	0.278	-3.479	0.223	-0.223	-0.594	-3.688	0	0.001	-1.207	-0.171	-3.246	0.002	0.022
ENSG00000158526	838	-0.641478	0	0	0	1	1	0	-4.65358	0.0479357	7.25447	0.439163	1	1	0	ENSG00000158526	0.0479357	TSR2 ribosome maturation factor	TSR2	0.641478	0.641478	-0.641	-1.837	5.657	-6.89	0	0	11.077	-0.718	-5.975	0	0	7.47	-0.488	-3.426	0.001	0.095	-0.86	0.109	0.109	0.11	1.09	0.28	0.364	-6.629	-0.2	-2.407	0.019	0.092
ENSG00000134982	839	-0.417013	0	0	0	0	0	0	-3.02507	-2.84484	7.25415	6.74312	0	0	0	ENSG00000134982	2.84484	APC regulator of WNT signaling pathway	APC	0.417013	0.417013	-0.417	-1.228	8.546	-6.889	0	0	10.932	-0.509	-6.365	0	0	8.84	-0.232	-2.713	0.008	0.207	-2.868	0.422	-0.422	-1.016	-6.508	0	0	9.045	-0.188	-3.346	0.001	0.018
ENSG00000043143	840	-0.345155	0	0	0	0	0	0	-2.50139	-4.41808	7.24715	9.65859	0	0	0	ENSG00000043143	4.41808	jade family PHD finger 2	JADE2	0.345155	0.345155	-0.345	-1.033	8.212	-6.885	0	0	10.933	-0.399	-6.008	0	0	7.46	-0.238	-3.381	0.001	0.101	-1.115	0.457	-0.457	-1.092	-8.505	0	0	17.212	-0.16	-3.337	0.001	0.019
ENSG00000160714	841	-0.352067	0	0	0	0	0	0	-2.55148	-0.641136	7.24715	3.01388	0	0	0	ENSG00000160714	0.641136	ubiquitin conjugating enzyme E2 Q1	UBE2Q1	0.352067	0.352067	-0.352	-1.051	6.249	-6.885	0	0	11.017	-0.45	-6.686	0	0	10.22	-0.157	-2.142	0.036	0.363	-3.96	0.213	-0.213	-0.573	-3.834	0	0.001	-0.606	-0.165	-3.276	0.002	0.021
ENSG00000214773	842	1.19725	0	0	0	0	0	0	8.67425	5.08312	7.24516	5.56474	2	1	1	ENSG00000214773	5.08312	NA	NA	1.19725	-1.19725	1.197	3.156	0.278	6.884	0	0	8.743	1.636	6.72	0	0	7.942	0.32	1.763	0.082	0.506	-4.126	0.913	0.913	1.816	5.707	0	0	6.475	0.364	3.032	0.003	0.032
ENSG00000125818	843	-0.343832	0	0	0	1	1	0	-2.49038	0.0685618	7.24301	0.781209	0	0	0	ENSG00000125818	0.0685618	proteasome inhibitor subunit 1	PSMF1	0.343832	0.343832	-0.344	-1.029	5.96	-6.882	0	0	11.027	-0.468	-7.123	0	0	11.988	-0.096	-1.322	0.191	0.672	-5.214	0.088	0.088	0.065	1.628	0.108	0.165	-5.953	-0.057	-1.236	0.221	0.423
ENSG00000136159	844	-0.687589	0	0	0	0	0	0	-4.97914	-0.000838829	7.24145	0.0455137	1	1	0	ENSG00000136159	0.000838829	nudix hydrolase 15	NUDT15	0.687589	0.687589	-0.688	-1.963	2.35	-6.881	0	0	10.894	-0.866	-6.718	0	0	10.305	-0.331	-2.155	0.035	0.358	-3.588	0.018	-0.018	-0.161	-0.167	0.868	0.901	-6.532	-0.249	-2.653	0.01	0.063
ENSG00000115364	845	-0.317964	0	0	0	0	0	0	-2.29848	-0.251038	7.22874	1.80573	0	0	0	ENSG00000115364	0.251038	mitochondrial ribosomal protein L19	MRPL19	0.317964	0.317964	-0.318	-0.959	5.026	-6.873	0	0	11.039	-0.385	-6.391	0	0	9.134	-0.184	-2.669	0.01	0.215	-2.727	0.139	-0.139	-0.416	-2.783	0.007	0.016	-3.446	-0.209	-4.868	0	0.001
ENSG00000237977	846	0.910548	0	0	0	0	0	0	6.58211	7.13392	7.22873	7.92712	2	1	1	ENSG00000237977	7.13392	NA	NA	0.910548	-0.910548	0.911	2.378	2.652	6.873	0	0	10.633	1.298	7.031	0	0	11.098	0.136	0.926	0.358	0.813	-5.139	0.9	0.9	1.787	7.314	0	0	12.804	0.194	2.175	0.033	0.131
ENSG00000232931	847	0.698923	0	0	0	0	0	0	5.05158	6.99721	7.22767	8.86215	2	1	1	ENSG00000232931	6.99721	NA	NA	0.698923	-0.698923	0.699	1.803	5.601	6.872	0	0	11.043	1.008	7.225	0	0	12.448	0.082	0.665	0.508	0.886	-5.845	0.79	0.79	1.553	7.949	0	0	15.128	0.342	4.385	0	0.002
ENSG00000214013	848	0.36742	0	0	0	0	0	0	2.65247	0.0437546	7.21916	0.58409	0	0	0	ENSG00000214013	0.0437546	glucosidase alpha, neutral C	GANC	0.36742	-0.36742	0.367	0.903	5.524	6.867	0	0	10.995	0.484	6.789	0	0	10.689	0.135	1.821	0.073	0.482	-4.474	0.075	0.075	0.037	1.334	0.187	0.261	-6.339	0.089	1.84	0.07	0.209
ENSG00000165566	850	-0.472657	0	0	0	0	0	0	-3.41108	-3.16333	7.21682	6.67908	0	0	0	ENSG00000165566	3.16333	APC membrane recruitment protein 2	AMER2	0.472657	0.472657	-0.473	-1.379	7.612	-6.865	0	0	10.885	-0.612	-6.741	0	0	10.387	-0.194	-1.983	0.052	0.42	-4.34	0.474	-0.474	-1.126	-6.463	0	0	8.928	-0.182	-2.859	0.006	0.044
ENSG00000172115	851	-0.494063	0	0	0	0	0	0	-3.56557	-0.144433	7.21682	0.983302	0	0	0	ENSG00000172115	0.144433	cytochrome c, somatic	CYCS	0.494063	0.494063	-0.494	-1.437	6.3	-6.865	0	0	10.939	-0.635	-6.74	0	0	10.437	-0.212	-2.016	0.048	0.403	-4.18	0.147	-0.147	-0.433	-1.891	0.063	0.104	-5.551	-0.33	-4.811	0	0.001
ENSG00000139112	849	-0.440653	1	1	0	1	1	0	-3.18011	0.103691	7.21682	0.867027	0	0	0	ENSG00000139112	0.103691	GABA type A receptor associated protein like 1	GABARAPL1	0.440653	0.440653	-0.441	-1.292	7.508	-6.865	0	0	10.887	-0.517	-6.184	0	0	8.176	-0.287	-3.045	0.003	0.145	-1.961	0.12	0.12	0.132	1.743	0.086	0.136	-5.914	-0.157	-2.634	0.01	0.064
ENSG00000139200	852	-0.368089	0	0	0	0	0	0	-2.65572	-0.208525	7.2149	1.4716	0	0	0	ENSG00000139200	0.208525	PILR alpha associated neural protein	PIANP	0.368089	0.368089	-0.368	-1.095	7.101	-6.864	0	0	10.898	-0.433	-6.159	0	0	8.102	-0.237	-3.013	0.004	0.15	-2.027	0.142	-0.142	-0.422	-2.448	0.017	0.034	-4.478	-0.075	-1.486	0.142	0.324
ENSG00000172757	853	-0.6121	0	0	0	1	1	0	-4.41584	0.00104683	7.21425	0.0548113	1	1	0	ENSG00000172757	0.00104683	cofilin 1	CFL1	0.6121	0.6121	-0.612	-1.758	7.588	-6.869	0	0	10.874	-0.796	-6.846	0	0	10.776	-0.245	-1.856	0.068	0.472	-4.535	0.019	0.019	-0.081	0.199	0.843	0.881	-7.403	-0.166	-2.018	0.048	0.164
ENSG00000126950	854	-0.607527	0	0	0	0	0	0	-4.37654	-6.4948	7.20386	8.54554	2	1	1	ENSG00000126950	6.4948	transmembrane protein 35A	TMEM35A	0.607527	0.607527	-0.608	-1.745	4.892	-6.857	0	0	10.973	-0.812	-7.046	0	0	11.72	-0.199	-1.498	0.139	0.606	-4.855	0.76	-0.76	-1.733	-7.741	0	0	14.336	-0.258	-2.849	0.006	0.045
ENSG00000118680	855	-0.567392	0	0	0	0	0	0	-4.08723	-0.079448	7.20354	0.62638	1	1	0	ENSG00000118680	0.079448	myosin light chain 12B	MYL12B	0.567392	0.567392	-0.567	-1.636	5.127	-6.856	0	0	10.961	-0.717	-6.624	0	0	10.038	-0.269	-2.206	0.031	0.342	-3.722	0.127	-0.127	-0.39	-1.401	0.166	0.236	-6.184	-0.139	-1.718	0.09	0.244
ENSG00000230590	856	0.473525	0	0	0	0	0	0	3.41053	0.328154	7.20243	1.70015	0	0	0	ENSG00000230590	0.328154	FTX transcript, XIST regulator	FTX	0.473525	-0.473525	0.474	1.191	7.205	6.855	0	0	10.862	0.681	7.337	0	0	12.806	0.059	0.642	0.523	0.89	-6.036	0.193	0.193	0.288	2.68	0.009	0.02	-3.97	0.281	4.498	0	0.002
ENSG00000116667	857	-0.351143	0	0	0	0	0	0	-2.52518	-0.0450976	7.19133	0.603504	0	0	0	ENSG00000116667	0.0450976	chromosome 1 open reading frame 21	C1orf21	0.351143	0.351143	-0.351	-1.049	7.261	-6.849	0	0	10.828	-0.434	-6.397	0	0	9.032	-0.186	-2.571	0.012	0.238	-3.133	0.075	-0.075	-0.28	-1.365	0.177	0.249	-6.479	-0.162	-3.391	0.001	0.017
ENSG00000240225	858	-0.319672	0	0	0	0	0	0	-2.29869	-2.27735	7.1908	6.81615	0	0	0	ENSG00000240225	2.27735	zinc finger protein 542, pseudogene	ZNF542P	0.319672	0.319672	-0.32	-0.963	4.75	-6.848	0	0	10.952	-0.422	-6.995	0	0	11.528	-0.115	-1.617	0.111	0.561	-4.64	0.334	-0.334	-0.83	-6.559	0	0	9.586	-0.065	-1.423	0.159	0.349
ENSG00000134590	859	-0.671811	0	0	0	1	1	0	-4.82813	0.00166683	7.18674	0.0669192	1	1	0	ENSG00000134590	0.00166683	retrotransposon Gag like 8C	RTL8C	0.671811	0.671811	-0.672	-1.92	7.183	-6.855	0	0	10.821	-0.842	-6.548	0	0	9.598	-0.331	-2.332	0.023	0.302	-3.631	0.025	0.025	-0.069	0.239	0.812	0.857	-7.377	-0.122	-1.375	0.174	0.368
ENSG00000187446	861	-0.496065	1	1	0	1	1	0	-3.56495	0.256984	7.18646	1.38772	0	0	0	ENSG00000187446	0.256984	calcineurin like EF-hand protein 1	CHP1	0.496065	0.496065	-0.496	-1.442	5.335	-6.845	0	0	10.911	-0.615	-6.499	0	0	9.538	-0.258	-2.416	0.018	0.28	-3.307	0.185	0.185	0.271	2.359	0.021	0.041	-4.488	-0.183	-2.74	0.008	0.054
ENSG00000113282	860	-0.300023	0	0	0	0	0	0	-2.1561	-0.331484	7.18646	2.2202	0	0	0	ENSG00000113282	0.331484	clathrin interactor 1	CLINT1	0.300023	0.300023	-0.3	-0.91	6	-6.845	0	0	10.876	-0.416	-7.288	0	0	12.643	-0.069	-1.054	0.296	0.767	-5.499	0.149	-0.149	-0.438	-3.167	0.002	0.006	-2.563	-0.117	-2.873	0.005	0.043
ENSG00000062485	862	-0.275407	0	0	0	1	1	0	-1.97831	0.00542981	7.18322	0.204246	0	0	0	ENSG00000062485	0.00542981	citrate synthase	CS	0.275407	0.275407	-0.275	-0.843	6.664	-6.843	0	0	10.834	-0.347	-6.52	0	0	9.552	-0.132	-2.324	0.023	0.305	-3.627	0.027	0.027	-0.065	0.617	0.54	0.625	-7.158	-0.162	-4.279	0	0.003
ENSG00000213246	863	-0.57413	0	0	0	0	0	0	-4.12366	-0.0619217	7.18245	0.534758	1	1	0	ENSG00000213246	0.0619217	SPT4 homolog, DSIF elongation factor subunit	SUPT4H1	0.57413	0.57413	-0.574	-1.654	3.119	-6.842	0	0	10.9	-0.715	-6.624	0	0	10.071	-0.293	-2.246	0.028	0.332	-3.454	0.116	-0.116	-0.367	-1.253	0.215	0.292	-5.972	-0.111	-1.425	0.159	0.348
ENSG00000171302	864	-0.447986	0	0	0	0	0	0	-3.21667	-1.70602	7.1803	4.66942	0	0	0	ENSG00000171302	1.70602	calcium activated nucleotidase 1	CANT1	0.447986	0.447986	-0.448	-1.312	5.495	-6.841	0	0	10.876	-0.527	-6.13	0	0	8.075	-0.29	-3.03	0.003	0.148	-1.915	0.365	-0.365	-0.896	-5.079	0	0	3.77	-0.098	-1.503	0.138	0.318
ENSG00000129691	866	-0.353215	0	0	0	1	1	0	-2.53604	0.09813	7.17987	0.956538	0	0	0	ENSG00000129691	0.09813	ASH2 like, histone lysine methyltransferase complex subunit	ASH2L	0.353215	0.353215	-0.353	-1.055	5.696	-6.84	0	0	10.875	-0.455	-6.72	0	0	10.394	-0.15	-2.008	0.049	0.407	-4.141	0.103	0.103	0.096	1.858	0.068	0.111	-5.539	-0.127	-2.699	0.009	0.058
ENSG00000104969	865	-0.273355	0	0	0	0	0	0	-1.96265	-0.127973	7.17987	1.30978	0	0	0	ENSG00000104969	0.127973	small glutamine rich tetratricopeptide repeat co-chaperone alpha	SGTA	0.273355	0.273355	-0.273	-0.838	7.132	-6.84	0	0	10.801	-0.33	-6.253	0	0	8.472	-0.16	-2.796	0.007	0.188	-2.584	0.098	-0.098	-0.329	-2.274	0.026	0.049	-4.869	-0.137	-3.604	0.001	0.011
ENSG00000113638	867	-0.556151	0	0	0	0	0	0	-3.99187	-4.97418	7.17766	7.74428	2	1	1	ENSG00000113638	4.97418	tetratricopeptide repeat domain 33	TTC33	0.556151	0.556151	-0.556	-1.606	4.917	-6.838	0	0	10.892	-0.654	-6.177	0	0	8.286	-0.361	-2.965	0.004	0.155	-2.044	0.642	-0.642	-1.484	-7.192	0	0	12.082	-0.23	-2.855	0.006	0.044
ENSG00000157388	868	0.362963	0	0	0	0	0	0	2.60384	0.140945	7.17385	1.1939	0	0	0	ENSG00000157388	0.140945	calcium voltage-gated channel subunit alpha1 D	CACNA1D	0.362963	-0.362963	0.363	0.89	8.359	6.836	0	0	10.746	0.553	7.773	0	0	14.538	-0.018	-0.253	0.801	0.969	-6.26	0.118	0.118	0.129	2.143	0.036	0.064	-5.241	0.147	3.148	0.002	0.026
ENSG00000176715	869	0.364738	0	0	0	0	0	0	2.61523	0.581675	7.17015	2.83188	0	0	0	ENSG00000176715	0.581675	acyl-CoA synthetase family member 3	ACSF3	0.364738	-0.364738	0.365	0.895	6.151	6.834	0	0	10.835	0.474	6.647	0	0	10.098	0.146	2.022	0.047	0.402	-4.193	0.205	0.205	0.314	3.687	0	0.001	-1.055	0.106	2.194	0.032	0.127
ENSG00000220515	871	1.09682	0	0	0	0	0	0	7.86389	7.71392	7.1697	7.53068	2	1	1	ENSG00000220515	7.71392	NA	NA	1.09682	-1.09682	1.097	2.883	1.805	6.833	0	0	9.923	1.486	6.668	0	0	9.205	0.318	1.764	0.082	0.506	-4.14	1.024	1.024	2.051	7.046	0	0	11.697	0.68	6.685	0	0
ENSG00000170088	870	-0.38028	0	0	0	0	0	0	-2.72649	-0.947873	7.1697	3.63938	0	0	0	ENSG00000170088	0.947873	transmembrane protein 192	TMEM192	0.38028	0.38028	-0.38	-1.128	4.927	-6.833	0	0	10.88	-0.471	-6.524	0	0	9.653	-0.2	-2.371	0.021	0.292	-3.357	0.26	-0.26	-0.674	-4.324	0	0	1.165	-0.179	-3.45	0.001	0.015
ENSG00000128524	872	-0.647612	0	0	0	0	0	0	-4.64311	-0.058463	7.16959	0.481982	1	1	0	ENSG00000128524	0.058463	ATPase H+ transporting V1 subunit F	ATP6V1F	0.647612	0.647612	-0.648	-1.854	4.579	-6.832	0	0	10.891	-0.892	-7.278	0	0	12.656	-0.158	-1.101	0.275	0.751	-5.263	0.121	-0.121	-0.379	-1.165	0.248	0.33	-6.384	-0.189	-2.074	0.042	0.151
ENSG00000138439	874	-0.399794	0	0	0	0	0	0	-2.86357	-3.84785	7.16261	8.11893	0	0	0	ENSG00000138439	3.84785	family with sequence similarity 117 member B	FAM117B	0.399794	0.399794	-0.4	-1.181	6.117	-6.828	0	0	10.792	-0.486	-6.331	0	0	8.819	-0.228	-2.656	0.01	0.219	-2.854	0.474	-0.474	-1.127	-7.442	0	0	12.993	-0.122	-2.111	0.039	0.143
ENSG00000136738	873	-0.275078	0	0	0	0	0	0	-1.97028	-0.173129	7.16261	1.55467	0	0	0	ENSG00000136738	0.173129	signal transducing adaptor molecule	STAM	0.275078	0.275078	-0.275	-0.842	5.496	-6.828	0	0	10.832	-0.387	-7.299	0	0	12.71	-0.052	-0.9	0.371	0.821	-5.617	0.111	-0.111	-0.358	-2.536	0.014	0.028	-4.11	-0.204	-5.099	0	0.001
ENSG00000145912	875	-0.452752	0	0	0	0	0	0	-3.23791	-0.00822086	7.15161	0.193763	0	0	0	ENSG00000145912	0.00822086	NHP2 ribonucleoprotein	NHP2	0.452752	0.452752	-0.453	-1.325	4.068	-6.821	0	0	10.86	-0.566	-6.615	0	0	10.054	-0.227	-2.257	0.027	0.328	-3.493	0.042	-0.042	-0.211	-0.591	0.556	0.64	-6.769	-0.152	-2.44	0.017	0.087
ENSG00000196937	876	-0.53441	0	0	0	0	0	0	-3.81898	-1.12786	7.14616	3.28377	1	1	0	ENSG00000196937	1.12786	FAM3 metabolism regulating signaling molecule C	FAM3C	0.53441	0.53441	-0.534	-1.547	6.14	-6.818	0	0	10.755	-0.627	-6.078	0	0	7.833	-0.35	-3.092	0.003	0.137	-1.796	0.343	-0.343	-0.85	-4.05	0	0.001	0.097	-0.263	-3.512	0.001	0.013
ENSG00000062650	877	-0.289498	0	0	0	0	0	0	-2.06418	-2.34914	7.1302	7.4431	0	0	0	ENSG00000062650	2.34914	WAPL cohesin release factor	WAPL	0.289498	0.289498	-0.289	-0.881	6.92	-6.809	0	0	10.68	-0.343	-6.086	0	0	7.825	-0.182	-3.064	0.003	0.142	-1.924	0.316	-0.316	-0.791	-6.988	0	0	11.071	-0.136	-3.464	0.001	0.015
ENSG00000123636	878	0.364307	1	0	1	1	0	1	2.59699	-0.144905	7.12856	1.19935	0	0	0	ENSG00000123636	0.144905	bromodomain adjacent to zinc finger domain 2B	BAZ2B	0.364307	-0.364307	0.364	0.894	8.35	6.808	0	0	10.661	0.535	7.562	0	0	13.701	0.023	0.3	0.765	0.962	-6.152	0.121	-0.121	-0.378	-2.149	0.035	0.063	-5.171	0.12	2.519	0.014	0.077
ENSG00000155966	880	-0.566351	0	0	0	0	0	0	-4.03554	-3.99829	7.1255	6.80044	2	1	1	ENSG00000155966	3.99829	ALF transcription elongation factor 2	AFF2	0.566351	0.566351	-0.566	-1.633	6.375	-6.805	0	0	10.684	-0.76	-6.939	0	0	11.216	-0.179	-1.496	0.139	0.606	-5.057	0.588	-0.588	-1.368	-6.548	0	0	9.341	-0.297	-3.728	0	0.009
ENSG00000012963	879	-0.420288	0	0	0	0	0	0	-2.99476	-0.125623	7.1255	0.984511	0	0	0	ENSG00000012963	0.125623	ubiquitin protein ligase E3 component n-recognin 7	UBR7	0.420288	0.420288	-0.42	-1.237	4.981	-6.805	0	0	10.769	-0.554	-7.002	0	0	11.542	-0.153	-1.59	0.117	0.573	-4.697	0.128	-0.128	-0.392	-1.893	0.063	0.104	-5.37	-0.157	-2.688	0.009	0.059
ENSG00000070761	881	-0.530942	0	0	0	0	0	0	-3.78317	-0.595035	7.1254	2.18819	1	1	0	ENSG00000070761	0.595035	cilia and flagella associated protein 20	CFAP20	0.530942	0.530942	-0.531	-1.537	4.169	-6.805	0	0	10.794	-0.669	-6.599	0	0	9.986	-0.255	-2.17	0.034	0.353	-3.682	0.272	-0.272	-0.698	-3.138	0.003	0.006	-2.356	-0.176	-2.221	0.03	0.122
ENSG00000140750	882	0.37927	0	0	0	0	0	0	2.7019	0.585413	7.12396	2.77017	0	0	0	ENSG00000140750	0.585413	Rho GTPase activating protein 17	ARHGAP17	0.37927	-0.37927	0.379	0.935	5.826	6.804	0	0	10.733	0.53	7.148	0	0	12.109	0.078	1.027	0.308	0.777	-5.558	0.211	0.211	0.327	3.637	0.001	0.002	-1.172	0.11	2.233	0.029	0.12
ENSG00000167193	883	-0.508147	0	0	0	0	0	0	-3.61955	-0.709499	7.12304	2.5443	1	1	0	ENSG00000167193	0.709499	CRK proto-oncogene, adaptor protein	CRK	0.508147	0.508147	-0.508	-1.475	5.751	-6.803	0	0	10.714	-0.612	-6.283	0	0	8.652	-0.301	-2.721	0.008	0.206	-2.673	0.279	-0.279	-0.713	-3.448	0.001	0.003	-1.741	-0.229	-3.245	0.002	0.022
ENSG00000242094	884	0.936816	0	0	0	0	0	0	6.67185	2.3089	7.12184	3.87993	2	1	1	ENSG00000242094	2.3089	NA	NA	0.936816	-0.936816	0.937	2.449	2.198	6.802	0	0	10.265	1.272	6.652	0	0	9.623	0.267	1.76	0.083	0.509	-4.2	0.595	0.595	1.14	4.503	0	0	2.267	0.504	4.664	0	0.001
ENSG00000174173	885	-0.503814	0	0	0	0	0	0	-3.58511	-0.0830526	7.11594	0.684428	1	1	0	ENSG00000174173	0.0830526	tRNA methyltransferase 10C, mitochondrial RNase P subunit	TRMT10C	0.503814	0.503814	-0.504	-1.464	3.762	-6.799	0	0	10.765	-0.63	-6.673	0	0	10.281	-0.251	-2.153	0.035	0.359	-3.646	0.121	-0.121	-0.379	-1.488	0.141	0.207	-5.771	0.004	0.055	0.956	0.978
ENSG00000172331	886	-0.606232	1	1	0	1	1	0	-4.3138	0.141025	7.11575	0.841609	1	1	0	ENSG00000172331	0.141025	bisphosphoglycerate mutase	BPGM	0.606232	0.606232	-0.606	-1.742	3.288	-6.798	0	0	10.746	-0.776	-6.821	0	0	10.843	-0.267	-1.894	0.063	0.461	-4.043	0.168	0.168	0.234	1.71	0.092	0.144	-5.358	-0.039	-0.461	0.646	0.796
ENSG00000267702	887	1.15868	0	0	0	0	0	0	8.24365	9.46529	7.11469	8.38935	2	1	1	ENSG00000267702	9.46529	NA	NA	1.15868	-1.15868	1.159	3.051	3.633	6.797	0	0	10.548	1.674	6.884	0	0	10.765	0.128	0.831	0.409	0.844	-5.479	1.128	1.128	2.271	7.633	0	0	14.056	0.357	3.407	0.001	0.016
ENSG00000128989	888	-0.531387	0	0	0	0	0	0	-3.77932	-1.00241e-05	7.11219	0.00548719	1	1	0	ENSG00000128989	1.00241e-05	cAMP regulated phosphoprotein 19	ARPP19	0.531387	0.531387	-0.531	-1.538	7.336	-6.796	0	0	10.607	-0.679	-6.618	0	0	9.896	-0.236	-2.049	0.044	0.392	-4.19	0.002	-0.002	-0.125	-0.022	0.983	0.987	-7.408	-0.336	-4.52	0	0.002
ENSG00000164951	889	-0.487835	0	0	0	0	0	0	-3.46836	-0.058891	7.10969	0.575833	0	0	0	ENSG00000164951	0.058891	pyruvate dehydrogenase phosphatase catalytic subunit 1	PDP1	0.487835	0.487835	-0.488	-1.42	8.196	-6.794	0	0	10.566	-0.654	-6.91	0	0	11.031	-0.155	-1.511	0.136	0.602	-5.151	0.102	-0.102	-0.338	-1.32	0.191	0.266	-6.598	-0.242	-3.527	0.001	0.013
ENSG00000159086	890	0.238446	0	0	0	1	0	1	1.69483	-0.00852934	7.10779	0.286381	0	0	0	ENSG00000159086	0.00852934	PAX3 and PAX7 binding protein 1	PAXBP1	0.238446	-0.238446	0.238	0.552	7.287	6.793	0	0	10.628	0.357	7.639	0	0	14.037	0.002	0.041	0.967	0.994	-6.17	0.03	-0.03	-0.185	-0.797	0.428	0.517	-7.047	0.119	3.762	0	0.009
ENSG00000249859	891	0.841632	0	0	0	0	0	0	5.98116	2.84898	7.10662	4.79825	2	1	1	ENSG00000249859	2.84898	Pvt1 oncogene	PVT1	0.841632	-0.841632	0.842	2.19	3.963	6.792	0	0	10.652	1.28	7.518	0	0	13.386	-0.035	-0.249	0.804	0.97	-5.685	0.594	0.594	1.138	5.171	0	0	4.413	0.175	2.026	0.047	0.162
ENSG00000143878	892	-0.551305	0	0	0	0	0	0	-3.91781	-0.239265	7.10642	1.24168	1	1	0	ENSG00000143878	0.239265	ras homolog family member B	RHOB	0.551305	0.551305	-0.551	-1.593	7.282	-6.792	0	0	10.604	-0.676	-6.36	0	0	8.885	-0.302	-2.528	0.014	0.253	-3.191	0.193	-0.193	-0.53	-2.197	0.032	0.057	-5.029	-0.042	-0.553	0.582	0.751
ENSG00000197872	893	-0.331617	0	0	0	0	0	0	-2.35628	-0.340901	7.10541	2.11674	0	0	0	ENSG00000197872	0.340901	CYFIP related Rac1 interactor A	CYRIA	0.331617	0.331617	-0.332	-0.996	7.554	-6.79	0	0	10.585	-0.441	-6.908	0	0	11.049	-0.113	-1.579	0.119	0.577	-4.979	0.161	-0.161	-0.463	-3.073	0.003	0.008	-2.954	-0.225	-4.871	0	0.001
ENSG00000173456	894	-0.587818	0	0	0	0	0	0	-4.17659	-0.00200317	7.10524	0.0776662	1	1	0	ENSG00000173456	0.00200317	ring finger protein 26	RNF26	0.587818	0.587818	-0.588	-1.692	5.061	-6.79	0	0	10.704	-0.658	-5.911	0	0	7.257	-0.447	-3.309	0.002	0.108	-1.157	0.026	-0.026	-0.176	-0.274	0.785	0.836	-7.11	-0.11	-1.393	0.168	0.36
ENSG00000100207	895	-0.304375	0	0	0	0	0	0	-2.1612	-0.946588	7.10044	4.14098	0	0	0	ENSG00000100207	0.946588	transcription factor 20	TCF20	0.304375	0.304375	-0.304	-0.922	8.047	-6.787	0	0	10.555	-0.336	-5.669	0	0	6.168	-0.241	-3.792	0	0.067	0.099	0.229	-0.229	-0.606	-4.696	0	0	2.187	-0.132	-3.04	0.003	0.032
ENSG00000197451	896	-0.486764	0	0	0	0	0	0	-3.45618	-0.232045	7.10031	1.31497	0	0	0	ENSG00000197451	0.232045	heterogeneous nuclear ribonucleoprotein A/B	HNRNPAB	0.486764	0.486764	-0.487	-1.417	5.142	-6.787	0	0	10.685	-0.646	-6.97	0	0	11.407	-0.169	-1.545	0.127	0.589	-4.803	0.176	-0.176	-0.496	-2.28	0.026	0.048	-4.647	-0.243	-3.692	0	0.01
ENSG00000242381	897	1.4514	0	0	0	0	0	0	10.3054	4.81892	7.10031	4.76496	2	1	1	ENSG00000242381	4.81892	RNA, 7SL, cytoplasmic 741, pseudogene	RN7SL741P	1.4514	-1.4514	1.451	3.846	0.149	6.786	0	0	8.447	2.213	7.384	0	0	9.85	-0.071	-0.32	0.75	0.96	-5.087	1.011	1.011	2.023	5.146	0	0	4.516	0.398	2.663	0.01	0.062
ENSG00000184992	898	-0.507568	0	0	0	0	0	0	-3.60334	-6.87678	7.09923	9.86232	2	1	1	ENSG00000184992	6.87678	BRI3 binding protein	BRI3BP	0.507568	0.507568	-0.508	-1.474	6.733	-6.786	0	0	10.585	-0.687	-7	0	0	11.442	-0.149	-1.365	0.177	0.657	-5.253	0.697	-0.697	-1.6	-8.639	0	0	17.827	-0.186	-2.596	0.012	0.068
ENSG00000234219	899	1.07288	0	0	0	0	0	0	7.61507	8.81297	7.09777	8.24816	2	1	1	ENSG00000234219	8.81297	NA	NA	1.07288	-1.07288	1.073	2.818	1.655	6.784	0	0	9.515	1.516	6.798	0	0	9.318	0.187	1.16	0.25	0.729	-4.8	1.068	1.068	2.144	7.53	0	0	13.527	0.213	2.153	0.035	0.135
ENSG00000260495	900	0.839234	0	0	0	0	0	0	5.95669	1.08253	7.09777	2.62614	1	1	0	ENSG00000260495	1.08253	NA	NA	0.839234	-0.839234	0.839	2.184	2.405	6.784	0	0	10.242	1.173	6.817	0	0	10.253	0.172	1.253	0.215	0.702	-4.818	0.412	0.412	0.753	3.517	0.001	0.002	-0.883	0.407	4.248	0	0.003
ENSG00000116752	901	-0.509417	0	0	0	0	0	0	-3.61375	-0.0971977	7.0939	0.746922	1	1	0	ENSG00000116752	0.0971977	BCAS2 pre-mRNA processing factor	BCAS2	0.509417	0.509417	-0.509	-1.479	3.865	-6.782	0	0	10.703	-0.6	-6.14	0	0	8.223	-0.328	-2.91	0.005	0.166	-2.123	0.13	-0.13	-0.397	-1.579	0.119	0.179	-5.67	-0.296	-4.126	0	0.004
ENSG00000164332	902	-0.457712	0	0	0	1	1	0	-3.24696	0.0771327	7.0939	0.695897	0	0	0	ENSG00000164332	0.0771327	ubiquitin like domain containing CTD phosphatase 1	UBLCP1	0.457712	0.457712	-0.458	-1.338	4.552	-6.781	0	0	10.691	-0.567	-6.501	0	0	9.583	-0.239	-2.322	0.023	0.305	-3.421	0.111	0.111	0.114	1.504	0.137	0.201	-5.941	-0.185	-2.892	0.005	0.042
ENSG00000198954	903	-0.378004	0	0	0	0	0	0	-2.6812	-0.0707342	7.09305	0.747069	0	0	0	ENSG00000198954	0.0707342	kinesin family binding protein	KIFBP	0.378004	0.378004	-0.378	-1.122	6.568	-6.781	0	0	10.587	-0.449	-6.148	0	0	8.082	-0.236	-2.929	0.005	0.162	-2.228	0.095	-0.095	-0.322	-1.58	0.119	0.179	-6.105	-0.145	-2.723	0.008	0.055
ENSG00000069712	904	-0.404716	0	0	0	0	0	0	-2.87041	-1.01131	7.09239	3.63226	0	0	0	ENSG00000069712	1.01131	NA	NA	0.404716	0.404716	-0.405	-1.194	8.304	-6.78	0	0	10.515	-0.465	-5.902	0	0	7.051	-0.284	-3.327	0.001	0.105	-1.252	0.278	-0.278	-0.712	-4.319	0	0	0.848	-0.176	-3.075	0.003	0.03
ENSG00000006116	905	-0.336848	0	0	0	1	1	0	-2.38888	0.0476327	7.09186	0.632272	0	0	0	ENSG00000006116	0.0476327	calcium voltage-gated channel auxiliary subunit gamma 3	CACNG3	0.336848	0.336848	-0.337	-1.01	6.84	-6.779	0	0	10.572	-0.423	-6.427	0	0	9.173	-0.165	-2.353	0.022	0.295	-3.581	0.075	0.075	0.038	1.41	0.163	0.233	-6.373	-0.171	-3.661	0.001	0.01
ENSG00000123983	906	-0.477986	0	0	0	0	0	0	-3.38658	-3.84548	7.08511	7.3192	1	0	1	ENSG00000123983	3.84548	acyl-CoA synthetase long chain family member 3	ACSL3	0.477986	0.477986	-0.478	-1.393	7.835	-6.775	0	0	10.499	-0.612	-6.572	0	0	9.689	-0.209	-2.091	0.04	0.381	-4.176	0.525	-0.525	-1.236	-6.903	0	0	10.675	-0.224	-3.263	0.002	0.021
ENSG00000109079	907	-0.342762	1	1	0	1	1	0	-2.42622	0.138571	7.07844	1.19172	0	0	0	ENSG00000109079	0.138571	TNF alpha induced protein 1	TNFAIP1	0.342762	0.342762	-0.343	-1.026	5.882	-6.771	0	0	10.592	-0.435	-6.543	0	0	9.684	-0.158	-2.151	0.035	0.36	-3.889	0.116	0.116	0.125	2.14	0.036	0.064	-5.023	-0.124	-2.717	0.008	0.056
ENSG00000142541	908	-0.48141	0	0	0	0	0	0	-3.40613	-7.93105	7.07532	10.9023	1	0	1	ENSG00000142541	7.93105	ribosomal protein L13a	RPL13A	0.48141	0.48141	-0.481	-1.403	7.014	-6.769	0	0	10.519	-0.627	-6.702	0	0	10.249	-0.191	-1.85	0.069	0.474	-4.533	0.727	-0.727	-1.664	-9.379	0	0	20.845	-0.246	-3.464	0.001	0.015
ENSG00000259796	909	-0.547329	0	0	0	0	0	0	-3.87232	-0.854558	7.07495	2.65064	1	1	0	ENSG00000259796	0.854558	NA	NA	0.547329	0.547329	-0.547	-1.582	4.264	-6.769	0	0	10.645	-0.635	-6.088	0	0	7.984	-0.373	-2.989	0.004	0.151	-1.949	0.322	-0.322	-0.805	-3.537	0.001	0.002	-1.245	-0.183	-2.11	0.039	0.144
ENSG00000182534	910	-0.391069	0	0	0	0	0	0	-2.76671	-0.117518	7.07473	0.995753	0	0	0	ENSG00000182534	0.117518	matrix remodeling associated 7	MXRA7	0.391069	0.391069	-0.391	-1.157	6.413	-6.768	0	0	10.554	-0.474	-6.3	0	0	8.691	-0.226	-2.602	0.011	0.235	-2.964	0.118	-0.118	-0.372	-1.907	0.061	0.101	-5.528	-0.159	-3.012	0.004	0.034
ENSG00000184445	911	0.458602	0	0	0	0	0	0	3.24063	0.312454	7.06631	1.68415	0	0	0	ENSG00000184445	0.312454	kinetochore associated 1	KNTC1	0.458602	-0.458602	0.459	1.15	5.2	6.763	0	0	10.613	0.63	6.887	0	0	11.104	0.116	1.314	0.193	0.675	-5.176	0.186	0.186	0.272	2.664	0.01	0.021	-3.754	0.185	3.144	0.002	0.027
ENSG00000135334	912	-0.486751	0	0	0	0	0	0	-3.43866	-2.84047	7.06451	6.03152	0	0	0	ENSG00000135334	2.84047	akirin 2	AKIRIN2	0.486751	0.486751	-0.487	-1.417	5.548	-6.762	0	0	10.565	-0.579	-6.152	0	0	8.158	-0.302	-2.846	0.006	0.178	-2.362	0.471	-0.471	-1.12	-6.022	0	0	7.353	-0.125	-1.826	0.072	0.212
ENSG00000167005	914	-0.540163	0	0	0	0	0	0	-3.81593	-0.502882	7.0644	1.97571	1	1	0	ENSG00000167005	0.502882	nudix hydrolase 21	NUDT21	0.540163	0.540163	-0.54	-1.562	6.082	-6.762	0	0	10.529	-0.681	-6.481	0	0	9.415	-0.259	-2.245	0.028	0.333	-3.747	0.255	-0.255	-0.661	-2.944	0.004	0.011	-3.188	-0.297	-3.872	0	0.007
ENSG00000123091	913	-0.549276	0	0	0	0	0	0	-3.8803	-1.01315	7.0644	3.01155	1	1	0	ENSG00000123091	1.01315	ring finger protein 11	RNF11	0.549276	0.549276	-0.549	-1.587	7.386	-6.762	0	0	10.477	-0.719	-6.724	0	0	10.323	-0.21	-1.784	0.079	0.497	-4.659	0.336	-0.336	-0.835	-3.833	0	0.001	-0.696	-0.222	-2.972	0.004	0.036
ENSG00000114019	915	-0.434338	0	0	0	0	0	0	-3.06565	-0.167779	7.05822	1.16112	0	0	0	ENSG00000114019	0.167779	angiomotin like 2	AMOTL2	0.434338	0.434338	-0.434	-1.275	6.796	-6.758	0	0	10.478	-0.506	-5.968	0	0	7.365	-0.29	-3.173	0.002	0.123	-1.626	0.144	-0.144	-0.428	-2.105	0.039	0.069	-5.214	-0.146	-2.45	0.017	0.086
ENSG00000142230	916	-0.406886	0	0	0	0	0	0	-2.87169	-0.244843	7.05772	1.52114	0	0	0	ENSG00000142230	0.244843	SUMO1 activating enzyme subunit 1	SAE1	0.406886	0.406886	-0.407	-1.2	6.27	-6.757	0	0	10.513	-0.522	-6.599	0	0	9.883	-0.176	-2.032	0.046	0.399	-4.153	0.161	-0.161	-0.463	-2.501	0.015	0.03	-4.293	-0.197	-3.575	0.001	0.012
ENSG00000112335	917	-0.604241	0	0	0	0	0	0	-4.2643	-2.26357	7.05728	4.60255	1	1	0	ENSG00000112335	2.26357	sorting nexin 3	SNX3	0.604241	0.604241	-0.604	-1.736	6.375	-6.759	0	0	10.496	-0.761	-6.479	0	0	9.383	-0.291	-2.232	0.029	0.337	-3.783	0.492	-0.492	-1.164	-5.032	0	0	3.503	-0.105	-1.187	0.239	0.445
ENSG00000164096	918	-0.652384	0	0	0	0	0	0	-4.60282	-0.23703	7.05538	1.10295	1	1	0	ENSG00000164096	0.23703	chromosome 4 open reading frame 3	C4orf3	0.652384	0.652384	-0.652	-1.867	5.198	-6.755	0	0	10.553	-0.789	-6.272	0	0	8.643	-0.378	-2.628	0.011	0.226	-2.844	0.215	-0.215	-0.577	-2.036	0.046	0.079	-5.151	-0.202	-2.181	0.033	0.13
ENSG00000166012	919	0.400295	0	0	0	1	0	1	2.82091	-0.000750816	7.04708	0.0575677	0	0	0	ENSG00000166012	0.000750816	TATA-box binding protein associated factor, RNA polymerase I subunit D	TAF1D	0.400295	-0.400295	0.4	0.992	6.762	6.75	0	0	10.476	0.563	7.169	0	0	12.155	0.074	0.892	0.376	0.825	-5.744	0.013	-0.013	-0.149	-0.209	0.835	0.876	-7.323	0.123	2.291	0.025	0.11
ENSG00000172171	920	0.470405	0	0	0	0	0	0	3.31498	0.0109986	7.04708	0.228112	0	0	0	ENSG00000172171	0.0109986	transcription elongation factor, mitochondrial	TEFM	0.470405	-0.470405	0.47	1.182	3.779	6.75	0	0	10.566	0.677	7.17	0	0	12.185	0.057	0.65	0.518	0.888	-5.56	0.048	0.048	-0.019	0.672	0.504	0.591	-6.648	0.209	3.225	0.002	0.023
ENSG00000101350	921	-0.396832	0	0	0	0	0	0	-2.79505	-0.0989087	7.0434	0.891219	0	0	0	ENSG00000101350	0.0989087	kinesin family member 3B	KIF3B	0.396832	0.396832	-0.397	-1.173	7.587	-6.748	0	0	10.414	-0.482	-6.282	0	0	8.56	-0.226	-2.607	0.011	0.234	-3.031	0.111	-0.111	-0.357	-1.775	0.081	0.128	-5.873	-0.192	-3.6	0.001	0.011
ENSG00000115365	922	-0.47231	0	0	0	0	0	0	-3.32626	-0.789609	7.04253	2.82842	0	0	0	ENSG00000115365	0.789609	LanC like glutathione S-transferase 1	LANCL1	0.47231	0.47231	-0.472	-1.378	7.322	-6.747	0	0	10.415	-0.581	-6.352	0	0	8.838	-0.256	-2.509	0.015	0.259	-3.255	0.279	-0.279	-0.714	-3.684	0	0.001	-1.164	-0.244	-3.543	0.001	0.013
ENSG00000131238	923	-0.430666	0	0	0	0	0	0	-3.0321	-0.221564	7.04049	1.36849	0	0	0	ENSG00000131238	0.221564	palmitoyl-protein thioesterase 1	PPT1	0.430666	0.430666	-0.431	-1.265	5.842	-6.746	0	0	10.481	-0.555	-6.623	0	0	9.992	-0.182	-1.967	0.053	0.426	-4.243	0.162	-0.162	-0.465	-2.338	0.022	0.043	-4.614	-0.167	-2.706	0.009	0.057
ENSG00000151458	924	-0.449319	0	0	0	0	0	0	-3.16009	-2.46555	7.03307	5.79929	0	0	0	ENSG00000151458	2.46555	ankyrin repeat domain containing 50	ANKRD50	0.449319	0.449319	-0.449	-1.316	5.753	-6.741	0	0	10.478	-0.511	-5.913	0	0	7.224	-0.326	-3.26	0.002	0.113	-1.315	0.425	-0.425	-1.023	-5.865	0	0	6.734	-0.257	-4.009	0	0.005
ENSG00000001460	925	-0.394059	0	0	0	1	1	0	-2.76935	0.0141832	7.02777	0.282249	0	0	0	ENSG00000001460	0.0141832	sperm tail PG-rich repeat containing 1	STPG1	0.394059	0.394059	-0.394	-1.165	4.497	-6.738	0	0	10.522	-0.534	-6.989	0	0	11.511	-0.115	-1.326	0.189	0.672	-5.022	0.05	0.05	-0.015	0.789	0.433	0.522	-6.737	-0.121	-2.255	0.027	0.116
ENSG00000139291	926	-0.458368	0	0	0	0	0	0	-3.2213	-4.03974	7.02777	7.60038	1	0	1	ENSG00000139291	4.03974	transmembrane protein 19	TMEM19	0.458368	0.458368	-0.458	-1.34	4.095	-6.738	0	0	10.53	-0.573	-6.564	0	0	9.848	-0.228	-2.171	0.034	0.353	-3.667	0.532	-0.532	-1.249	-7.094	0	0	11.797	-0.076	-1.135	0.261	0.469
ENSG00000138621	927	0.703249	0	0	0	0	0	0	4.9421	5.27525	7.02752	7.41876	2	1	1	ENSG00000138621	5.27525	phosphopantothenoylcysteine decarboxylase	PPCDC	0.703249	-0.703249	0.703	1.815	2.641	6.737	0	0	10.278	0.888	6.217	0	0	8.322	0.334	2.683	0.009	0.214	-2.622	0.711	0.711	1.386	6.97	0	0	11.442	0.256	3.09	0.003	0.029
ENSG00000005007	928	-0.322177	0	0	0	0	0	0	-2.26393	-3.14385	7.02698	8.17374	0	0	0	ENSG00000005007	3.14385	UPF1 RNA helicase and ATPase	UPF1	0.322177	0.322177	-0.322	-0.97	8.211	-6.737	0	0	10.333	-0.371	-5.887	0	0	6.98	-0.225	-3.268	0.002	0.111	-1.421	0.385	-0.385	-0.937	-7.479	0	0	13.004	-0.128	-2.796	0.007	0.049
ENSG00000158480	929	-0.426507	0	0	0	0	0	0	-2.99522	-0.519262	7.02268	2.3357	0	0	0	ENSG00000158480	0.519262	spermatogenesis associated 2	SPATA2	0.426507	0.426507	-0.427	-1.254	6.831	-6.734	0	0	10.386	-0.546	-6.528	0	0	9.569	-0.188	-2.074	0.042	0.385	-4.132	0.222	-0.222	-0.593	-3.269	0.002	0.005	-2.367	-0.083	-1.404	0.165	0.356
ENSG00000165443	930	-0.625668	0	0	0	0	0	0	-4.3928	-0.133704	7.02098	0.805024	1	1	0	ENSG00000165443	0.133704	phytanoyl-CoA 2-hydroxylase interacting protein like	PHYHIPL	0.625668	0.625668	-0.626	-1.794	6.931	-6.739	0	0	10.373	-0.744	-6.073	0	0	7.748	-0.389	-2.934	0.005	0.161	-2.248	0.166	-0.166	-0.474	-1.661	0.102	0.157	-6.02	-0.336	-3.813	0	0.008
ENSG00000267587	931	1.12655	0	0	0	0	0	0	7.90866	6.41736	7.02023	6.66205	2	1	1	ENSG00000267587	6.41736	NA	NA	1.12655	-1.12655	1.127	2.964	1.174	6.732	0	0	8.867	1.624	6.869	0	0	8.986	0.132	0.801	0.426	0.855	-5.01	0.963	0.963	1.921	6.451	0	0	9.317	0.415	3.759	0	0.009
ENSG00000162377	932	-0.518695	0	0	0	0	0	0	-3.64113	-0.0254018	7.0198	0.334094	1	1	0	ENSG00000162377	0.0254018	cytochrome c oxidase assembly factor 7	COA7	0.518695	0.518695	-0.519	-1.504	3.9	-6.732	0	0	10.509	-0.711	-7.138	0	0	12.101	-0.134	-1.141	0.258	0.736	-5.105	0.076	-0.076	-0.283	-0.893	0.375	0.463	-6.508	-0.275	-3.75	0	0.009
ENSG00000164970	933	-0.347146	1	1	0	1	1	0	-2.43577	0.136951	7.01657	1.17508	0	0	0	ENSG00000164970	0.136951	family with sequence similarity 219 member A	FAM219A	0.347146	0.347146	-0.347	-1.038	7.406	-6.729	0	0	10.352	-0.439	-6.467	0	0	9.307	-0.164	-2.215	0.03	0.341	-3.877	0.117	0.117	0.126	2.121	0.038	0.067	-5.207	-0.118	-2.507	0.015	0.079
ENSG00000180628	934	-0.428215	0	0	0	0	0	0	-3.00376	-4.5912	7.01459	8.52438	1	0	1	ENSG00000180628	4.5912	polycomb group ring finger 5	PCGF5	0.428215	0.428215	-0.428	-1.258	6.283	-6.728	0	0	10.391	-0.511	-6.185	0	0	8.237	-0.263	-2.755	0.008	0.195	-2.615	0.539	-0.539	-1.264	-7.728	0	0	14.159	-0.248	-3.873	0	0.007
ENSG00000126870	935	0.394506	0	0	0	0	0	0	2.76576	4.94116	7.01069	9.58197	1	0	1	ENSG00000126870	4.94116	dynein 2 intermediate chain 1	DYNC2I1	0.394506	-0.394506	0.395	0.976	8.336	6.726	0	0	10.314	0.568	7.275	0	0	12.526	0.047	0.589	0.558	0.904	-6.082	0.516	0.516	0.972	8.45	0	0	16.986	0.153	2.984	0.004	0.036
ENSG00000116030	936	-0.391627	0	0	0	0	0	0	-2.74543	-1.46322	7.01031	4.58562	0	0	0	ENSG00000116030	1.46322	small ubiquitin like modifier 1	SUMO1	0.391627	0.391627	-0.392	-1.159	5.091	-6.725	0	0	10.451	-0.48	-6.299	0	0	8.773	-0.215	-2.488	0.015	0.262	-3.128	0.319	-0.319	-0.798	-5.02	0	0	3.622	-0.165	-2.957	0.004	0.037
ENSG00000231367	937	1.13754	0	0	0	0	0	0	7.96968	1.77662	7.00605	3.00392	2	1	1	ENSG00000231367	1.77662	long intergenic non-protein coding RNA 2613	LINC02613	1.13754	-1.13754	1.138	2.994	2.346	6.722	0	0	9.852	1.5	6.296	0	0	8.217	0.413	2.45	0.017	0.272	-3.078	0.591	0.591	1.133	3.826	0	0.001	0.075	0.32	2.681	0.009	0.06
ENSG00000166411	938	-0.363247	0	0	0	0	0	0	-2.54312	-0.0126813	7.00106	0.277989	0	0	0	ENSG00000166411	0.0126813	isocitrate dehydrogenase (NAD(+)) 3 catalytic subunit alpha	IDH3A	0.363247	0.363247	-0.363	-1.082	6.731	-6.719	0	0	10.34	-0.465	-6.525	0	0	9.568	-0.159	-2.066	0.043	0.388	-4.133	0.046	-0.046	-0.218	-0.78	0.438	0.527	-7.036	-0.176	-3.33	0.001	0.019
ENSG00000135052	939	-0.437088	0	0	0	0	0	0	-3.05942	-3.30801	6.99956	7.05424	0	0	0	ENSG00000135052	3.30801	golgi membrane protein 1	GOLM1	0.437088	0.437088	-0.437	-1.282	7.49	-6.718	0	0	10.295	-0.566	-6.633	0	0	9.953	-0.18	-1.892	0.063	0.461	-4.483	0.469	-0.469	-1.116	-6.722	0	0	9.973	-0.206	-3.402	0.001	0.016
ENSG00000174136	940	-0.466229	0	0	0	0	0	0	-3.26303	-5.25115	6.99878	8.84622	1	0	1	ENSG00000174136	5.25115	repulsive guidance molecule BMP co-receptor b	RGMB	0.466229	0.466229	-0.466	-1.361	6.99	-6.718	0	0	10.321	-0.522	-5.686	0	0	6.288	-0.354	-3.576	0.001	0.081	-0.504	0.594	-0.594	-1.38	-7.938	0	0	14.968	-0.271	-4.102	0	0.004
ENSG00000119509	941	0.37033	0	0	0	0	0	0	2.59185	0.40884	6.99875	2.23759	0	0	0	ENSG00000119509	0.40884	inversin	INVS	0.37033	-0.37033	0.37	0.91	6.078	6.717	0	0	10.368	0.487	6.614	0	0	9.963	0.138	1.855	0.068	0.473	-4.498	0.183	0.183	0.266	3.183	0.002	0.006	-2.549	0.14	2.839	0.006	0.046
ENSG00000264538	942	0.338734	0	0	0	0	0	0	2.3704	0.280287	6.99782	1.86709	0	0	0	ENSG00000264538	0.280287	NA	NA	0.338734	-0.338734	0.339	0.825	6.902	6.717	0	0	10.325	0.49	7.284	0	0	12.606	0.036	0.518	0.606	0.919	-6.051	0.15	0.15	0.197	2.841	0.006	0.014	-3.532	0.145	3.168	0.002	0.026
ENSG00000101126	943	-0.40215	0	0	0	0	0	0	-2.8096	-2.71681	6.98645	6.59365	0	0	0	ENSG00000101126	2.71681	activity dependent neuroprotector homeobox	ADNP	0.40215	0.40215	-0.402	-1.187	7.461	-6.71	0	0	10.25	-0.464	-5.872	0	0	6.952	-0.278	-3.242	0.002	0.115	-1.47	0.412	-0.412	-0.995	-6.406	0	0	8.691	-0.139	-2.441	0.017	0.087
ENSG00000159063	944	0.429315	0	0	0	0	0	0	2.99879	0.941349	6.98507	3.46511	0	0	0	ENSG00000159063	0.941349	ALG8 alpha-1,3-glucosyltransferase	ALG8	0.429315	-0.429315	0.429	1.071	3.939	6.709	0	0	10.408	0.49	5.637	0	0	6.34	0.307	3.863	0	0.063	0.347	0.272	0.272	0.455	4.189	0	0	0.914	0.144	2.691	0.009	0.059
ENSG00000196757	945	0.401492	0	0	0	0	0	0	2.8042	0.287448	6.98446	1.72649	0	0	0	ENSG00000196757	0.287448	zinc finger protein 700	ZNF700	0.401492	-0.401492	0.401	0.995	4.179	6.708	0	0	10.417	0.568	7.126	0	0	12.048	0.069	0.845	0.401	0.841	-5.443	0.166	0.166	0.232	2.705	0.009	0.019	-3.477	0.048	0.936	0.353	0.56
ENSG00000113657	946	-0.553968	0	0	0	0	0	0	-3.86701	-1.57099	6.98057	3.91429	1	1	0	ENSG00000113657	1.57099	dihydropyrimidinase like 3	DPYSL3	0.553968	0.553968	-0.554	-1.6	6.625	-6.706	0	0	10.28	-0.688	-6.306	0	0	8.696	-0.287	-2.436	0.018	0.275	-3.393	0.401	-0.401	-0.973	-4.529	0	0	1.664	-0.176	-2.288	0.025	0.111
ENSG00000185420	947	0.298453	0	0	0	0	0	0	2.0819	0.196106	6.97564	1.61331	0	0	0	ENSG00000185420	0.196106	SET and MYND domain containing 3	SMYD3	0.298453	-0.298453	0.298	0.715	5.484	6.703	0	0	10.343	0.453	7.584	0	0	13.866	-0.011	-0.187	0.852	0.978	-6.035	0.122	0.122	0.136	2.595	0.012	0.024	-3.986	0.155	3.676	0	0.01
ENSG00000237065	948	1.82494	0	0	0	0	0	0	12.7279	5.55073	6.97439	4.50329	2	1	1	ENSG00000237065	5.55073	NA	NA	1.82494	-1.82494	1.825	4.861	0.504	6.702	0	0	8.363	2.384	6.199	0	0	6.54	0.706	2.653	0.01	0.219	-2.868	1.233	1.233	2.492	4.962	0	0	3.901	0.312	1.711	0.092	0.246
ENSG00000169122	949	-0.499826	0	0	0	0	0	0	-3.48476	-1.57225	6.97194	4.12508	0	0	0	ENSG00000169122	1.57225	family with sequence similarity 110 member B	FAM110B	0.499826	0.499826	-0.5	-1.453	5.737	-6.7	0	0	10.31	-0.531	-5.421	0	0	5.354	-0.438	-3.991	0	0.053	0.758	0.381	-0.381	-0.93	-4.685	0	0	2.322	-0.304	-4.215	0	0.003
ENSG00000186834	950	-0.596812	0	0	0	0	0	0	-4.15826	-4.81536	6.96745	7.23737	2	1	1	ENSG00000186834	4.81536	HEXIM P-TEFb complex subunit 1	HEXIM1	0.596812	0.596812	-0.597	-1.716	5.8	-6.697	0	0	10.288	-0.767	-6.614	0	0	9.95	-0.256	-1.919	0.059	0.448	-4.306	0.665	-0.665	-1.532	-6.849	0	0	10.611	-0.206	-2.405	0.019	0.092
ENSG00000136811	951	0.359316	0	0	0	0	0	0	2.50257	0.287815	6.9648	1.83025	0	0	0	ENSG00000136811	0.287815	outer dense fiber of sperm tails 2	ODF2	0.359316	-0.359316	0.359	0.881	7.424	6.695	0	0	10.228	0.49	6.915	0	0	11.106	0.098	1.297	0.199	0.684	-5.362	0.157	0.157	0.212	2.806	0.007	0.015	-3.645	0.161	3.39	0.001	0.017
ENSG00000186130	952	-0.456942	0	0	0	0	0	0	-3.18251	-4.01689	6.9648	7.50153	1	0	1	ENSG00000186130	4.01689	zinc finger and BTB domain containing 6	ZBTB6	0.456942	0.456942	-0.457	-1.336	3.951	-6.695	0	0	10.367	-0.534	-6.14	0	0	8.207	-0.303	-2.78	0.007	0.191	-2.414	0.535	-0.535	-1.257	-7.027	0	0	11.548	-0.111	-1.574	0.12	0.292
ENSG00000183340	953	-0.449165	0	0	0	0	0	0	-3.1265	-3.08946	6.9607	6.54778	0	0	0	ENSG00000183340	3.08946	JRK like	JRKL	0.449165	0.449165	-0.449	-1.315	4.355	-6.693	0	0	10.345	-0.542	-6.215	0	0	8.476	-0.263	-2.612	0.011	0.233	-2.819	0.472	-0.472	-1.122	-6.375	0	0	8.885	-0.146	-2.188	0.032	0.128
ENSG00000178988	954	-0.469664	0	0	0	0	0	0	-3.26797	-0.291637	6.95811	1.54548	0	0	0	ENSG00000178988	0.291637	Morf4 family associated protein 1 like 1	MRFAP1L1	0.469664	0.469664	-0.47	-1.371	6.938	-6.691	0	0	10.218	-0.543	-5.913	0	0	7.154	-0.323	-3.155	0.002	0.127	-1.654	0.189	-0.189	-0.522	-2.526	0.014	0.028	-4.295	-0.131	-2.064	0.043	0.154
ENSG00000013016	955	-0.53714	0	0	0	0	0	0	-3.7351	-0.102719	6.95368	0.752343	1	1	0	ENSG00000013016	0.102719	EH domain containing 3	EHD3	0.53714	0.53714	-0.537	-1.554	7.934	-6.69	0	0	10.153	-0.681	-6.426	0	0	9.106	-0.249	-2.182	0.033	0.349	-3.993	0.137	-0.137	-0.411	-1.587	0.117	0.177	-6.208	-0.136	-1.814	0.074	0.216
ENSG00000185236	956	-0.349731	0	0	0	0	0	0	-2.43192	-0.00187461	6.95368	0.098712	0	0	0	ENSG00000185236	0.00187461	RAB11B, member RAS oncogene family	RAB11B	0.349731	0.349731	-0.35	-1.045	7.172	-6.688	0	0	10.188	-0.417	-6.057	0	0	7.699	-0.215	-2.886	0.005	0.17	-2.372	0.019	-0.019	-0.162	-0.339	0.736	0.797	-7.341	-0.112	-2.258	0.027	0.116
ENSG00000163528	957	-0.559598	0	0	0	0	0	0	-3.89009	-0.439531	6.95159	1.73505	1	1	0	ENSG00000163528	0.439531	coiled-coil-helix-coiled-coil-helix domain containing 4	CHCHD4	0.559598	0.559598	-0.56	-1.615	3.454	-6.687	0	0	10.33	-0.726	-6.843	0	0	10.943	-0.226	-1.68	0.098	0.54	-4.388	0.253	-0.253	-0.659	-2.713	0.008	0.018	-3.352	-0.153	-1.814	0.074	0.215
ENSG00000081087	958	-0.389946	0	0	0	0	0	0	-2.70918	-0.519445	6.94757	2.4354	0	0	0	ENSG00000081087	0.519445	osteoclastogenesis associated transmembrane protein 1	OSTM1	0.389946	0.389946	-0.39	-1.154	5.063	-6.684	0	0	10.276	-0.467	-6.132	0	0	8.109	-0.235	-2.72	0.008	0.206	-2.632	0.213	-0.213	-0.574	-3.355	0.001	0.004	-1.924	-0.043	-0.763	0.448	0.645
ENSG00000135241	959	-0.391714	0	0	0	0	0	0	-2.72146	-2.30516	6.94757	5.98217	0	0	0	ENSG00000135241	2.30516	patatin like phospholipase domain containing 8	PNPLA8	0.391714	0.391714	-0.392	-1.159	5.255	-6.684	0	0	10.271	-0.502	-6.665	0	0	10.184	-0.17	-1.884	0.064	0.463	-4.284	0.385	-0.385	-0.939	-5.988	0	0	7.26	-0.062	-1.057	0.294	0.504
ENSG00000229180	960	0.827328	0	0	0	0	0	0	5.74612	0.225898	6.9454	0.994451	1	1	0	ENSG00000229180	0.225898	RABGEF1 pseudogene 1	RABGEF1P1	0.827328	-0.827328	0.827	2.152	4.89	6.683	0	0	10.315	1.103	6.433	0	0	9.348	0.277	1.967	0.053	0.426	-4.206	0.227	0.227	0.36	1.905	0.061	0.101	-5.31	0.355	3.713	0	0.009
ENSG00000155959	961	-0.610967	0	0	0	0	0	0	-4.24186	-1.24803	6.94285	3.12325	1	1	0	ENSG00000155959	1.24803	VHL binding protein 1	VBP1	0.610967	0.610967	-0.611	-1.755	3.465	-6.681	0	0	10.304	-0.815	-6.957	0	0	11.383	-0.203	-1.404	0.165	0.643	-4.743	0.4	-0.4	-0.969	-3.921	0	0.001	0.096	-0.16	-1.756	0.084	0.232
ENSG00000108588	962	-0.48492	0	0	0	0	0	0	-3.36664	-1.01775	6.94266	3.23651	0	0	0	ENSG00000108588	1.01775	coiled-coil domain containing 47	CCDC47	0.48492	0.48492	-0.485	-1.412	6.624	-6.68	0	0	10.179	-0.542	-5.677	0	0	6.256	-0.371	-3.53	0.001	0.085	-0.626	0.314	-0.314	-0.788	-4.012	0	0.001	-0.075	-0.296	-4.261	0	0.003
ENSG00000100401	963	-0.275574	0	0	0	0	0	0	-1.91261	-1.81437	6.94046	6.43682	0	0	0	ENSG00000100401	1.81437	Ran GTPase activating protein 1	RANGAP1	0.275574	0.275574	-0.276	-0.844	8.742	-6.679	0	0	10.084	-0.356	-6.519	0	0	9.45	-0.115	-1.977	0.052	0.421	-4.431	0.282	-0.282	-0.719	-6.301	0	0	8.224	-0.075	-1.818	0.074	0.214
ENSG00000112796	964	-0.46016	0	0	0	0	0	0	-3.19366	-2.35761	6.94032	5.468	0	0	0	ENSG00000112796	2.35761	ectonucleotide pyrophosphatase/phosphodiesterase family member 5	ENPP5	0.46016	0.46016	-0.46	-1.345	5.166	-6.678	0	0	10.252	-0.661	-7.361	0	0	12.969	-0.058	-0.57	0.571	0.91	-5.789	0.431	-0.431	-1.036	-5.639	0	0	5.926	-0.244	-3.385	0.001	0.017
ENSG00000204584	965	1.19479	0	0	0	0	0	0	8.28859	24.3764	6.9373	13.629	2	1	1	ENSG00000204584	24.3764	NA	NA	1.19479	-1.19479	1.195	3.149	2.196	6.676	0	0	9.471	1.693	6.692	0	0	9.325	0.199	1.133	0.261	0.738	-4.905	1.789	1.789	3.671	11.327	0	0	28.073	0.559	5.347	0	0
ENSG00000226555	966	0.862732	1	0	1	1	0	1	5.98245	-1.60178	6.93431	3.00878	2	1	1	ENSG00000226555	1.60178	AGK pseudogene 1	AGKP1	0.862732	-0.862732	0.863	2.248	0.36	6.674	0	0	9.646	1.332	9.716	0	0	21.211	-0.077	-0.278	0.782	0.965	-4.935	0.532	-0.532	-1.25	-3.83	0	0.001	0.188	0.399	2.707	0.009	0.057
ENSG00000157500	968	-0.372489	0	0	0	0	0	0	-2.58101	-2.79836	6.92909	6.96446	0	0	0	ENSG00000157500	2.79836	adaptor protein, phosphotyrosine interacting with PH domain and leucine zipper 1	APPL1	0.372489	0.372489	-0.372	-1.107	6.93	-6.671	0	0	10.124	-0.471	-6.426	0	0	9.149	-0.175	-2.187	0.032	0.347	-3.925	0.402	-0.402	-0.974	-6.661	0	0	9.757	-0.205	-3.732	0	0.009
ENSG00000125354	967	-0.305882	0	0	0	1	1	0	-2.11948	0.000986885	6.92909	0.0757277	0	0	0	ENSG00000125354	0.000986885	septin 6	SEPTIN6	0.305882	0.305882	-0.306	-0.926	6.404	-6.671	0	0	10.174	-0.368	-6.078	0	0	7.842	-0.183	-2.793	0.007	0.189	-2.541	0.013	0.013	-0.094	0.268	0.79	0.84	-7.274	-0.18	-4.365	0	0.002
ENSG00000106771	969	-0.425925	0	0	0	0	0	0	-2.95072	-3.05871	6.9278	6.78096	0	0	0	ENSG00000106771	3.05871	transmembrane protein 245	TMEM245	0.425925	0.425925	-0.426	-1.252	7.578	-6.67	0	0	10.086	-0.538	-6.382	0	0	8.941	-0.203	-2.216	0.03	0.341	-3.912	0.451	-0.451	-1.078	-6.535	0	0	9.204	-0.197	-3.15	0.002	0.026
ENSG00000055917	970	-0.346736	0	0	0	0	0	0	-2.40142	-4.26362	6.9258	9.28311	0	0	0	ENSG00000055917	4.26362	pumilio RNA binding family member 2	PUM2	0.346736	0.346736	-0.347	-1.037	7.707	-6.669	0	0	10.089	-0.431	-6.339	0	0	8.777	-0.178	-2.343	0.022	0.298	-3.627	0.459	-0.459	-1.095	-8.237	0	0	16.141	-0.164	-3.338	0.001	0.018
ENSG00000159461	971	-0.391758	0	0	0	0	0	0	-2.71323	-1.67711	6.92577	5.01267	0	0	0	ENSG00000159461	1.67711	autocrine motility factor receptor	AMFR	0.391758	0.391758	-0.392	-1.159	6.819	-6.668	0	0	10.127	-0.462	-5.953	0	0	7.315	-0.25	-3.011	0.004	0.15	-2.044	0.335	-0.335	-0.831	-5.321	0	0	4.533	-0.19	-3.411	0.001	0.016
ENSG00000196597	972	0.424663	0	0	0	0	0	0	2.93887	0.0587881	6.92047	0.632147	0	0	0	ENSG00000196597	0.0587881	zinc finger protein 782	ZNF782	0.424663	-0.424663	0.425	1.058	5.893	6.665	0	0	10.174	0.617	7.212	0	0	12.362	0.041	0.481	0.632	0.93	-5.992	0.093	0.093	0.076	1.409	0.163	0.233	-6.298	0.189	3.305	0.002	0.02
ENSG00000130706	973	-0.338772	0	0	0	0	0	0	-2.344	-0.0362143	6.91911	0.528607	0	0	0	ENSG00000130706	0.0362143	ADRM1 26S proteasome ubiquitin receptor	ADRM1	0.338772	0.338772	-0.339	-1.015	5.712	-6.664	0	0	10.173	-0.405	-6.144	0	0	8.122	-0.206	-2.713	0.008	0.207	-2.674	0.069	-0.069	-0.267	-1.243	0.218	0.296	-6.461	-0.117	-2.379	0.02	0.096
ENSG00000146109	974	-0.408561	0	0	0	0	0	0	-2.8265	-0.424641	6.91819	2.07253	0	0	0	ENSG00000146109	0.424641	activator of basal transcription 1	ABT1	0.408561	0.408561	-0.409	-1.205	3.631	-6.663	0	0	10.24	-0.656	-8.275	0	0	16.566	0.086	0.931	0.355	0.812	-5.267	0.205	-0.205	-0.556	-3.033	0.003	0.008	-2.543	0.087	1.461	0.149	0.334
ENSG00000185825	975	-0.516597	0	0	0	0	0	0	-3.57308	-0.792053	6.91658	2.65542	1	1	0	ENSG00000185825	0.792053	B cell receptor associated protein 31	BCAP31	0.516597	0.516597	-0.517	-1.498	5.71	-6.662	0	0	10.158	-0.599	-5.962	0	0	7.404	-0.352	-2.991	0.004	0.151	-2.006	0.298	-0.298	-0.754	-3.541	0.001	0.002	-1.45	-0.098	-1.341	0.184	0.38
ENSG00000162129	976	-0.347936	0	0	0	0	0	0	-2.40652	-0.341592	6.91657	2.02632	0	0	0	ENSG00000162129	0.341592	caseinolytic mitochondrial matrix peptidase chaperone subunit B	CLPB	0.347936	0.347936	-0.348	-1.04	6.058	-6.662	0	0	10.135	-0.476	-6.913	0	0	11.134	-0.092	-1.238	0.22	0.705	-5.355	0.169	-0.169	-0.479	-2.991	0.004	0.009	-3.063	-0.068	-1.366	0.176	0.371
ENSG00000144566	977	-0.30717	0	0	0	1	1	0	-2.12151	0.000237441	6.90664	0.0354767	0	0	0	ENSG00000144566	0.000237441	RAB5A, member RAS oncogene family	RAB5A	0.30717	0.30717	-0.307	-0.929	5.575	-6.656	0	0	10.141	-0.388	-6.404	0	0	9.144	-0.146	-2.179	0.033	0.35	-3.825	0.007	0.007	-0.107	0.134	0.894	0.922	-7.223	-0.115	-2.582	0.012	0.07
ENSG00000177192	978	0.324033	0	0	0	0	0	0	2.23688	2.15787	6.90323	6.59477	0	0	0	ENSG00000177192	2.15787	pseudouridine synthase 1	PUS1	0.324033	-0.324033	0.324	0.785	5.596	6.654	0	0	10.157	0.424	6.496	0	0	9.542	0.124	1.892	0.063	0.461	-4.357	0.327	0.327	0.572	6.407	0	0	8.887	0.167	3.795	0	0.008
ENSG00000176171	979	-0.461879	0	0	0	0	0	0	-3.18776	-0.0361899	6.90173	0.439163	0	0	0	ENSG00000176171	0.0361899	BCL2 interacting protein 3	BNIP3	0.461879	0.461879	-0.462	-1.35	6.376	-6.653	0	0	10.086	-0.574	-6.332	0	0	8.814	-0.237	-2.311	0.024	0.307	-3.609	0.082	-0.082	-0.296	-1.09	0.28	0.364	-6.719	-0.193	-2.83	0.006	0.046
ENSG00000179542	980	-0.603015	0	0	0	0	0	0	-4.16116	-4.91249	6.90059	7.26786	2	1	1	ENSG00000179542	4.91249	SLIT and NTRK like family member 4	SLITRK4	0.603015	0.603015	-0.603	-1.733	7.171	-6.658	0	0	10.038	-0.703	-5.904	0	0	7.079	-0.403	-3.088	0.003	0.137	-1.861	0.676	-0.676	-1.555	-6.874	0	0	10.583	-0.29	-3.226	0.002	0.023
ENSG00000135766	982	-0.36273	0	0	0	0	0	0	-2.50295	-3.12429	6.90032	7.55976	0	0	0	ENSG00000135766	3.12429	egl-9 family hypoxia inducible factor 1	EGLN1	0.36273	0.36273	-0.363	-1.08	6.843	-6.651	0	0	10.058	-0.448	-6.321	0	0	8.744	-0.192	-2.354	0.022	0.295	-3.541	0.413	-0.413	-0.998	-7.067	0	0	11.411	-0.145	-2.835	0.006	0.046
ENSG00000128607	981	-0.312404	0	0	0	0	0	0	-2.15569	-0.446645	6.90032	2.55614	0	0	0	ENSG00000128607	0.446645	kelch domain containing 10	KLHDC10	0.312404	0.312404	-0.312	-0.944	6.203	-6.651	0	0	10.091	-0.447	-7.246	0	0	12.467	-0.044	-0.642	0.523	0.89	-5.868	0.175	-0.175	-0.492	-3.458	0.001	0.003	-1.755	-0.129	-2.934	0.005	0.039
ENSG00000256712	983	1.18429	0	0	0	0	0	0	8.17062	7.20241	6.89919	6.93292	2	1	1	ENSG00000256712	7.20241	NA	NA	1.18429	-1.18429	1.184	3.121	2.166	6.65	0	0	9.336	1.784	7.051	0	0	10.465	-0.014	-0.084	0.934	0.989	-5.439	1.039	1.039	2.082	6.639	0	0	10.138	0.426	3.923	0	0.006
ENSG00000176407	984	-0.3604	0	0	0	0	0	0	-2.48567	-0.0603595	6.89697	0.68949	0	0	0	ENSG00000176407	0.0603595	potassium channel modulatory factor 1	KCMF1	0.3604	0.3604	-0.36	-1.074	5.806	-6.649	0	0	10.095	-0.453	-6.411	0	0	9.15	-0.175	-2.179	0.033	0.35	-3.839	0.088	-0.088	-0.307	-1.495	0.14	0.204	-6.164	-0.146	-2.813	0.006	0.048
ENSG00000223874	985	1.46507	0	0	0	0	0	0	10.0902	2.68182	6.88713	3.5014	2	1	1	ENSG00000223874	2.68182	NA	NA	1.46507	-1.46507	1.465	3.884	1.766	6.643	0	0	8.496	2.196	6.901	0	0	8.873	0.004	0.023	0.982	0.996	-5.395	0.766	0.766	1.503	4.218	0	0	1.428	0.49	3.953	0	0.006
ENSG00000163933	986	0.396624	0	0	0	0	0	0	2.72895	4.31807	6.88045	8.89815	0	0	0	ENSG00000163933	4.31807	RFT1 homolog	RFT1	0.396624	-0.396624	0.397	0.982	4.624	6.639	0	0	10.146	0.594	7.353	0	0	12.949	0.002	0.023	0.982	0.996	-5.88	0.485	0.485	0.908	7.972	0	0	15.322	0.009	0.165	0.87	0.931
ENSG00000174738	987	-0.437387	0	0	0	0	0	0	-3.00895	-8.58217	6.87937	11.9206	1	0	1	ENSG00000174738	8.58217	nuclear receptor subfamily 1 group D member 2	NR1D2	0.437387	0.437387	-0.437	-1.283	7.253	-6.638	0	0	9.986	-0.604	-7.073	0	0	11.717	-0.104	-1.053	0.296	0.768	-5.599	0.72	-0.72	-1.648	-10.123	0	0	23.817	-0.206	-3.261	0.002	0.021
ENSG00000229222	989	0.879712	0	0	0	0	0	0	6.0494	1.65259	6.87657	3.30981	1	1	0	ENSG00000229222	1.65259	keratin 18 pseudogene 4	KRT18P4	0.879712	-0.879712	0.88	2.294	2.65	6.636	0	0	9.774	1.238	6.87	0	0	10.571	0.164	1.046	0.3	0.769	-5	0.499	0.499	0.937	4.07	0	0	0.777	0.29	3.211	0.002	0.024
ENSG00000166866	988	1.21506	0	0	0	0	0	0	8.35548	11.6556	6.87657	8.97051	2	1	1	ENSG00000166866	11.6556	myosin IA	MYO1A	1.21506	-1.21506	1.215	3.205	1.093	6.636	0	0	8.247	1.633	6.355	0	0	7.115	0.378	2.041	0.045	0.394	-3.781	1.299	1.299	2.634	8.022	0	0	15.146	0.171	1.589	0.117	0.287
ENSG00000258603	990	0.738557	0	0	0	0	0	0	5.07774	0.0851628	6.87522	0.586066	1	1	0	ENSG00000258603	0.0851628	NA	NA	0.738557	-0.738557	0.739	1.91	2.957	6.635	0	0	9.994	1.008	6.567	0	0	9.699	0.2	1.556	0.124	0.586	-4.574	0.145	0.145	0.187	1.337	0.186	0.259	-5.808	0.254	2.756	0.008	0.053
ENSG00000170832	991	-0.305023	0	0	0	0	0	0	-2.09643	-0.0858204	6.87304	0.942718	0	0	0	ENSG00000170832	0.0858204	ubiquitin specific peptidase 32	USP32	0.305023	0.305023	-0.305	-0.924	7.108	-6.633	0	0	9.969	-0.397	-6.527	0	0	9.548	-0.121	-1.862	0.067	0.47	-4.545	0.091	-0.091	-0.315	-1.84	0.07	0.114	-5.729	-0.175	-3.929	0	0.006
ENSG00000143756	992	-0.373411	0	0	0	0	0	0	-2.56644	-1.04926	6.87296	3.82767	0	0	0	ENSG00000143756	1.04926	F-box protein 28	FBXO28	0.373411	0.373411	-0.373	-1.109	5.37	-6.633	0	0	10.063	-0.448	-6.128	0	0	8.076	-0.224	-2.632	0.011	0.225	-2.836	0.274	-0.274	-0.703	-4.465	0	0	1.59	-0.17	-3.104	0.003	0.028
ENSG00000245526	993	0.405916	0	0	0	0	0	0	2.78984	1.03411	6.87296	3.71837	0	0	0	ENSG00000245526	1.03411	long intergenic non-protein coding RNA 461	LINC00461	0.405916	-0.405916	0.406	1.007	6.436	6.633	0	0	10.027	0.553	6.716	0	0	10.366	0.112	1.386	0.17	0.65	-5.231	0.278	0.278	0.468	4.384	0	0	1.196	0.179	3.306	0.002	0.02
ENSG00000105088	994	-0.43523	0	0	0	0	0	0	-2.99069	-1.39524	6.87152	4.11692	0	0	0	ENSG00000105088	1.39524	olfactomedin 2	OLFM2	0.43523	0.43523	-0.435	-1.277	5.604	-6.632	0	0	10.06	-0.578	-6.827	0	0	10.825	-0.149	-1.484	0.143	0.61	-4.907	0.339	-0.339	-0.84	-4.679	0	0	2.352	-0.02	-0.31	0.758	0.866
ENSG00000131100	996	-0.621953	0	0	0	1	1	0	-4.26958	0.00152803	6.8648	0.0652339	1	1	0	ENSG00000131100	0.00152803	ATPase H+ transporting V1 subunit E1	ATP6V1E1	0.621953	0.621953	-0.622	-1.784	6.674	-6.632	0	0	9.98	-0.786	-6.404	0	0	9.074	-0.293	-2.134	0.037	0.365	-3.978	0.023	0.023	-0.072	0.233	0.817	0.861	-7.317	-0.21	-2.434	0.018	0.088
ENSG00000122824	995	-0.692763	0	0	0	0	0	0	-4.75568	-0.0317053	6.8648	0.319022	1	1	0	ENSG00000122824	0.0317053	nudix hydrolase 10	NUDT10	0.692763	0.692763	-0.693	-1.977	4.321	-6.628	0	0	10.092	-0.871	-6.422	0	0	9.284	-0.337	-2.132	0.037	0.365	-3.771	0.099	-0.099	-0.332	-0.863	0.391	0.48	-6.652	-0.103	-1.034	0.305	0.515
ENSG00000123684	997	-0.398363	0	0	0	0	0	0	-2.734	-0.717039	6.86308	2.949	0	0	0	ENSG00000123684	0.717039	lysophosphatidylglycerol acyltransferase 1	LPGAT1	0.398363	0.398363	-0.398	-1.177	7.119	-6.626	0	0	9.934	-0.527	-6.647	0	0	10.016	-0.14	-1.642	0.105	0.554	-4.905	0.243	-0.243	-0.637	-3.782	0	0.001	-0.87	-0.224	-3.966	0	0.006
ENSG00000179632	998	-0.507006	0	0	0	0	0	0	-3.47962	-0.542993	6.86308	2.12808	1	1	0	ENSG00000179632	0.542993	MAF1 homolog, negative regulator of RNA polymerase III	MAF1	0.507006	0.507006	-0.507	-1.472	5.979	-6.626	0	0	9.997	-0.629	-6.267	0	0	8.578	-0.263	-2.351	0.022	0.296	-3.513	0.255	-0.255	-0.663	-3.083	0.003	0.007	-2.804	-0.151	-2.105	0.039	0.145
ENSG00000165527	999	-0.550198	0	0	0	0	0	0	-3.77382	-0.412312	6.85903	1.69332	1	1	0	ENSG00000165527	0.412312	ADP ribosylation factor 6	ARF6	0.550198	0.550198	-0.55	-1.59	4.35	-6.623	0	0	10.076	-0.707	-6.592	0	0	9.947	-0.236	-1.858	0.068	0.471	-4.233	0.243	-0.243	-0.638	-2.673	0.009	0.02	-3.608	-0.107	-1.347	0.182	0.378
ENSG00000169213	1000	-0.887508	0	0	0	0	0	0	-6.08744	-0.176695	6.85903	0.759752	1	1	0	ENSG00000169213	0.176695	RAB3B, member RAS oncogene family	RAB3B	0.887508	0.887508	-0.888	-2.506	6.268	-6.647	0	0	9.986	-1.128	-6.452	0	0	9.219	-0.406	-2.071	0.042	0.386	-4.073	0.233	-0.233	-0.615	-1.598	0.115	0.174	-6.032	-0.439	-3.504	0.001	0.014
ENSG00000233006	1001	0.425774	0	0	0	0	0	0	2.92014	0.100762	6.85843	0.868782	0	0	0	ENSG00000233006	0.100762	MIR3936 host gene	MIR3936HG	0.425774	-0.425774	0.426	1.061	5.025	6.623	0	0	10.061	0.587	6.747	0	0	10.556	0.103	1.229	0.223	0.706	-5.267	0.116	0.116	0.124	1.745	0.086	0.135	-5.638	0.119	2.071	0.042	0.152
ENSG00000166073	1002	-0.450903	0	0	0	0	0	0	-3.09237	-4.07137	6.85818	7.71419	1	0	1	ENSG00000166073	4.07137	G protein-coupled receptor 176	GPR176	0.450903	0.450903	-0.451	-1.32	6.04	-6.622	0	0	9.982	-0.513	-5.731	0	0	6.501	-0.327	-3.292	0.002	0.11	-1.259	0.528	-0.528	-1.241	-7.171	0	0	11.897	-0.14	-2.172	0.033	0.131
ENSG00000249850	1003	0.739282	0	0	0	0	0	0	5.06975	1.79808	6.85767	3.81724	1	1	0	ENSG00000249850	1.79808	keratin 18 pseudogene 31	KRT18P31	0.739282	-0.739282	0.739	1.912	3.594	6.622	0	0	10.008	1.071	6.888	0	0	10.977	0.077	0.625	0.534	0.894	-5.564	0.471	0.471	0.877	4.457	0	0	1.89	0.228	2.768	0.007	0.052
ENSG00000135002	1004	-0.628412	0	0	0	0	0	0	-4.30898	-0.461619	6.85693	1.66095	1	1	0	ENSG00000135002	0.461619	riboflavin kinase	RFK	0.628412	0.628412	-0.628	-1.802	4.277	-6.621	0	0	10.069	-0.73	-5.958	0	0	7.494	-0.424	-2.911	0.005	0.166	-2.13	0.278	-0.278	-0.711	-2.641	0.01	0.022	-3.667	-0.137	-1.448	0.152	0.339
ENSG00000272746	1005	1.25214	0	0	0	0	0	0	8.58344	0.398923	6.85499	1.12786	1	1	0	ENSG00000272746	0.398923	NA	NA	1.25214	-1.25214	1.252	3.305	0.901	6.62	0	0	8.529	1.873	6.976	0	0	9.315	0.01	0.055	0.956	0.993	-5.256	0.354	0.354	0.629	2.066	0.043	0.074	-4.155	0.517	3.721	0	0.009
ENSG00000086061	1006	-0.700044	0	0	0	0	0	0	-4.79784	-6.10402	6.85363	7.55976	2	1	1	ENSG00000086061	6.10402	DnaJ heat shock protein family (Hsp40) member A1	DNAJA1	0.700044	0.700044	-0.7	-1.996	7.589	-6.633	0	0	9.893	-0.829	-5.995	0	0	7.386	-0.443	-2.846	0.006	0.178	-2.477	0.807	-0.807	-1.834	-7.084	0	0	11.367	-0.29	-2.877	0.005	0.043
ENSG00000108852	1007	-0.37091	0	0	0	1	1	0	-2.542	0.000155894	6.85342	0.0263724	0	0	0	ENSG00000108852	0.000155894	MAGUK p55 scaffold protein 2	MPP2	0.37091	0.37091	-0.371	-1.103	7.199	-6.618	0	0	9.91	-0.431	-5.845	0	0	6.873	-0.251	-3.117	0.003	0.133	-1.778	0.006	0.006	-0.109	0.099	0.921	0.941	-7.404	-0.109	-2.161	0.034	0.133
ENSG00000203648	1009	1.15628	0	0	0	0	0	0	7.92449	1.55897	6.85342	2.73466	2	1	1	ENSG00000203648	1.55897	NA	NA	1.15628	-1.15628	1.156	3.045	0.771	6.618	0	0	8.273	1.507	6.157	0	0	6.608	0.454	2.587	0.012	0.237	-2.969	0.57	0.57	1.087	3.608	0.001	0.002	-0.395	0.307	2.588	0.012	0.069
ENSG00000124588	1008	0.455802	0	0	0	0	0	0	3.1238	0.0592577	6.85342	0.598545	0	0	0	ENSG00000124588	0.0592577	N-ribosyldihydronicotinamide:quinone reductase 2	NQO2	0.455802	-0.455802	0.456	1.143	6.348	6.618	0	0	9.981	0.567	6.238	0	0	8.485	0.234	2.378	0.02	0.291	-3.451	0.099	0.099	0.088	1.357	0.179	0.252	-6.361	0.148	2.326	0.023	0.105
ENSG00000130764	1010	-0.371019	0	0	0	0	0	0	-2.54249	-0.402373	6.85272	2.14794	0	0	0	ENSG00000130764	0.402373	leucine rich repeat containing 47	LRRC47	0.371019	0.371019	-0.371	-1.103	6.505	-6.617	0	0	9.945	-0.492	-6.686	0	0	10.213	-0.129	-1.595	0.116	0.57	-4.897	0.187	-0.187	-0.519	-3.101	0.003	0.007	-2.79	-0.137	-2.637	0.01	0.064
ENSG00000110958	1011	-0.471838	0	0	0	0	0	0	-3.23265	-7.10028	6.85119	10.3003	1	0	1	ENSG00000110958	7.10028	prostaglandin E synthase 3	PTGES3	0.471838	0.471838	-0.472	-1.377	6.719	-6.616	0	0	9.922	-0.558	-6.033	0	0	7.616	-0.299	-2.78	0.007	0.191	-2.577	0.689	-0.689	-1.583	-8.937	0	0	19.061	-0.13	-1.889	0.063	0.195
ENSG00000177485	1012	-0.634201	0	0	0	0	0	0	-4.34503	-2.95189	6.85119	5.11431	2	1	1	ENSG00000177485	2.95189	zinc finger and BTB domain containing 33	ZBTB33	0.634201	0.634201	-0.634	-1.818	4.811	-6.616	0	0	10.02	-0.785	-6.333	0	0	8.901	-0.332	-2.281	0.026	0.319	-3.539	0.577	-0.577	-1.345	-5.393	0	0	5.028	-0.198	-1.976	0.052	0.173
ENSG00000088832	1013	-0.393763	0	0	0	0	0	0	-2.6971	-0.0540444	6.84954	0.610592	0	0	0	ENSG00000088832	0.0540444	FKBP prolyl isomerase 1A	FKBP1A	0.393763	0.393763	-0.394	-1.165	5.805	-6.615	0	0	9.968	-0.52	-6.615	0	0	9.969	-0.14	-1.658	0.102	0.549	-4.758	0.089	-0.089	-0.309	-1.377	0.173	0.245	-6.314	-0.078	-1.387	0.17	0.363
ENSG00000149792	1014	-0.358667	0	0	0	1	1	0	-2.45482	0.00132442	6.84429	0.0799003	0	0	0	ENSG00000149792	0.00132442	mitochondrial ribosomal protein L49	MRPL49	0.358667	0.358667	-0.359	-1.069	4.661	-6.612	0	0	10.019	-0.538	-7.632	0	0	14.067	0	-0.003	0.997	0.999	-5.85	0.017	0.017	-0.086	0.281	0.779	0.832	-7.043	-0.123	-2.431	0.018	0.088
ENSG00000105723	1015	-0.420604	0	0	0	0	0	0	-2.87782	-0.0683026	6.84211	0.676132	0	0	0	ENSG00000105723	0.0683026	glycogen synthase kinase 3 alpha	GSK3A	0.420604	0.420604	-0.421	-1.238	6.02	-6.61	0	0	9.931	-0.548	-6.581	0	0	9.81	-0.165	-1.768	0.082	0.504	-4.593	0.101	-0.101	-0.336	-1.476	0.145	0.211	-6.218	-0.214	-3.63	0.001	0.011
ENSG00000144567	1016	-0.459225	0	0	0	0	0	0	-3.14089	-0.421939	6.83955	1.9397	0	0	0	ENSG00000144567	0.421939	reticulophagy regulator family member 2	RETREG2	0.459225	0.459225	-0.459	-1.342	7.504	-6.608	0	0	9.852	-0.576	-6.318	0	0	8.698	-0.225	-2.221	0.03	0.341	-3.874	0.218	-0.218	-0.583	-2.91	0.005	0.011	-3.397	-0.16	-2.458	0.017	0.085
ENSG00000125686	1017	-0.370193	0	0	0	0	0	0	-2.53051	-1.17002	6.83566	4.12564	0	0	0	ENSG00000125686	1.17002	mediator complex subunit 1	MED1	0.370193	0.370193	-0.37	-1.101	5.952	-6.606	0	0	9.916	-0.467	-6.334	0	0	8.84	-0.176	-2.188	0.032	0.347	-3.855	0.284	-0.284	-0.723	-4.686	0	0	2.279	-0.139	-2.595	0.012	0.068
ENSG00000163950	1018	-0.531714	0	0	0	0	0	0	-3.62856	-0.83756	6.82426	2.6853	1	1	0	ENSG00000163950	0.83756	stem-loop binding protein	SLBP	0.531714	0.531714	-0.532	-1.539	5.751	-6.599	0	0	9.917	-0.593	-5.637	0	0	6.173	-0.408	-3.425	0.001	0.095	-0.872	0.312	-0.312	-0.783	-3.567	0.001	0.002	-1.357	-0.212	-2.817	0.006	0.047
ENSG00000111911	1019	-0.418191	0	0	0	0	0	0	-2.85277	-1.19501	6.82169	3.87045	0	0	0	ENSG00000111911	1.19501	histidine triad nucleotide binding protein 3	HINT3	0.418191	0.418191	-0.418	-1.231	6.011	-6.598	0	0	9.882	-0.516	-6.198	0	0	8.306	-0.223	-2.436	0.018	0.275	-3.343	0.309	-0.309	-0.776	-4.496	0	0	1.614	-0.081	-1.325	0.19	0.387
ENSG00000102128	1020	0.803615	0	0	0	0	0	0	5.47868	0.91071	6.81754	2.37376	1	1	0	ENSG00000102128	0.91071	RAB40A like	RAB40AL	0.803615	-0.803615	0.804	2.087	2.93	6.595	0	0	9.803	1.152	6.815	0	0	10.563	0.108	0.793	0.431	0.855	-5.341	0.384	0.384	0.692	3.301	0.002	0.004	-1.638	0.199	2.122	0.038	0.141
ENSG00000198833	1021	-0.321013	0	0	0	0	0	0	-2.18852	-0.39397	6.81754	2.31151	0	0	0	ENSG00000198833	0.39397	ubiquitin conjugating enzyme E2 J1	UBE2J1	0.321013	0.321013	-0.321	-0.967	5.369	-6.595	0	0	9.911	-0.435	-6.771	0	0	10.609	-0.093	-1.345	0.183	0.666	-5.153	0.17	-0.17	-0.483	-3.248	0.002	0.005	-2.272	-0.043	-0.925	0.358	0.565
ENSG00000185049	1022	0.287258	0	0	0	0	0	0	1.95835	0.0150241	6.81739	0.351512	0	0	0	ENSG00000185049	0.0150241	negative elongation factor complex member A	NELFA	0.287258	-0.287258	0.287	0.685	6.692	6.594	0	0	9.857	0.418	7.22	0	0	12.362	0.025	0.415	0.679	0.942	-6.047	0.043	0.043	-0.031	0.928	0.357	0.445	-6.907	0.16	4.072	0	0.004
ENSG00000185986	1023	0.508088	0	0	0	0	0	0	3.46261	1.84271	6.81498	4.60787	1	1	0	ENSG00000185986	1.84271	SDHA pseudogene 3	SDHAP3	0.508088	-0.508088	0.508	1.285	5.871	6.593	0	0	9.894	0.671	6.5	0	0	9.536	0.183	1.78	0.08	0.498	-4.596	0.4	0.4	0.727	5.035	0	0	3.554	0.238	3.489	0.001	0.014
ENSG00000177519	1024	-0.95897	0	0	0	0	0	0	-6.53094	-0.317094	6.81037	1.0141	1	1	0	ENSG00000177519	0.317094	reprimo, TP53 dependent G2 arrest mediator homolog	RPRM	0.95897	0.95897	-0.959	-2.7	3.836	-6.596	0	0	9.958	-1.325	-7.088	0	0	11.879	-0.226	-1.007	0.318	0.786	-5.228	0.313	-0.313	-0.785	-1.93	0.058	0.097	-5.089	-0.215	-1.538	0.129	0.305
ENSG00000147905	1025	0.226049	0	0	0	0	0	0	1.53928	0.251914	6.80949	2.19923	0	0	0	ENSG00000147905	0.251914	zinc finger CCHC-type containing 7	ZCCHC7	0.226049	-0.226049	0.226	0.519	5.725	6.589	0	0	9.88	0.352	7.652	0	0	14.129	-0.026	-0.555	0.581	0.913	-5.927	0.115	0.115	0.121	3.148	0.002	0.006	-2.585	0.082	2.506	0.015	0.079
ENSG00000175756	1026	-0.38865	0	0	0	0	0	0	-2.64534	-0.357168	6.8065	1.91843	0	0	0	ENSG00000175756	0.357168	aurora kinase A interacting protein 1	AURKAIP1	0.38865	0.38865	-0.389	-1.151	5.305	-6.587	0	0	9.889	-0.499	-6.493	0	0	9.513	-0.168	-1.934	0.057	0.443	-4.231	0.186	-0.186	-0.516	-2.89	0.005	0.012	-3.212	-0.178	-3.058	0.003	0.031
ENSG00000174684	1028	-0.698422	0	0	0	0	0	0	-4.75337	-0.88136	6.80587	2.34766	1	1	0	ENSG00000174684	0.88136	beta-1,4-glucuronyltransferase 1	B4GAT1	0.698422	0.698422	-0.698	-1.992	7.319	-6.6	0	0	9.778	-0.847	-6.085	0	0	7.756	-0.402	-2.61	0.011	0.234	-3.031	0.375	-0.375	-0.918	-3.281	0.002	0.004	-2.37	-0.197	-1.946	0.056	0.181
ENSG00000173276	1027	-0.471778	0	0	0	0	0	0	-3.21086	-0.474348	6.80587	2.04896	0	0	0	ENSG00000173276	0.474348	zinc finger and BTB domain containing 21	ZBTB21	0.471778	0.471778	-0.472	-1.377	6.371	-6.587	0	0	9.824	-0.594	-6.326	0	0	8.79	-0.227	-2.165	0.034	0.355	-3.907	0.232	-0.232	-0.612	-3.011	0.004	0.009	-3.034	-0.202	-3.052	0.003	0.031
ENSG00000242259	1032	-0.454406	0	0	0	0	0	0	-3.092	-3.16315	6.80448	6.56542	0	0	0	ENSG00000242259	3.16315	chromosome 22 open reading frame 39	C22orf39	0.454406	0.454406	-0.454	-1.329	4.899	-6.585	0	0	9.898	-0.648	-7.254	0	0	12.547	-0.068	-0.65	0.518	0.888	-5.687	0.482	-0.482	-1.143	-6.386	0	0	8.862	-0.197	-2.941	0.005	0.038
ENSG00000130023	1029	0.383558	0	0	0	0	0	0	2.60992	8.9484	6.80448	13.4026	1	0	1	ENSG00000130023	8.9484	ER membrane associated RNA degradation	ERMARD	0.383558	-0.383558	0.384	0.946	4.983	6.585	0	0	9.919	0.534	6.788	0	0	10.723	0.083	1.1	0.275	0.751	-5.389	0.668	0.668	1.294	11.154	0	0	27.988	0.106	2.062	0.043	0.154
ENSG00000163444	1031	-0.358386	0	0	0	0	0	0	-2.43863	-2.22023	6.80448	6.13818	0	0	0	ENSG00000163444	2.22023	transmembrane protein 183A	TMEM183A	0.358386	0.358386	-0.358	-1.069	5.481	-6.585	0	0	9.86	-0.517	-7.256	0	0	12.533	-0.042	-0.524	0.602	0.918	-5.868	0.362	-0.362	-0.889	-6.095	0	0	7.639	-0.14	-2.614	0.011	0.066
ENSG00000133985	1030	-0.578159	0	0	0	0	0	0	-3.93407	-0.464424	6.80448	1.78756	1	1	0	ENSG00000133985	0.464424	tetratricopeptide repeat domain 9	TTC9	0.578159	0.578159	-0.578	-1.665	6.254	-6.586	0	0	9.826	-0.699	-6.068	0	0	7.789	-0.336	-2.613	0.011	0.232	-2.954	0.26	-0.26	-0.672	-2.765	0.007	0.016	-3.663	-0.201	-2.549	0.013	0.074
ENSG00000143337	1033	-0.346066	0	0	0	0	0	0	-2.35365	-5.35958	6.80114	10.3658	1	0	1	ENSG00000143337	5.35958	torsin 1A interacting protein 1	TOR1AIP1	0.346066	0.346066	-0.346	-1.035	5.843	-6.583	0	0	9.828	-0.416	-6.057	0	0	7.758	-0.205	-2.632	0.011	0.225	-2.889	0.517	-0.517	-1.218	-8.984	0	0	19.305	-0.17	-3.207	0.002	0.024
ENSG00000182230	1034	0.455382	0	0	0	0	0	0	3.09587	4.26123	6.7984	8.02551	1	0	1	ENSG00000182230	4.26123	NA	NA	0.455382	-0.455382	0.455	1.141	8.074	6.581	0	0	9.755	0.676	7.31	0	0	12.686	0.015	0.158	0.875	0.983	-6.211	0.531	0.531	1.004	7.382	0	0	12.636	0.265	4.398	0	0.002
ENSG00000102572	1035	-0.307482	0	0	0	0	0	0	-2.08958	-2.7655	6.79578	7.70377	0	0	0	ENSG00000102572	2.7655	serine/threonine kinase 24	STK24	0.307482	0.307482	-0.307	-0.93	6.583	-6.579	0	0	9.784	-0.4	-6.464	0	0	9.332	-0.122	-1.856	0.068	0.473	-4.518	0.359	-0.359	-0.883	-7.164	0	0	11.822	-0.175	-4.025	0	0.005
ENSG00000104967	1036	-0.33532	0	0	0	1	1	0	-2.27856	0.0062153	6.79519	0.193045	0	0	0	ENSG00000104967	0.0062153	NOVA alternative splicing regulator 2	NOVA2	0.33532	0.33532	-0.335	-1.006	7.604	-6.578	0	0	9.727	-0.403	-5.985	0	0	7.391	-0.199	-2.766	0.007	0.193	-2.698	0.032	0.032	-0.053	0.59	0.558	0.641	-7.264	-0.131	-2.713	0.008	0.056
ENSG00000104774	1037	0.437395	0	0	0	0	0	0	2.97177	1.61351	6.79425	4.68676	0	0	0	ENSG00000104774	1.61351	mannosidase alpha class 2B member 1	MAN2B1	0.437395	-0.437395	0.437	1.093	4.127	6.578	0	0	9.909	0.605	6.736	0	0	10.525	0.102	1.19	0.238	0.719	-5.175	0.344	0.344	0.609	5.093	0	0	4.016	0.252	4.455	0	0.002
ENSG00000072062	1038	-0.489928	0	0	0	1	1	0	-3.32867	0.0412953	6.79419	0.460078	0	0	0	ENSG00000072062	0.0412953	protein kinase cAMP-activated catalytic subunit alpha	PRKACA	0.489928	0.489928	-0.49	-1.426	7.957	-6.578	0	0	9.704	-0.58	-5.915	0	0	7.097	-0.309	-2.884	0.005	0.17	-2.417	0.09	0.09	0.069	1.127	0.264	0.347	-6.835	-0.155	-2.246	0.028	0.118
ENSG00000101391	1039	0.381482	0	0	0	0	0	0	2.59124	0.422235	6.79255	2.19884	0	0	0	ENSG00000101391	0.422235	CDK5 regulatory subunit associated protein 1	CDK5RAP1	0.381482	-0.381482	0.381	0.941	6.589	6.576	0	0	9.782	0.56	7.203	0	0	12.295	0.024	0.306	0.76	0.962	-6.122	0.192	0.192	0.286	3.148	0.002	0.006	-2.684	0.134	2.489	0.015	0.081
ENSG00000131697	1041	0.37702	0	0	0	0	0	0	2.55834	3.47594	6.7857	7.94381	0	0	0	ENSG00000131697	3.47594	nephrocystin 4	NPHP4	0.37702	-0.37702	0.377	0.929	7.316	6.572	0	0	9.755	0.491	6.47	0	0	9.354	0.15	1.864	0.067	0.469	-4.506	0.438	0.438	0.806	7.325	0	0	12.453	0.192	3.935	0	0.006
ENSG00000100266	1040	-0.333519	0	0	0	0	0	0	-2.26316	-1.44604	6.7857	4.99397	0	0	0	ENSG00000100266	1.44604	protein kinase C and casein kinase substrate in neurons 2	PACSIN2	0.333519	0.333519	-0.334	-1.001	6.354	-6.572	0	0	9.771	-0.406	-6.087	0	0	7.864	-0.188	-2.552	0.013	0.244	-3.1	0.29	-0.29	-0.736	-5.308	0	0	4.532	-0.205	-4.285	0	0.003
ENSG00000225241	1042	0.286374	0	0	0	0	0	0	1.94186	0.109429	6.78087	1.14422	0	0	0	ENSG00000225241	0.109429	NA	NA	0.286374	-0.286374	0.286	0.682	5.796	6.569	0	0	9.808	0.428	7.37	0	0	13.003	0.002	0.039	0.969	0.994	-6.025	0.096	0.096	0.081	2.085	0.041	0.072	-5.111	0.176	4.409	0	0.002
ENSG00000177463	1044	-0.392951	0	0	0	0	0	0	-2.66438	-0.972507	6.78044	3.56577	0	0	0	ENSG00000177463	0.972507	nuclear receptor subfamily 2 group C member 2	NR2C2	0.392951	0.392951	-0.393	-1.162	6.511	-6.568	0	0	9.739	-0.443	-5.6	0	0	5.972	-0.292	-3.449	0.001	0.094	-0.86	0.273	-0.273	-0.7	-4.268	0	0	0.775	-0.202	-3.656	0.001	0.01
ENSG00000130733	1043	-0.350056	0	0	0	0	0	0	-2.37354	-1.24182	6.78044	4.3811	0	0	0	ENSG00000130733	1.24182	Yip1 domain family member 2	YIPF2	0.350056	0.350056	-0.35	-1.046	4.9	-6.568	0	0	9.832	-0.396	-5.71	0	0	6.501	-0.257	-3.248	0.002	0.115	-1.325	0.283	-0.283	-0.723	-4.874	0	0	3.093	-0.077	-1.496	0.139	0.321
ENSG00000163913	1045	0.325062	0	0	0	0	0	0	2.20182	3.09511	6.77355	8.07952	0	0	0	ENSG00000163913	3.09511	intraflagellar transport 122	IFT122	0.325062	-0.325062	0.325	0.788	7.263	6.564	0	0	9.721	0.417	6.353	0	0	8.888	0.142	2.061	0.043	0.389	-4.162	0.383	0.383	0.691	7.416	0	0	12.823	0.073	1.663	0.101	0.262
ENSG00000166426	1046	-1.21842	0	0	0	0	0	0	-8.24723	-0.29652	6.76879	0.836229	1	1	0	ENSG00000166426	0.29652	cellular retinoic acid binding protein 1	CRABP1	1.21842	1.21842	-1.218	-3.404	1.402	-6.561	0	0	9.465	-1.396	-6.018	0	0	7.579	-0.862	-2.769	0.007	0.192	-2.701	0.355	-0.355	-0.873	-1.703	0.093	0.146	-4.956	-0.452	-2.486	0.015	0.082
ENSG00000227582	1047	-1.2558	1	1	0	1	1	0	-8.49797	0.140305	6.76697	0.532227	1	1	0	ENSG00000227582	0.140305	adhesion G protein-coupled receptor F5 pseudogene 1	ADGRF5P1	1.2558	1.2558	-1.256	-3.506	0.74	-6.56	0	0	9.023	-1.741	-7.48	0	0	12.464	-0.284	-0.852	0.398	0.839	-4.807	0.264	0.264	0.438	1.249	0.216	0.294	-5.421	0.325	1.916	0.06	0.188
ENSG00000132294	1048	-0.400362	0	0	0	0	0	0	-2.70919	-4.82706	6.76685	9.0556	1	0	1	ENSG00000132294	4.82706	EFR3 homolog A	EFR3A	0.400362	0.400362	-0.4	-1.183	7.79	-6.56	0	0	9.647	-0.534	-6.672	0	0	10.093	-0.132	-1.49	0.141	0.608	-5.14	0.533	-0.533	-1.252	-8.078	0	0	15.486	-0.171	-2.902	0.005	0.041
ENSG00000153827	1049	-0.201152	0	0	0	0	0	0	-1.36034	-1.86595	6.76274	7.81852	0	0	0	ENSG00000153827	1.86595	thyroid hormone receptor interactor 12	TRIP12	0.201152	0.201152	-0.201	-0.642	8.558	-6.557	0	0	9.617	-0.256	-6.295	0	0	8.583	-0.091	-2.124	0.037	0.367	-4.14	0.239	-0.239	-0.628	-7.241	0	0	12.033	-0.094	-3.192	0.002	0.024
ENSG00000007080	1050	-0.513526	0	0	0	0	0	0	-3.47281	-0.399404	6.76267	1.74368	1	1	0	ENSG00000007080	0.399404	coiled-coil domain containing 124	CCDC124	0.513526	0.513526	-0.514	-1.49	5.783	-6.557	0	0	9.734	-0.678	-6.597	0	0	9.892	-0.185	-1.625	0.109	0.559	-4.799	0.229	-0.229	-0.607	-2.722	0.008	0.018	-3.725	-0.228	-3.141	0.003	0.027
ENSG00000206527	1051	-0.414005	0	0	0	0	0	0	-2.79951	-2.61625	6.76202	6.17557	0	0	0	ENSG00000206527	2.61625	3-hydroxyacyl-CoA dehydratase 2	HACD2	0.414005	0.414005	-0.414	-1.22	5.381	-6.556	0	0	9.754	-0.524	-6.362	0	0	8.984	-0.193	-2.067	0.043	0.387	-4.012	0.424	-0.424	-1.02	-6.122	0	0	7.761	-0.192	-3.044	0.003	0.032
ENSG00000140199	1052	-0.217075	0	0	0	0	0	0	-1.46784	-2.1012	6.76189	8.02247	0	0	0	ENSG00000140199	2.1012	solute carrier family 12 member 6	SLC12A6	0.217075	0.217075	-0.217	-0.685	6.452	-6.556	0	0	9.716	-0.227	-5.217	0	0	4.568	-0.196	-4.179	0	0.038	1.332	0.262	-0.262	-0.677	-7.379	0	0	12.733	-0.151	-4.875	0	0.001
ENSG00000238228	1053	0.731917	0	0	0	0	0	0	4.94486	0.989126	6.75604	2.59041	1	1	0	ENSG00000238228	0.989126	olfactory receptor family 7 subfamily E member 7 pseudogene	OR7E7P	0.731917	-0.731917	0.732	1.892	1.861	6.552	0	0	9.231	1.042	6.752	0	0	9.825	0.112	0.862	0.392	0.834	-5.066	0.382	0.382	0.688	3.486	0.001	0.003	-0.889	0.264	2.909	0.005	0.04
ENSG00000170456	1054	-0.26587	0	0	0	0	0	0	-1.79603	-7.41328	6.75528	14.4541	1	0	1	ENSG00000170456	7.41328	DENN domain containing 5B	DENND5B	0.26587	0.26587	-0.266	-0.817	7.908	-6.552	0	0	9.627	-0.332	-6.315	0	0	8.681	-0.133	-2.23	0.029	0.338	-3.849	0.513	-0.513	-1.209	-11.948	0	0	30.909	-0.187	-5.016	0	0.001
ENSG00000204850	1055	-0.817079	1	1	0	1	1	0	-5.51868	1.79825	6.75416	3.2734	2	1	1	ENSG00000204850	1.79825	NA	NA	0.817079	0.817079	-0.817	-2.314	2.026	-6.551	0	0	9.557	-0.949	-5.895	0	0	7.189	-0.554	-2.889	0.005	0.17	-2.335	0.549	0.549	1.043	4.042	0	0.001	0.745	-0.151	-1.416	0.162	0.352
ENSG00000197070	1056	0.389081	0	0	0	0	0	0	2.62728	1.82568	6.75252	5.28727	0	0	0	ENSG00000197070	1.82568	arrestin domain containing 1	ARRDC1	0.389081	-0.389081	0.389	0.961	5.746	6.55	0	0	9.73	0.468	5.955	0	0	7.41	0.232	2.748	0.008	0.197	-2.606	0.345	0.345	0.611	5.514	0	0	5.378	0.192	3.647	0.001	0.01
ENSG00000129682	1057	-0.484474	0	0	0	0	0	0	-3.27123	-2.18383	6.75214	5.10668	0	0	0	ENSG00000129682	2.18383	fibroblast growth factor 13	FGF13	0.484474	0.484474	-0.484	-1.411	6.07	-6.549	0	0	9.694	-0.608	-6.235	0	0	8.456	-0.238	-2.233	0.029	0.337	-3.758	0.428	-0.428	-1.028	-5.388	0	0	4.854	-0.24	-3.516	0.001	0.013
ENSG00000145391	1059	-0.41907	0	0	0	0	0	0	-2.82851	-1.01056	6.74951	3.513	0	0	0	ENSG00000145391	1.01056	SET domain containing 7, histone lysine methyltransferase	SETD7	0.41907	0.41907	-0.419	-1.233	6.632	-6.547	0	0	9.655	-0.521	-6.155	0	0	8.114	-0.215	-2.378	0.02	0.291	-3.515	0.288	-0.288	-0.732	-4.228	0	0	0.633	-0.184	-3.144	0.002	0.027
ENSG00000093217	1058	0.467951	0	0	0	0	0	0	3.15844	5.67888	6.74951	9.45228	1	0	1	ENSG00000093217	5.67888	xylulokinase	XYLB	0.467951	-0.467951	0.468	1.176	5.19	6.547	0	0	9.763	0.674	6.957	0	0	11.383	0.056	0.62	0.538	0.896	-5.827	0.601	0.601	1.153	8.357	0	0	16.81	0.167	2.826	0.006	0.047
ENSG00000230793	1061	0.902501	0	0	0	0	0	0	6.08942	3.75719	6.74727	5.38711	2	1	1	ENSG00000230793	3.75719	SWI/SNF related, matrix associated, actin dependent regulator of chromatin, subfamily e, member 1 pseudogene 5	SMARCE1P5	0.902501	-0.902501	0.903	2.356	3.901	6.545	0	0	9.717	1.376	7.067	0	0	11.64	-0.044	-0.317	0.753	0.96	-5.781	0.697	0.697	1.358	5.584	0	0	5.943	0.38	4.09	0	0.004
ENSG00000085449	1060	-0.263607	0	0	0	0	0	0	-1.77862	-0.0202387	6.74727	0.42994	0	0	0	ENSG00000085449	0.0202387	WD repeat and FYVE domain containing 1	WDFY1	0.263607	0.263607	-0.264	-0.811	5.783	-6.545	0	0	9.692	-0.316	-5.95	0	0	7.364	-0.159	-2.762	0.007	0.193	-2.597	0.047	-0.047	-0.221	-1.074	0.287	0.372	-6.676	-0.142	-3.58	0.001	0.012
ENSG00000147010	1062	-0.275841	0	0	0	0	0	0	-1.86005	-0.519376	6.74321	3.00078	0	0	0	ENSG00000147010	0.519376	SH3 domain containing kinase binding protein 1	SH3KBP1	0.275841	0.275841	-0.276	-0.844	6.644	-6.543	0	0	9.637	-0.372	-6.746	0	0	10.44	-0.083	-1.371	0.175	0.654	-5.223	0.173	-0.173	-0.489	-3.823	0	0.001	-0.679	-0.123	-3.063	0.003	0.031
ENSG00000261879	1063	0.624125	0	0	0	0	0	0	4.20861	2.62604	6.74321	5.14565	2	1	1	ENSG00000261879	2.62604	ZNF594 divergent transcript	ZNF594-DT	0.624125	-0.624125	0.624	1.6	4.638	6.543	0	0	9.771	0.871	6.696	0	0	10.369	0.131	1.116	0.269	0.746	-5.339	0.51	0.51	0.961	5.416	0	0	5.147	0.236	3.082	0.003	0.03
ENSG00000198146	1064	-0.497889	0	0	0	0	0	0	-3.35733	-1.21256	6.74313	3.49522	0	0	0	ENSG00000198146	1.21256	zinc finger protein 770	ZNF770	0.497889	0.497889	-0.498	-1.447	6.267	-6.542	0	0	9.654	-0.576	-5.816	0	0	6.808	-0.341	-3.013	0.004	0.15	-1.988	0.347	-0.347	-0.857	-4.213	0	0	0.63	-0.208	-2.844	0.006	0.045
ENSG00000124098	1065	-0.507864	0	0	0	0	0	0	-3.42409	-1.08222	6.74214	3.21133	1	1	0	ENSG00000124098	1.08222	family with sequence similarity 210 member B	FAM210B	0.507864	0.507864	-0.508	-1.475	4.964	-6.542	0	0	9.733	-0.668	-6.568	0	0	9.834	-0.187	-1.654	0.103	0.55	-4.641	0.337	-0.337	-0.836	-3.992	0	0.001	0.078	-0.106	-1.461	0.149	0.334
ENSG00000013293	1066	-0.540632	0	0	0	0	0	0	-3.64413	-3.88781	6.7405	6.72841	2	1	1	ENSG00000013293	3.88781	solute carrier family 7 member 14	SLC7A14	0.540632	0.540632	-0.541	-1.564	7.265	-6.542	0	0	9.595	-0.701	-6.476	0	0	9.331	-0.219	-1.811	0.075	0.486	-4.607	0.578	-0.578	-1.347	-6.5	0	0	9.089	-0.33	-4.273	0	0.003
ENSG00000152133	1067	-0.423422	0	0	0	0	0	0	-2.85032	-1.09632	6.73163	3.60398	0	0	0	ENSG00000152133	1.09632	G-patch domain containing 11	GPATCH11	0.423422	0.423422	-0.423	-1.245	5.257	-6.535	0	0	9.68	-0.486	-5.748	0	0	6.617	-0.299	-3.111	0.003	0.134	-1.692	0.304	-0.304	-0.767	-4.298	0	0	1.03	-0.176	-2.764	0.007	0.052
ENSG00000170604	1068	-0.61605	0	0	0	0	0	0	-4.14702	-0.0200888	6.73163	0.263356	1	1	0	ENSG00000170604	0.0200888	interferon regulatory factor 2 binding protein 1	IRF2BP1	0.61605	0.61605	-0.616	-1.768	5.932	-6.537	0	0	9.648	-0.758	-6.133	0	0	8.06	-0.332	-2.408	0.019	0.282	-3.378	0.076	-0.076	-0.283	-0.749	0.457	0.545	-6.987	-0.128	-1.487	0.142	0.324
ENSG00000071127	1069	-0.475315	0	0	0	0	0	0	-3.19511	-1.53892	6.72209	4.15768	0	0	0	ENSG00000071127	1.53892	WD repeat domain 1	WDR1	0.475315	0.475315	-0.475	-1.386	6.425	-6.529	0	0	9.594	-0.597	-6.295	0	0	8.664	-0.233	-2.133	0.037	0.365	-3.956	0.37	-0.37	-0.906	-4.709	0	0	2.329	-0.194	-2.821	0.006	0.047
ENSG00000064726	1070	-0.420153	0	0	0	0	0	0	-2.82405	-1.74133	6.72148	4.7868	0	0	0	ENSG00000064726	1.74133	BTB domain containing 1	BTBD1	0.420153	0.420153	-0.42	-1.236	6.132	-6.529	0	0	9.606	-0.559	-6.622	0	0	9.972	-0.143	-1.515	0.135	0.602	-4.981	0.364	-0.364	-0.893	-5.162	0	0	4.014	-0.091	-1.418	0.161	0.351
ENSG00000176783	1071	0.327674	0	0	0	0	0	0	2.20097	0.232769	6.71695	1.67226	0	0	0	ENSG00000176783	0.232769	RUN and FYVE domain containing 1	RUFY1	0.327674	-0.327674	0.328	0.795	6.373	6.526	0	0	9.605	0.472	7.128	0	0	12.002	0.039	0.551	0.583	0.915	-5.929	0.139	0.139	0.174	2.652	0.01	0.021	-3.936	0.06	1.368	0.176	0.37
ENSG00000146938	1072	-0.461845	0	0	0	0	0	0	-3.10011	-1.89522	6.71245	4.82004	0	0	0	ENSG00000146938	1.89522	neuroligin 4 X-linked	NLGN4X	0.461845	0.461845	-0.462	-1.35	6.549	-6.523	0	0	9.556	-0.585	-6.274	0	0	8.573	-0.215	-2.112	0.038	0.373	-4.043	0.393	-0.393	-0.955	-5.187	0	0	4.044	-0.191	-2.885	0.005	0.042
ENSG00000151247	1073	-0.313531	0	0	0	0	0	0	-2.10416	-0.604904	6.71117	3.0155	0	0	0	ENSG00000151247	0.604904	eukaryotic translation initiation factor 4E	EIF4E	0.313531	0.313531	-0.314	-0.947	6.15	-6.522	0	0	9.584	-0.439	-6.9	0	0	11.089	-0.062	-0.923	0.359	0.814	-5.687	0.201	-0.201	-0.547	-3.835	0	0.001	-0.58	-0.177	-3.741	0	0.009
ENSG00000113387	1074	-0.385758	0	0	0	0	0	0	-2.58617	-0.105075	6.70414	0.910713	0	0	0	ENSG00000113387	0.105075	SUB1 regulator of transcription	SUB1	0.385758	0.385758	-0.386	-1.143	6.362	-6.518	0	0	9.548	-0.533	-6.825	0	0	10.772	-0.09	-1.078	0.285	0.757	-5.563	0.115	-0.115	-0.366	-1.8	0.076	0.123	-5.727	-0.238	-4.089	0	0.004
ENSG00000178913	1075	-0.491878	0	0	0	0	0	0	-3.29611	-2.26672	6.70107	5.13128	0	0	0	ENSG00000178913	2.26672	TATA-box binding protein associated factor 7	TAF7	0.491878	0.491878	-0.492	-1.431	5.882	-6.516	0	0	9.571	-0.577	-5.834	0	0	6.907	-0.322	-2.917	0.005	0.165	-2.215	0.442	-0.442	-1.058	-5.406	0	0	4.943	-0.161	-2.252	0.028	0.117
ENSG00000136379	1076	-0.390707	0	0	0	0	0	0	-2.61764	-0.870153	6.69974	3.2809	0	0	0	ENSG00000136379	0.870153	abhydrolase domain containing 17C, depalmitoylase	ABHD17C	0.390707	0.390707	-0.391	-1.156	4.236	-6.515	0	0	9.661	-0.479	-6.148	0	0	8.236	-0.214	-2.349	0.022	0.296	-3.334	0.265	-0.265	-0.684	-4.047	0	0.001	0.379	-0.162	-2.87	0.006	0.043
ENSG00000248231	1078	0.81872	0	0	0	0	0	0	5.48148	4.17899	6.69518	5.89723	2	1	1	ENSG00000248231	4.17899	NA	NA	0.81872	-0.81872	0.819	2.128	2.709	6.512	0	0	9.433	1.122	6.471	0	0	9.228	0.213	1.486	0.142	0.609	-4.612	0.709	0.709	1.381	5.932	0	0	7.389	0.332	3.588	0.001	0.012
ENSG00000172260	1077	-0.402969	0	0	0	0	0	0	-2.69795	-0.787407	6.69518	3.06036	0	0	0	ENSG00000172260	0.787407	neuronal growth regulator 1	NEGR1	0.402969	0.402969	-0.403	-1.19	8.167	-6.512	0	0	9.44	-0.519	-6.367	0	0	8.863	-0.17	-1.928	0.058	0.444	-4.483	0.257	-0.257	-0.667	-3.871	0	0.001	-0.644	-0.154	-2.632	0.011	0.065
ENSG00000119900	1079	-0.485539	0	0	0	0	0	0	-3.25061	-2.67952	6.69484	5.73239	0	0	0	ENSG00000119900	2.67952	opioid growth factor receptor like 1	OGFRL1	0.485539	0.485539	-0.486	-1.414	7.353	-6.511	0	0	9.463	-0.599	-6.098	0	0	7.834	-0.259	-2.425	0.018	0.278	-3.467	0.467	-0.467	-1.113	-5.821	0	0	6.391	-0.247	-3.45	0.001	0.015
ENSG00000198900	1080	-0.239118	0	0	0	0	0	0	-1.59928	-1.42265	6.68824	6.01338	0	0	0	ENSG00000198900	1.42265	DNA topoisomerase I	TOP1	0.239118	0.239118	-0.239	-0.745	7.759	-6.507	0	0	9.455	-0.312	-6.386	0	0	8.978	-0.094	-1.843	0.07	0.476	-4.608	0.237	-0.237	-0.623	-6.01	0	0	7.136	-0.073	-2.064	0.043	0.154
ENSG00000159784	1081	-0.40176	0	0	0	0	0	0	-2.68198	-0.13438	6.67557	1.03702	0	0	0	ENSG00000159784	0.13438	family with sequence similarity 131 member B	FAM131B	0.40176	0.40176	-0.402	-1.186	8.05	-6.5	0	0	9.407	-0.455	-5.635	0	0	6.024	-0.296	-3.237	0.002	0.115	-1.474	0.13	-0.13	-0.396	-1.957	0.055	0.092	-5.571	-0.109	-1.903	0.061	0.191
ENSG00000187555	1082	-0.20354	0	0	0	0	0	0	-1.35703	-1.55494	6.66716	7.00499	0	0	0	ENSG00000187555	1.55494	ubiquitin specific peptidase 7	USP7	0.20354	0.20354	-0.204	-0.648	8.084	-6.495	0	0	9.392	-0.229	-5.526	0	0	5.622	-0.153	-3.459	0.001	0.094	-0.879	0.222	-0.222	-0.592	-6.689	0	0	9.808	-0.157	-5.482	0	0
ENSG00000259690	1083	0.805532	0	0	0	0	0	0	5.37057	1.73886	6.66711	3.52135	1	1	0	ENSG00000259690	1.73886	NA	NA	0.805532	-0.805532	0.806	2.092	2.842	6.495	0	0	9.374	1.006	5.837	0	0	6.93	0.404	2.998	0.004	0.15	-1.931	0.494	0.494	0.926	4.234	0	0	1.265	0.398	4.294	0	0.003
ENSG00000173511	1084	-0.463975	0	0	0	0	0	0	-3.09315	-2.11949	6.66663	5.07317	0	0	0	ENSG00000173511	2.11949	vascular endothelial growth factor B	VEGFB	0.463975	0.463975	-0.464	-1.355	5.047	-6.494	0	0	9.529	-0.576	-6.252	0	0	8.569	-0.24	-2.179	0.033	0.35	-3.746	0.418	-0.418	-1.007	-5.365	0	0	4.875	-0.161	-2.325	0.023	0.105
ENSG00000158545	1085	-0.252839	0	0	0	0	0	0	-1.68557	-0.72591	6.66659	3.88634	0	0	0	ENSG00000158545	0.72591	zinc finger CCCH-type containing 18	ZC3H18	0.252839	0.252839	-0.253	-0.782	7.103	-6.494	0	0	9.421	-0.312	-6.104	0	0	7.883	-0.135	-2.419	0.018	0.279	-3.446	0.187	-0.187	-0.518	-4.508	0	0	1.555	-0.094	-2.595	0.012	0.068
ENSG00000177700	1086	-0.597932	0	0	0	0	0	0	-3.98591	-1.69016	6.66615	3.7772	1	1	0	ENSG00000177700	1.69016	RNA polymerase II, I and III subunit L	POLR2L	0.597932	0.597932	-0.598	-1.719	2.504	-6.494	0	0	9.508	-0.75	-6.295	0	0	8.771	-0.294	-2.106	0.039	0.375	-3.676	0.447	-0.447	-1.07	-4.428	0	0	1.911	0.092	1.032	0.306	0.515
ENSG00000198015	1087	-0.392576	0	0	0	0	0	0	-2.61613	-0.719871	6.66401	2.91342	0	0	0	ENSG00000198015	0.719871	mitochondrial ribosomal protein L42	MRPL42	0.392576	0.392576	-0.393	-1.161	4.85	-6.492	0	0	9.538	-0.521	-6.739	0	0	10.502	-0.136	-1.448	0.152	0.625	-4.885	0.247	-0.247	-0.645	-3.753	0	0.001	-0.686	-0.181	-3.114	0.003	0.028
ENSG00000162636	1088	-0.35494	0	0	0	0	0	0	-2.36531	-0.0567025	6.66396	0.659079	0	0	0	ENSG00000162636	0.0567025	EEIG family member 2	EEIG2	0.35494	0.35494	-0.355	-1.059	6.228	-6.492	0	0	9.454	-0.489	-6.807	0	0	10.703	-0.087	-1.107	0.273	0.75	-5.507	0.086	-0.086	-0.304	-1.451	0.151	0.219	-6.26	-0.17	-3.191	0.002	0.024
ENSG00000177432	1089	-0.682558	0	0	0	1	1	0	-4.54854	0.0348214	6.66396	0.340178	1	1	0	ENSG00000177432	0.0348214	nucleosome assembly protein 1 like 5	NAP1L5	0.682558	0.682558	-0.683	-1.949	6.165	-6.499	0	0	9.467	-0.871	-6.341	0	0	8.842	-0.306	-1.979	0.052	0.421	-4.227	0.102	0.102	0.096	0.905	0.369	0.457	-6.883	-0.363	-3.773	0	0.008
ENSG00000164303	1091	-0.736392	0	0	0	0	0	0	-4.90598	-0.0651275	6.66219	0.460238	1	1	0	ENSG00000164303	0.0651275	ectonucleotide pyrophosphatase/phosphodiesterase 6	ENPP6	0.736392	0.736392	-0.736	-2.095	2.324	-6.49	0	0	9.462	-0.938	-6.458	0	0	9.361	-0.332	-1.873	0.065	0.465	-4.014	0.142	-0.142	-0.422	-1.127	0.264	0.347	-5.954	-0.144	-1.334	0.187	0.383
ENSG00000173020	1092	-0.298757	0	0	0	0	0	0	-1.99038	-1.42497	6.66219	5.23618	0	0	0	ENSG00000173020	1.42497	G protein-coupled receptor kinase 2	GRK2	0.298757	0.298757	-0.299	-0.907	8.37	-6.49	0	0	9.359	-0.335	-5.504	0	0	5.528	-0.225	-3.467	0.001	0.094	-0.867	0.272	-0.272	-0.699	-5.479	0	0	5.051	-0.163	-3.748	0	0.009
ENSG00000113595	1090	-0.376051	0	0	0	0	0	0	-2.50532	-1.09271	6.66219	3.88911	0	0	0	ENSG00000113595	1.09271	tripartite motif containing 23	TRIM23	0.376051	0.376051	-0.376	-1.117	6.623	-6.49	0	0	9.423	-0.473	-6.188	0	0	8.232	-0.183	-2.209	0.031	0.341	-3.861	0.281	-0.281	-0.717	-4.51	0	0	1.601	-0.185	-3.344	0.001	0.018
ENSG00000100403	1093	-0.298423	0	0	0	0	0	0	-1.98713	-0.653489	6.65876	3.28329	0	0	0	ENSG00000100403	0.653489	zinc finger CCCH-type containing 7B	ZC3H7B	0.298423	0.298423	-0.298	-0.906	8.244	-6.488	0	0	9.344	-0.416	-6.878	0	0	10.901	-0.064	-0.975	0.333	0.796	-5.785	0.199	-0.199	-0.544	-4.049	0	0.001	-0.07	-0.113	-2.66	0.01	0.062
ENSG00000075089	1094	-0.350073	0	0	0	0	0	0	-2.32919	-0.661033	6.65343	2.91632	0	0	0	ENSG00000075089	0.661033	actin related protein 6	ACTR6	0.350073	0.350073	-0.35	-1.046	4.101	-6.485	0	0	9.544	-0.543	-7.751	0	0	14.533	0.036	0.446	0.657	0.939	-5.657	0.227	-0.227	-0.602	-3.755	0	0.001	-0.525	-0.11	-1.936	0.057	0.183
ENSG00000141698	1095	-0.266334	0	0	0	0	0	0	-1.77142	-0.715449	6.65112	3.70084	0	0	0	ENSG00000141698	0.715449	5'-nucleotidase, cytosolic IIIB	NT5C3B	0.266334	0.266334	-0.266	-0.819	6.114	-6.483	0	0	9.433	-0.423	-7.816	0	0	14.771	0.047	0.798	0.428	0.855	-5.772	0.193	-0.193	-0.531	-4.371	0	0	1.185	-0.093	-2.362	0.021	0.099
ENSG00000147649	1096	-0.366853	0	0	0	0	0	0	-2.43976	-1.30611	6.6505	4.40398	0	0	0	ENSG00000147649	1.30611	metadherin	MTDH	0.366853	0.366853	-0.367	-1.092	7.4	-6.482	0	0	9.358	-0.474	-6.351	0	0	8.838	-0.152	-1.864	0.067	0.469	-4.541	0.297	-0.297	-0.75	-4.891	0	0	2.9	-0.218	-4.125	0	0.004
ENSG00000125304	1097	-0.373915	0	0	0	0	0	0	-2.48669	-0.855708	6.65041	3.33621	0	0	0	ENSG00000125304	0.855708	transmembrane 9 superfamily member 2	TM9SF2	0.373915	0.373915	-0.374	-1.111	6.081	-6.482	0	0	9.434	-0.459	-6.046	0	0	7.725	-0.204	-2.446	0.017	0.274	-3.309	0.256	-0.256	-0.665	-4.091	0	0	0.26	-0.159	-2.848	0.006	0.045
ENSG00000235106	1098	-0.301721	0	0	0	0	0	0	-2.00524	-1.00905	6.646	4.21992	0	0	0	ENSG00000235106	1.00905	BRD3 opposite strand	BRD3OS	0.301721	0.301721	-0.302	-0.915	5.935	-6.479	0	0	9.422	-0.382	-6.214	0	0	8.379	-0.142	-2.136	0.036	0.365	-3.95	0.239	-0.239	-0.629	-4.755	0	0	2.538	-0.066	-1.491	0.141	0.322
ENSG00000102144	1099	-0.440757	0	0	0	0	0	0	-2.92891	-0.660203	6.64519	2.58889	0	0	0	ENSG00000102144	0.660203	phosphoglycerate kinase 1	PGK1	0.440757	0.440757	-0.441	-1.292	7.17	-6.479	0	0	9.369	-0.518	-5.787	0	0	6.665	-0.285	-2.912	0.005	0.166	-2.288	0.255	-0.255	-0.662	-3.485	0.001	0.003	-1.739	-0.118	-1.831	0.072	0.211
ENSG00000104695	1100	-0.453131	0	0	0	0	0	0	-3.0106	-0.700203	6.64399	2.63992	0	0	0	ENSG00000104695	0.700203	protein phosphatase 2 catalytic subunit beta	PPP2CB	0.453131	0.453131	-0.453	-1.326	5.379	-6.478	0	0	9.466	-0.533	-6.01	0	0	7.626	-0.293	-2.633	0.011	0.225	-2.793	0.265	-0.265	-0.684	-3.529	0.001	0.002	-1.421	-0.217	-3.432	0.001	0.016
ENSG00000124831	1101	0.343496	0	0	0	0	0	0	2.28184	1.29828	6.64297	4.63986	0	0	0	ENSG00000124831	1.29828	LRR binding FLII interacting protein 1	LRRFIP1	0.343496	-0.343496	0.343	0.838	8.46	6.477	0	0	9.316	0.504	7.103	0	0	11.829	0.022	0.312	0.756	0.96	-6.234	0.28	0.28	0.472	5.057	0	0	3.454	0.089	1.875	0.065	0.199
ENSG00000162374	1102	-0.424925	0	0	0	0	0	0	-2.82206	-0.0131178	6.64132	0.254145	0	0	0	ENSG00000162374	0.0131178	ELAV like RNA binding protein 4	ELAVL4	0.424925	0.424925	-0.425	-1.249	7.29	-6.476	0	0	9.333	-0.584	-6.742	0	0	10.392	-0.107	-1.147	0.256	0.735	-5.563	0.052	-0.052	-0.231	-0.728	0.469	0.557	-7.144	-0.098	-1.559	0.124	0.297
ENSG00000170113	1103	-0.357575	0	0	0	0	0	0	-2.3746	-0.606448	6.64084	2.78687	0	0	0	ENSG00000170113	0.606448	NIPA magnesium transporter 1	NIPA1	0.357575	0.357575	-0.358	-1.066	6.776	-6.475	0	0	9.361	-0.46	-6.339	0	0	8.823	-0.152	-1.925	0.059	0.446	-4.397	0.218	-0.218	-0.583	-3.65	0.001	0.002	-1.227	-0.219	-4.041	0	0.005
ENSG00000173598	1104	-0.478589	0	0	0	0	0	0	-3.17588	-0.00205247	6.63592	0.0857055	0	0	0	ENSG00000173598	0.00205247	nudix hydrolase 4	NUDT4	0.478589	0.478589	-0.479	-1.395	7.091	-6.472	0	0	9.341	-0.63	-6.484	0	0	9.385	-0.176	-1.633	0.107	0.556	-4.875	0.024	-0.024	-0.172	-0.299	0.766	0.821	-7.327	-0.08	-1.133	0.261	0.47
ENSG00000109920	1105	0.39222	0	0	0	0	0	0	2.60247	5.11139	6.63523	9.61818	1	0	1	ENSG00000109920	5.11139	formin binding protein 4	FNBP4	0.39222	-0.39222	0.392	0.97	7.898	6.472	0	0	9.321	0.577	7.15	0	0	12.038	0.023	0.28	0.781	0.965	-6.188	0.531	0.531	1.005	8.477	0	0	17.115	0.177	3.365	0.001	0.018
ENSG00000133878	1106	-0.357898	0	0	0	0	0	0	-2.37457	-0.723356	6.63477	3.09169	0	0	0	ENSG00000133878	0.723356	dual specificity phosphatase 26	DUSP26	0.357898	0.357898	-0.358	-1.067	6.208	-6.471	0	0	9.375	-0.422	-5.786	0	0	6.703	-0.23	-2.888	0.005	0.17	-2.312	0.234	-0.234	-0.618	-3.896	0	0.001	-0.402	-0.205	-3.86	0	0.007
ENSG00000085465	1107	0.472029	0	0	0	0	0	0	3.13093	7.0465	6.63291	10.4929	1	0	1	ENSG00000085465	7.0465	oviductal glycoprotein 1	OVGP1	0.472029	-0.472029	0.472	1.187	4.825	6.47	0	0	9.481	0.632	6.476	0	0	9.508	0.152	1.586	0.117	0.574	-4.74	0.672	0.672	1.303	9.075	0	0	19.774	0.321	5.239	0	0
ENSG00000105058	1108	-0.476644	0	0	0	0	0	0	-3.16124	-1.1551	6.63229	3.4627	0	0	0	ENSG00000105058	1.1551	family with sequence similarity 32 member A	FAM32A	0.476644	0.476644	-0.477	-1.39	5.481	-6.469	0	0	9.403	-0.649	-6.734	0	0	10.447	-0.132	-1.219	0.227	0.709	-5.3	0.334	-0.334	-0.829	-4.188	0	0	0.612	-0.203	-2.939	0.005	0.038
ENSG00000223599	1109	0.571695	0	0	0	0	0	0	3.78725	5.16792	6.6246	8.0184	2	1	1	ENSG00000223599	5.16792	NA	NA	0.571695	-0.571695	0.572	1.457	2.601	6.465	0	0	9.277	0.753	6.175	0	0	8.168	0.209	2.037	0.046	0.396	-3.816	0.645	0.645	1.245	7.376	0	0	13.047	0.366	5.031	0	0.001
ENSG00000131067	1110	0.263438	0	0	0	0	0	0	1.7437	2.07055	6.61903	7.08005	0	0	0	ENSG00000131067	2.07055	gamma-glutamyltransferase 7	GGT7	0.263438	-0.263438	0.263	0.62	7.748	6.461	0	0	9.273	0.366	6.737	0	0	10.376	0.059	1.055	0.295	0.767	-5.699	0.292	0.292	0.499	6.739	0	0	10.035	0.167	4.221	0	0.003
ENSG00000006210	1111	-0.405459	0	0	0	0	0	0	-2.68285	-0.289427	6.61682	1.63421	0	0	0	ENSG00000006210	0.289427	C-X3-C motif chemokine ligand 1	CX3CL1	0.405459	0.405459	-0.405	-1.196	7.518	-6.46	0	0	9.267	-0.525	-6.365	0	0	8.888	-0.166	-1.806	0.075	0.489	-4.628	0.177	-0.177	-0.497	-2.615	0.011	0.023	-4.126	-0.196	-3.319	0.001	0.019
ENSG00000171604	1112	-0.424054	0	0	0	0	0	0	-2.80563	-0.000605868	6.6162	0.0485861	0	0	0	ENSG00000171604	0.000605868	CXXC finger protein 5	CXXC5	0.424054	0.424054	-0.424	-1.247	6.953	-6.459	0	0	9.295	-0.56	-6.456	0	0	9.282	-0.152	-1.637	0.106	0.555	-4.883	0.012	-0.012	-0.148	-0.178	0.859	0.894	-7.36	-0.139	-2.321	0.023	0.106
ENSG00000134352	1113	-0.528274	0	0	0	0	0	0	-3.49372	-6.7228	6.61346	9.2525	2	1	1	ENSG00000134352	6.7228	interleukin 6 cytokine family signal transducer	IL6ST	0.528274	0.528274	-0.528	-1.53	6.933	-6.458	0	0	9.276	-0.642	-5.969	0	0	7.355	-0.301	-2.557	0.013	0.242	-3.142	0.727	-0.727	-1.662	-8.215	0	0	16.084	-0.277	-3.476	0.001	0.014
ENSG00000153989	1114	-0.281747	0	0	0	0	0	0	-1.86275	-2.00099	6.61144	6.4898	0	0	0	ENSG00000153989	2.00099	NUS1 dehydrodolichyl diphosphate synthase subunit	NUS1	0.281747	0.281747	-0.282	-0.86	4.819	-6.456	0	0	9.405	-0.416	-7.468	0	0	13.407	-0.013	-0.186	0.853	0.978	-5.806	0.308	-0.308	-0.775	-6.337	0	0	8.708	-0.165	-3.595	0.001	0.011
ENSG00000106477	1115	-0.460859	0	0	0	0	0	0	-3.04465	-1.06626	6.60646	3.35393	0	0	0	ENSG00000106477	1.06626	centrosomal protein 41	CEP41	0.460859	0.460859	-0.461	-1.347	5.135	-6.453	0	0	9.367	-0.62	-6.609	0	0	9.977	-0.142	-1.375	0.174	0.653	-5.075	0.318	-0.318	-0.796	-4.105	0	0	0.398	-0.175	-2.544	0.013	0.074
ENSG00000163605	1116	-0.439321	0	0	0	0	0	0	-2.90236	-8.92012	6.60646	11.9096	1	0	1	ENSG00000163605	8.92012	protein phosphatase 4 regulatory subunit 2	PPP4R2	0.439321	0.439321	-0.439	-1.288	6.331	-6.453	0	0	9.296	-0.503	-5.651	0	0	6.175	-0.312	-3.091	0.003	0.137	-1.793	0.749	-0.749	-1.71	-10.113	0	0	23.827	-0.184	-2.764	0.007	0.052
ENSG00000153936	1117	-0.273016	0	0	0	0	0	0	-1.80342	-1.01258	6.60555	4.40965	0	0	0	ENSG00000153936	1.01258	heparan sulfate 2-O-sulfotransferase 1	HS2ST1	0.273016	0.273016	-0.273	-0.837	4.985	-6.452	0	0	9.375	-0.308	-5.578	0	0	6.003	-0.203	-3.273	0.002	0.11	-1.264	0.23	-0.23	-0.608	-4.895	0	0	3.179	-0.146	-3.271	0.002	0.021
ENSG00000162433	1119	-0.538874	0	0	0	0	0	0	-3.55896	-1.59111	6.60444	3.87572	1	1	0	ENSG00000162433	1.59111	adenylate kinase 4	AK4	0.538874	0.538874	-0.539	-1.559	5.272	-6.451	0	0	9.351	-0.666	-6.074	0	0	7.877	-0.284	-2.345	0.022	0.298	-3.465	0.411	-0.411	-0.992	-4.5	0	0	1.727	-0.215	-2.674	0.009	0.061
ENSG00000254999	1120	-0.431195	0	0	0	0	0	0	-2.8478	-0.0985391	6.60444	0.808962	0	0	0	ENSG00000254999	0.0985391	BRICK1 subunit of SCAR/WAVE actin nucleating complex	BRK1	0.431195	0.431195	-0.431	-1.266	4.2	-6.451	0	0	9.409	-0.547	-6.326	0	0	8.917	-0.199	-1.956	0.055	0.431	-4.059	0.122	-0.122	-0.38	-1.666	0.101	0.155	-5.63	-0.137	-2.143	0.036	0.137
ENSG00000146007	1118	-0.407022	0	0	0	0	0	0	-2.68815	-0.00181354	6.60444	0.0880537	0	0	0	ENSG00000146007	0.00181354	zinc finger matrin-type 2	ZMAT2	0.407022	0.407022	-0.407	-1.201	6.031	-6.451	0	0	9.319	-0.531	-6.491	0	0	9.468	-0.159	-1.676	0.099	0.542	-4.694	0.021	-0.021	-0.165	-0.306	0.76	0.816	-7.231	-0.109	-1.937	0.057	0.182
ENSG00000124486	1121	-0.351042	0	0	0	0	0	0	-2.31818	-1.55718	6.6037	5.02623	0	0	0	ENSG00000124486	1.55718	ubiquitin specific peptidase 9 X-linked	USP9X	0.351042	0.351042	-0.351	-1.049	8.31	-6.45	0	0	9.183	-0.462	-6.409	0	0	9.021	-0.13	-1.696	0.095	0.535	-4.901	0.31	-0.31	-0.778	-5.331	0	0	4.457	-0.194	-3.777	0	0.008
ENSG00000223935	1122	1.15153	0	0	0	0	0	0	7.60319	1.91106	6.60271	3.00395	2	1	1	ENSG00000223935	1.91106	NA	NA	1.15153	-1.15153	1.152	3.032	1.093	6.449	0	0	8.258	1.394	5.628	0	0	5.465	0.667	3.477	0.001	0.092	-1.247	0.636	0.636	1.228	3.826	0	0.001	0.21	0.379	2.831	0.006	0.046
ENSG00000267427	1123	-0.39918	0	0	0	0	0	0	-2.63515	-0.903914	6.60141	3.30905	0	0	0	ENSG00000267427	0.903914	NA	NA	0.39918	0.39918	-0.399	-1.179	6.108	-6.448	0	0	9.292	-0.414	-5.059	0	0	3.991	-0.37	-4.192	0	0.038	1.375	0.273	-0.273	-0.701	-4.07	0	0	0.172	-0.18	-3.032	0.003	0.032
ENSG00000175309	1124	0.508197	0	0	0	0	0	0	3.35357	3.32567	6.59897	6.4512	2	1	1	ENSG00000175309	3.32567	5-phosphohydroxy-L-lysine phospho-lyase	PHYKPL	0.508197	-0.508197	0.508	1.285	5.876	6.447	0	0	9.317	0.719	6.763	0	0	10.575	0.087	0.84	0.404	0.842	-5.763	0.516	0.516	0.972	6.312	0	0	8.456	0.216	2.975	0.004	0.036
ENSG00000085832	1125	-0.363213	0	0	0	0	0	0	-2.39676	-0.014087	6.59876	0.290144	0	0	0	ENSG00000085832	0.014087	epidermal growth factor receptor pathway substrate 15	EPS15	0.363213	0.363213	-0.363	-1.082	7.872	-6.447	0	0	9.196	-0.474	-6.368	0	0	8.884	-0.142	-1.779	0.08	0.498	-4.722	0.049	-0.049	-0.224	-0.805	0.424	0.513	-7.126	-0.191	-3.589	0.001	0.012
ENSG00000157933	1126	-0.297427	0	0	0	0	0	0	-1.96183	-0.500855	6.596	2.78286	0	0	0	ENSG00000157933	0.500855	SKI proto-oncogene	SKI	0.297427	0.297427	-0.297	-0.903	8.335	-6.445	0	0	9.168	-0.347	-5.717	0	0	6.323	-0.199	-3.001	0.004	0.15	-2.13	0.18	-0.18	-0.503	-3.647	0.001	0.002	-1.354	-0.149	-3.411	0.001	0.016
ENSG00000177570	1127	-0.277272	0	0	0	1	1	0	-1.82854	0.000528688	6.59477	0.0564978	0	0	0	ENSG00000177570	0.000528688	sterile alpha motif domain containing 12	SAMD12	0.277272	0.277272	-0.277	-0.848	7.467	-6.444	0	0	9.216	-0.383	-6.706	0	0	10.259	-0.066	-1.108	0.272	0.749	-5.61	0.009	0.009	-0.102	0.205	0.838	0.878	-7.392	-0.151	-3.914	0	0.006
ENSG00000112245	1128	-0.52372	0	0	0	1	1	0	-3.45374	0.0872981	6.59464	0.668412	1	1	0	ENSG00000112245	0.0872981	protein tyrosine phosphatase 4A1	PTP4A1	0.52372	0.52372	-0.524	-1.518	5.102	-6.444	0	0	9.333	-0.661	-6.299	0	0	8.758	-0.25	-2.005	0.049	0.408	-4.064	0.131	0.131	0.155	1.465	0.148	0.215	-6.085	-0.278	-3.536	0.001	0.013
ENSG00000270015	1129	0.46674	0	0	0	0	0	0	3.07784	0.986021	6.59433	3.25081	0	0	0	ENSG00000270015	0.986021	NA	NA	0.46674	-0.46674	0.467	1.172	4.875	6.443	0	0	9.367	0.688	7.095	0	0	11.933	0.023	0.238	0.813	0.971	-5.877	0.303	0.303	0.522	4.023	0	0.001	0.195	0.151	2.349	0.022	0.101
ENSG00000127220	1130	-0.534043	0	0	0	0	0	0	-3.52161	-0.968772	6.59425	2.89114	1	1	0	ENSG00000127220	0.968772	abhydrolase domain containing 8	ABHD8	0.534043	0.534043	-0.534	-1.546	6.609	-6.443	0	0	9.243	-0.651	-5.988	0	0	7.459	-0.3	-2.467	0.016	0.268	-3.299	0.335	-0.335	-0.832	-3.735	0	0.001	-0.946	-0.161	-2.083	0.041	0.15
ENSG00000150347	1131	-0.342792	0	0	0	0	0	0	-2.26015	-1.83666	6.59336	5.61292	0	0	0	ENSG00000150347	1.83666	AT-rich interaction domain 5B	ARID5B	0.342792	0.342792	-0.343	-1.026	8.095	-6.442	0	0	9.165	-0.393	-5.591	0	0	5.853	-0.242	-3.199	0.002	0.12	-1.609	0.327	-0.327	-0.815	-5.74	0	0	6.041	-0.164	-3.257	0.002	0.022
ENSG00000158470	1132	-0.392449	0	0	0	0	0	0	-2.58705	-1.558	6.59206	4.68676	0	0	0	ENSG00000158470	1.558	beta-1,4-galactosyltransferase 5	B4GALT5	0.392449	0.392449	-0.392	-1.161	6.444	-6.441	0	0	9.241	-0.501	-6.231	0	0	8.413	-0.176	-2.018	0.048	0.403	-4.213	0.332	-0.332	-0.826	-5.092	0	0	3.705	-0.163	-2.886	0.005	0.042
ENSG00000071553	1133	-0.48378	0	0	0	0	0	0	-3.18861	-0.627489	6.59103	2.36639	0	0	0	ENSG00000071553	0.627489	ATPase H+ transporting accessory protein 1	ATP6AP1	0.48378	0.48378	-0.484	-1.409	6.956	-6.44	0	0	9.218	-0.563	-5.722	0	0	6.412	-0.326	-2.972	0.004	0.155	-2.131	0.265	-0.265	-0.684	-3.295	0.002	0.004	-2.298	-0.204	-2.911	0.005	0.04
ENSG00000139974	1134	0.399742	0	0	0	0	0	0	2.6345	0.279532	6.59049	1.63657	0	0	0	ENSG00000139974	0.279532	solute carrier family 38 member 6	SLC38A6	0.399742	-0.399742	0.4	0.99	5.806	6.44	0	0	9.286	0.533	6.38	0	0	9.059	0.133	1.635	0.107	0.555	-4.842	0.171	0.171	0.241	2.617	0.011	0.023	-3.975	0.227	3.882	0	0.007
[truncated: 17,314 more rows]
[truncated: 77 more columns]
